# Supplementary material for: Modulating Thermal Properties of Polymers through Crystal Engineering
Source: Angew Chem Int Ed Engl. 2023 Feb 1;62(19):e202212688. doi: 10.1002/anie.202212688 (PMC10947328; doi:10.1002/anie.202212688)
Supplement: Supplementary file 1 — Supporting Information [file ANIE-62-0-s003.cif]

 
data_1_xstr1501
 
_audit_creation_method            'SHELXL-2018/3'
_shelx_SHELXL_version_number      '2018/3'
_chemical_formula_moiety          'C8 H10 N4 O2, 2(C7 H7 N O2), C2 H4 O'
_chemical_formula_sum	    'C24 H28 N6 O7' 
_chemical_formula_weight          512.52

loop_
 _atom_type_symbol
 _atom_type_description
 _atom_type_scat_dispersion_real
 _atom_type_scat_dispersion_imag
 _atom_type_scat_source
 'C'  'C'   0.0181   0.0091
 'International Tables Vol C Tables 4.2.6.8 and 6.1.1.4'
 'H'  'H'   0.0000   0.0000
 'International Tables Vol C Tables 4.2.6.8 and 6.1.1.4'
 'N'  'N'   0.0311   0.0180
 'International Tables Vol C Tables 4.2.6.8 and 6.1.1.4'
 'O'  'O'   0.0492   0.0322
 'International Tables Vol C Tables 4.2.6.8 and 6.1.1.4'
 
_space_group_crystal_system       monoclinic
_space_group_IT_number            14
_space_group_name_H-M_alt         'P 21/c'
_space_group_name_Hall            '-P 2ybc'
 
_shelx_space_group_comment
;
The symmetry employed for this shelxl refinement is uniquely defined
by the following loop, which should always be used as a source of
symmetry information in preference to the above space-group names.
They are only intended as comments.
;
 
loop_
 _space_group_symop_operation_xyz
 'x, y, z'
 '-x, y+1/2, -z+1/2'
 '-x, -y, -z'
 'x, -y-1/2, z-1/2'
 
_cell_length_a                    6.98249(19)
_cell_length_b                    38.1732(8)
_cell_length_c                    9.4519(2)
_cell_angle_alpha                 90
_cell_angle_beta                  90.206(2)
_cell_angle_gamma                 90
_cell_volume                      2519.33(11)
_cell_formula_units_Z             4
_cell_measurement_temperature     150.0(1) 
_cell_measurement_reflns_used     7075
_cell_measurement_theta_min       4.6440
_cell_measurement_theta_max       77.6570
 
_exptl_crystal_description        'shard'
_exptl_crystal_colour             'colourless'
_exptl_crystal_density_diffrn     1.351          
_exptl_crystal_F_000              1080
_exptl_crystal_size_max           0.17
_exptl_crystal_size_mid           0.05
_exptl_crystal_size_min           0.04
loop_
_exptl_crystal_face_index_h
_exptl_crystal_face_index_k
_exptl_crystal_face_index_l
_exptl_crystal_face_perp_dist
   1   14   -5 0.0150
   1   15   -5 0.0135
   0  -25    0 0.0219
  -1  -24    0 0.0316
  -4   13    1 0.0676
   0   25    0 0.0198
   2   22    0 0.0285
   0  -22    3 0.0227
  -2   17   -3 0.0513
   0   -3    6 0.0233
   1    6   -6 0.0191
  -1   -1   -6 0.0372
  -4  -13   -2 0.0656
   0   12    5 0.0241
  -2    2    5 0.0533
   1  -10   -6 0.0247
   0   17    4 0.0228
   0   22    3 0.0217
   0   21   -3 0.0219
   0  -21    3 0.0219
  -1    9   -6 0.0344
   1   11    5 0.0196
   1   -7   -6 0.0230
  -1  -18   -4 0.0285
   1  -15   -5 0.0230
   2   22    1 0.0182
   0  -22   -3 0.0208
  -1  -23   -2 0.0323
  -2  -21   -1 0.0451

_exptl_absorpt_coefficient_mu                       0.848
_exptl_absorpt_correction_T_min                     0.766
_exptl_absorpt_correction_T_max                     1.000
_exptl_absorpt_correction_type            gaussian
_exptl_absorpt_process_details
;
CrysAlisPro 1.171.42.60a (Rigaku Oxford Diffraction, 2022)
Numerical absorption correction based on gaussian integration over
a multifaceted crystal model
Empirical absorption correction using spherical harmonics,
implemented in SCALE3 ABSPACK scaling algorithm.
;

_diffrn_ambient_temperature 	    150.0(1) 
_diffrn_ambient_environment 	    N~2~
_diffrn_source 		    'micro-focus sealed X-ray tube'
_diffrn_source_type 	    'SuperNova (Cu) X-ray Source'
_diffrn_radiation_probe 	    x-ray
_diffrn_radiation_type 	    'Cu K\a'
_diffrn_radiation_wavelength 	    1.54184
_diffrn_radiation_monochromator   mirror
_diffrn_measurement_device        'four-circle diffractometer'
_diffrn_measurement_device_type   'SuperNova, Dual, Cu at home/near, HyPix-Arc 100'
_diffrn_detector 		    'Hybrid Pixel Array Detector'
_diffrn_detector_type  	    'HyPix-Arc 100'
_diffrn_detector_area_resol_mean  10.0000
_diffrn_reflns_number             23044
_diffrn_reflns_av_unetI/netI      0.0339
_diffrn_reflns_av_R_equivalents   0.0431
_diffrn_reflns_limit_h_min        -8
_diffrn_reflns_limit_h_max        7
_diffrn_reflns_limit_k_min        -45
_diffrn_reflns_limit_k_max        39
_diffrn_reflns_limit_l_min        -11
_diffrn_reflns_limit_l_max        11
_diffrn_reflns_theta_min          4.633
_diffrn_reflns_theta_max          66.590
_diffrn_reflns_theta_full         66.590
_diffrn_measured_fraction_theta_max   0.997
_diffrn_measured_fraction_theta_full  0.997
_diffrn_reflns_Laue_measured_fraction_max    0.997
_diffrn_reflns_Laue_measured_fraction_full   0.997
_diffrn_reflns_point_group_measured_fraction_max   0.997
_diffrn_reflns_point_group_measured_fraction_full  0.997
_reflns_number_total              4437
_reflns_number_gt                 3758
_reflns_threshold_expression      'I > 2\s(I)'
_reflns_Friedel_coverage          0.000
_reflns_Friedel_fraction_max      .
_reflns_Friedel_fraction_full     .
 
_reflns_special_details
;
 Reflections were merged by SHELXL according to the crystal
 class for the calculation of statistics and refinement.
 
 _reflns_Friedel_fraction is defined as the number of unique
 Friedel pairs measured divided by the number that would be
 possible theoretically, ignoring centric projections and
 systematic absences.
;
 
_computing_data_collection        'CrysAlisPro 1.171.42.60a (Rigaku OD, 2022)'
_computing_cell_refinement        'CrysAlisPro 1.171.42.60a (Rigaku OD, 2022)'
_computing_data_reduction         'CrysAlisPro 1.171.42.60a (Rigaku OD, 2022)'
_computing_structure_solution     'SHELXT (Sheldrick, 2015)'
_computing_structure_refinement   'SHELXL-2018/3 (Sheldrick, 2018)'
_refine_special_details           ?
_refine_ls_structure_factor_coef  Fsqd
_refine_ls_matrix_type            full
_refine_ls_weighting_scheme       calc
_refine_ls_weighting_details
'w=1/[\s^2^(Fo^2^)+(0.0286P)^2^+1.8950P] where P=(Fo^2^+2Fc^2^)/3'
_atom_sites_solution_primary      ?
_atom_sites_solution_secondary    ?
_atom_sites_solution_hydrogens    geom
_refine_ls_hydrogen_treatment     constr
_refine_ls_extinction_method      none
_refine_ls_extinction_coef        .
_refine_ls_number_reflns          4437
_refine_ls_number_parameters      371
_refine_ls_number_restraints      23
_refine_ls_R_factor_all           0.0648
_refine_ls_R_factor_gt            0.0532
_refine_ls_wR_factor_ref          0.1160
_refine_ls_wR_factor_gt           0.1114
_refine_ls_goodness_of_fit_ref    1.123
_refine_ls_restrained_S_all       1.120
_refine_ls_shift/su_max           0.014
_refine_ls_shift/su_mean          0.001
 
loop_
 _atom_site_label
 _atom_site_type_symbol
 _atom_site_fract_x
 _atom_site_fract_y
 _atom_site_fract_z
 _atom_site_U_iso_or_equiv
 _atom_site_adp_type
 _atom_site_occupancy
 _atom_site_site_symmetry_order  
 _atom_site_calc_flag
 _atom_site_refinement_flags_posn
 _atom_site_refinement_flags_adp
 _atom_site_refinement_flags_occupancy
 _atom_site_disorder_assembly
 _atom_site_disorder_group
O1 O 0.2702(3) 0.66646(4) 0.83477(17) 0.0441(4) Uani 1 1 d . . . . .
O2 O 0.2378(2) 0.63871(4) 1.30638(16) 0.0426(4) Uani 1 1 d . . . . .
O3 O 0.2469(3) 0.48359(4) 1.06898(16) 0.0404(4) Uani 1 1 d . . . . .
H1O H 0.248258 0.503829 1.039894 0.061 Uiso 1 1 calc R U . . .
O4 O 0.2587(3) 0.47229(4) 0.83818(17) 0.0494(5) Uani 1 1 d . . . . .
O9 O 0.2502(2) 0.50830(4) 0.51050(17) 0.0394(4) Uani 1 1 d . . . . .
N1 N 0.2474(3) 0.54986(4) 0.96521(18) 0.0311(4) Uani 1 1 d . . . . .
N2 N 0.2634(3) 0.58661(5) 0.78287(18) 0.0327(4) Uani 1 1 d . . . . .
N3 N 0.2498(3) 0.65207(5) 1.07042(19) 0.0337(4) Uani 1 1 d . . . . .
N4 N 0.2392(3) 0.59381(5) 1.15053(18) 0.0309(4) Uani 1 1 d . . . . .
N5 N 0.2677(3) 0.40544(5) 0.7548(2) 0.0456(5) Uani 1 1 d . . . . .
H1N H 0.272255 0.388694 0.694100 0.055 Uiso 1 1 calc R U . . .
H2N H 0.268931 0.426867 0.726698 0.055 Uiso 1 1 calc R U . . .
C1 C 0.2577(3) 0.55330(6) 0.8245(2) 0.0334(5) Uani 1 1 d . . . . .
H1 H 0.260476 0.534416 0.762337 0.040 Uiso 1 1 calc R U . . .
C2 C 0.2573(3) 0.60687(5) 0.9044(2) 0.0292(5) Uani 1 1 d . . . . .
C3 C 0.2602(3) 0.64376(6) 0.9247(2) 0.0323(5) Uani 1 1 d . . . . .
C4 C 0.2430(3) 0.62868(6) 1.1815(2) 0.0322(5) Uani 1 1 d . . . . .
C5 C 0.2475(3) 0.58343(5) 1.0118(2) 0.0268(5) Uani 1 1 d . . . . .
C6 C 0.2745(5) 0.59922(7) 0.6373(2) 0.0524(7) Uani 1 1 d . . . . .
H6A H 0.282098 0.579607 0.573985 0.079 Uiso 0.90(3) 1 calc R U P . .
H6B H 0.386434 0.613582 0.626611 0.079 Uiso 0.90(3) 1 calc R U P . .
H6C H 0.162411 0.612771 0.615523 0.079 Uiso 0.90(3) 1 calc R U P . .
H6D H 0.271864 0.624367 0.636761 0.079 Uiso 0.10(3) 1 calc R U P . .
H6E H 0.167528 0.590392 0.584135 0.079 Uiso 0.10(3) 1 calc R U P . .
H6F H 0.391551 0.591203 0.595223 0.079 Uiso 0.10(3) 1 calc R U P . .
C7 C 0.2473(5) 0.68974(6) 1.1065(3) 0.0558(8) Uani 1 1 d . . . . .
H7A H 0.280150 0.692686 1.204467 0.084 Uiso 0.33(3) 1 calc R U P . .
H7B H 0.121584 0.699058 1.089480 0.084 Uiso 0.33(3) 1 calc R U P . .
H7C H 0.338501 0.701956 1.048902 0.084 Uiso 0.33(3) 1 calc R U P . .
H7D H 0.213340 0.703114 1.024099 0.084 Uiso 0.67(3) 1 calc R U P . .
H7E H 0.371906 0.696742 1.139086 0.084 Uiso 0.67(3) 1 calc R U P . .
H7F H 0.154989 0.693844 1.179664 0.084 Uiso 0.67(3) 1 calc R U P . .
C8 C 0.2297(4) 0.56769(6) 1.2641(2) 0.0454(6) Uani 1 1 d . . . . .
H8A H 0.156155 0.547901 1.232643 0.068 Uiso 0.65(3) 1 calc R U P . .
H8B H 0.169756 0.577868 1.345645 0.068 Uiso 0.65(3) 1 calc R U P . .
H8C H 0.356835 0.560209 1.288498 0.068 Uiso 0.65(3) 1 calc R U P . .
H8D H 0.299009 0.576084 1.345214 0.068 Uiso 0.35(3) 1 calc R U P . .
H8E H 0.285408 0.546118 1.232213 0.068 Uiso 0.35(3) 1 calc R U P . .
H8F H 0.098329 0.563776 1.289359 0.068 Uiso 0.35(3) 1 calc R U P . .
C9 C 0.2521(4) 0.46170(6) 0.9602(2) 0.0342(5) Uani 1 1 d . . . . .
C10 C 0.2503(3) 0.42448(5) 1.0001(2) 0.0304(5) Uani 1 1 d . . . . .
C11 C 0.2585(3) 0.39810(5) 0.8946(2) 0.0317(5) Uani 1 1 d . . . . .
C12 C 0.2565(3) 0.36285(6) 0.9396(3) 0.0366(5) Uani 1 1 d . . . . .
H12 H 0.261490 0.345100 0.872351 0.044 Uiso 1 1 calc R U . . .
C13 C 0.2474(4) 0.35418(6) 1.0795(3) 0.0408(6) Uani 1 1 d . . . . .
H13 H 0.247220 0.330724 1.106121 0.049 Uiso 1 1 calc R U . . .
C14 C 0.2384(4) 0.38015(6) 1.1828(3) 0.0410(6) Uani 1 1 d . . . . .
H14 H 0.230545 0.374178 1.277948 0.049 Uiso 1 1 calc R U . . .
C15 C 0.2413(3) 0.41467(6) 1.1423(2) 0.0350(5) Uani 1 1 d . . . . .
H15 H 0.237169 0.431997 1.211397 0.042 Uiso 1 1 calc R U . . .
O5A O 0.4206(2) 0.68185(4) 0.47714(17) 0.0365(4) Uani 0.953(2) 1 d D . P A 1
H2AO H 0.384095 0.667968 0.416585 0.055 Uiso 0.953(2) 1 calc R U P A 1
O6A O 0.6982(3) 0.65573(5) 0.4343(2) 0.0463(5) Uani 0.953(2) 1 d D . P A 1
C16A C 0.6078(4) 0.67765(6) 0.4992(2) 0.0307(5) Uani 0.953(2) 1 d D . P A 1
C17A C 0.6876(3) 0.70131(5) 0.6059(2) 0.0277(5) Uani 0.953(2) 1 d D . P A 1
C18A C 0.8867(3) 0.70201(6) 0.6331(2) 0.0296(5) Uani 0.953(2) 1 d D . P A 1
C19A C 0.9547(4) 0.72547(6) 0.7374(3) 0.0361(6) Uani 0.953(2) 1 d D . P A 1
H19A H 1.085197 0.726514 0.756939 0.043 Uiso 0.953(2) 1 calc R U P A 1
C20A C 0.8314(4) 0.74670(7) 0.8100(3) 0.0446(7) Uani 0.953(2) 1 d D . P A 1
H20A H 0.879641 0.762032 0.877757 0.054 Uiso 0.953(2) 1 calc R U P A 1
C21A C 0.6352(4) 0.74576(7) 0.7843(3) 0.0480(7) Uani 0.953(2) 1 d D . P A 1
H21A H 0.552371 0.760029 0.835194 0.058 Uiso 0.953(2) 1 calc R U P A 1
C22A C 0.5662(4) 0.72345(6) 0.6828(3) 0.0371(6) Uani 0.953(2) 1 d D . P A 1
H22A H 0.435351 0.722978 0.664314 0.045 Uiso 0.953(2) 1 calc R U P A 1
N6A N 1.0131(3) 0.68176(6) 0.5623(2) 0.0443(6) Uani 0.953(2) 1 d D . P A 1
H3AN H 1.133501 0.683256 0.580823 0.053 Uiso 0.953(2) 1 calc R U P A 1
H4AN H 0.973095 0.667394 0.498602 0.053 Uiso 0.953(2) 1 calc R U P A 1
O5B O 1.0660(17) 0.6815(6) 0.468(2) 0.0365(4) Uani 0.047(2) 1 d D . P A 2
H2BO H 1.098659 0.667115 0.408182 0.055 Uiso 0.047(2) 1 calc R U P A 2
O6B O 0.785(2) 0.6554(6) 0.435(3) 0.0463(5) Uani 0.047(2) 1 d D . P A 2
C16B C 0.8800(16) 0.6777(5) 0.495(2) 0.0307(5) Uani 0.047(2) 1 d D . P A 2
C17B C 0.8078(12) 0.7017(4) 0.6029(17) 0.0296(5) Uani 0.047(2) 1 d D . P A 2
C18B C 0.6109(12) 0.7025(4) 0.6368(18) 0.0277(5) Uani 0.047(2) 1 d D . P A 2
C19B C 0.5506(16) 0.7263(5) 0.742(2) 0.0371(6) Uani 0.047(2) 1 d D . P A 2
H19B H 0.422210 0.726986 0.767930 0.045 Uiso 0.047(2) 1 calc R U P A 2
C20B C 0.678(2) 0.7484(6) 0.807(3) 0.0480(7) Uani 0.047(2) 1 d D . P A 2
H20B H 0.633980 0.764833 0.871378 0.058 Uiso 0.047(2) 1 calc R U P A 2
C21B C 0.8730(19) 0.7467(6) 0.777(3) 0.0446(7) Uani 0.047(2) 1 d D . P A 2
H21B H 0.959242 0.761285 0.823769 0.054 Uiso 0.047(2) 1 calc R U P A 2
C22B C 0.9355(14) 0.7232(5) 0.678(2) 0.0361(6) Uani 0.047(2) 1 d D . P A 2
H22B H 1.066022 0.721373 0.660355 0.043 Uiso 0.047(2) 1 calc R U P A 2
N6B N 0.4818(15) 0.6803(6) 0.579(3) 0.0443(6) Uani 0.047(2) 1 d D . P A 2
H3BN H 0.364495 0.680726 0.606127 0.053 Uiso 0.047(2) 1 calc R U P A 2
H4BN H 0.517128 0.665692 0.514687 0.053 Uiso 0.047(2) 1 calc R U P A 2
C23 C 0.4171(4) 0.48997(6) 0.4709(3) 0.0425(6) Uani 1 1 d . . . . .
H23A H 0.425677 0.488410 0.368720 0.051 Uiso 1 1 calc R U . . .
H23B H 0.415382 0.466426 0.509546 0.051 Uiso 1 1 calc R U . . .
C24 C 0.0830(4) 0.48996(6) 0.4710(3) 0.0418(6) Uani 1 1 d . . . . .
H24A H 0.085203 0.466427 0.509623 0.050 Uiso 1 1 calc R U . . .
H24B H 0.073587 0.488384 0.368743 0.050 Uiso 1 1 calc R U . . .
 
loop_
 _atom_site_aniso_label
 _atom_site_aniso_U_11
 _atom_site_aniso_U_22
 _atom_site_aniso_U_33
 _atom_site_aniso_U_23
 _atom_site_aniso_U_13
 _atom_site_aniso_U_12
O1 0.0666(12) 0.0263(8) 0.0394(10) 0.0079(7) -0.0043(8) -0.0002(8)
O2 0.0546(11) 0.0443(10) 0.0290(9) -0.0140(7) 0.0002(7) -0.0066(8)
O3 0.0712(12) 0.0224(8) 0.0275(8) -0.0026(6) 0.0020(8) -0.0007(8)
O4 0.0964(15) 0.0258(8) 0.0261(9) 0.0000(7) 0.0026(9) 0.0011(9)
O9 0.0453(10) 0.0365(9) 0.0362(9) -0.0047(7) 0.0039(7) 0.0000(8)
N1 0.0454(11) 0.0231(9) 0.0249(9) -0.0024(7) -0.0001(8) -0.0004(8)
N2 0.0510(12) 0.0269(10) 0.0202(9) 0.0004(7) 0.0013(8) 0.0006(8)
N3 0.0440(11) 0.0234(9) 0.0336(10) -0.0067(8) -0.0040(8) -0.0007(8)
N4 0.0441(11) 0.0288(10) 0.0198(9) -0.0012(7) 0.0005(8) -0.0017(8)
N5 0.0804(16) 0.0282(10) 0.0283(11) -0.0062(8) 0.0041(10) 0.0009(10)
C1 0.0486(14) 0.0254(11) 0.0262(11) -0.0048(9) -0.0012(10) 0.0001(10)
C2 0.0399(13) 0.0249(10) 0.0226(11) -0.0018(8) -0.0015(9) 0.0000(9)
C3 0.0375(13) 0.0282(11) 0.0312(12) -0.0016(10) -0.0052(10) 0.0007(10)
C4 0.0351(13) 0.0339(12) 0.0274(12) -0.0074(9) -0.0011(9) -0.0029(10)
C5 0.0326(12) 0.0243(10) 0.0234(11) -0.0026(8) -0.0013(9) -0.0006(9)
C6 0.094(2) 0.0403(14) 0.0224(12) 0.0015(10) 0.0006(13) 0.0004(14)
C7 0.087(2) 0.0251(12) 0.0546(17) -0.0109(12) -0.0072(15) 0.0020(13)
C8 0.0732(19) 0.0399(14) 0.0230(12) 0.0031(10) -0.0006(12) -0.0054(13)
C9 0.0504(14) 0.0240(11) 0.0282(12) -0.0021(9) -0.0006(10) 0.0012(10)
C10 0.0360(12) 0.0257(11) 0.0296(12) -0.0007(9) 0.0017(9) 0.0000(9)
C11 0.0385(13) 0.0258(11) 0.0309(12) -0.0019(9) -0.0003(9) -0.0004(10)
C12 0.0409(14) 0.0247(11) 0.0443(14) -0.0062(10) 0.0014(11) 0.0009(10)
C13 0.0495(15) 0.0250(12) 0.0479(15) 0.0075(10) 0.0034(12) -0.0022(11)
C14 0.0552(16) 0.0337(13) 0.0344(13) 0.0090(10) 0.0028(11) 0.0004(11)
C15 0.0444(14) 0.0299(12) 0.0307(12) -0.0019(9) 0.0022(10) 0.0008(10)
O5A 0.0398(10) 0.0366(9) 0.0331(9) -0.0112(7) 0.0005(7) -0.0048(8)
O6A 0.0509(12) 0.0429(10) 0.0451(10) -0.0221(8) -0.0032(9) 0.0072(9)
C16A 0.0451(15) 0.0231(11) 0.0240(12) 0.0001(9) 0.0033(10) 0.0004(10)
C17A 0.0395(14) 0.0218(10) 0.0217(11) -0.0001(9) 0.0025(10) 0.0000(10)
C18A 0.0375(14) 0.0266(11) 0.0246(11) 0.0018(9) 0.0025(10) 0.0020(10)
C19A 0.0399(14) 0.0345(13) 0.0337(14) -0.0031(11) -0.0022(11) -0.0019(11)
C20A 0.0544(18) 0.0385(14) 0.0410(15) -0.0150(12) -0.0039(13) -0.0019(12)
C21A 0.0519(17) 0.0423(15) 0.0499(16) -0.0235(13) 0.0013(13) 0.0037(13)
C22A 0.0416(14) 0.0342(13) 0.0355(14) -0.0093(11) -0.0011(11) 0.0020(11)
N6A 0.0390(12) 0.0494(13) 0.0443(13) -0.0162(10) 0.0001(10) 0.0062(10)
O5B 0.0398(10) 0.0366(9) 0.0331(9) -0.0112(7) 0.0005(7) -0.0048(8)
O6B 0.0509(12) 0.0429(10) 0.0451(10) -0.0221(8) -0.0032(9) 0.0072(9)
C16B 0.0451(15) 0.0231(11) 0.0240(12) 0.0001(9) 0.0033(10) 0.0004(10)
C17B 0.0375(14) 0.0266(11) 0.0246(11) 0.0018(9) 0.0025(10) 0.0020(10)
C18B 0.0395(14) 0.0218(10) 0.0217(11) -0.0001(9) 0.0025(10) 0.0000(10)
C19B 0.0416(14) 0.0342(13) 0.0355(14) -0.0093(11) -0.0011(11) 0.0020(11)
C20B 0.0519(17) 0.0423(15) 0.0499(16) -0.0235(13) 0.0013(13) 0.0037(13)
C21B 0.0544(18) 0.0385(14) 0.0410(15) -0.0150(12) -0.0039(13) -0.0019(12)
C22B 0.0399(14) 0.0345(13) 0.0337(14) -0.0031(11) -0.0022(11) -0.0019(11)
N6B 0.0390(12) 0.0494(13) 0.0443(13) -0.0162(10) 0.0001(10) 0.0062(10)
C23 0.0521(16) 0.0374(13) 0.0380(13) -0.0047(11) 0.0033(11) 0.0032(11)
C24 0.0523(15) 0.0353(13) 0.0378(13) -0.0034(10) 0.0037(11) -0.0039(11)
 
_geom_special_details
;
 All esds (except the esd in the dihedral angle between two l.s. planes)
 are estimated using the full covariance matrix.  The cell esds are taken
 into account individually in the estimation of esds in distances, angles
 and torsion angles; correlations between esds in cell parameters are only
 used when they are defined by crystal symmetry.  An approximate (isotropic)
 treatment of cell esds is used for estimating esds involving l.s. planes.
;
 
loop_
 _geom_bond_atom_site_label_1
 _geom_bond_atom_site_label_2
 _geom_bond_distance
 _geom_bond_site_symmetry_2
 _geom_bond_publ_flag
O1 C3 1.216(3) . ?
O2 C4 1.241(3) . ?
O3 C9 1.326(3) . ?
O3 H1O 0.8200 . ?
O4 C9 1.223(3) . ?
O9 C24 1.410(3) . ?
O9 C23 1.411(3) . ?
N1 C1 1.339(3) . ?
N1 C5 1.355(3) . ?
N2 C1 1.332(3) . ?
N2 C2 1.386(3) . ?
N2 C6 1.460(3) . ?
N3 C4 1.380(3) . ?
N3 C3 1.415(3) . ?
N3 C7 1.478(3) . ?
N4 C4 1.363(3) . ?
N4 C5 1.371(3) . ?
N4 C8 1.467(3) . ?
N5 C11 1.352(3) . ?
N5 H1N 0.8600 . ?
N5 H2N 0.8600 . ?
C1 H1 0.9300 . ?
C2 C5 1.355(3) . ?
C2 C3 1.421(3) . ?
C6 H6A 0.9600 . ?
C6 H6B 0.9600 . ?
C6 H6C 0.9600 . ?
C6 H6D 0.9600 . ?
C6 H6E 0.9600 . ?
C6 H6F 0.9600 . ?
C7 H7A 0.9600 . ?
C7 H7B 0.9600 . ?
C7 H7C 0.9600 . ?
C7 H7D 0.9600 . ?
C7 H7E 0.9600 . ?
C7 H7F 0.9600 . ?
C8 H8A 0.9600 . ?
C8 H8B 0.9600 . ?
C8 H8C 0.9600 . ?
C8 H8D 0.9600 . ?
C8 H8E 0.9600 . ?
C8 H8F 0.9600 . ?
C9 C10 1.470(3) . ?
C10 C15 1.397(3) . ?
C10 C11 1.418(3) . ?
C11 C12 1.411(3) . ?
C12 C13 1.365(3) . ?
C12 H12 0.9300 . ?
C13 C14 1.393(3) . ?
C13 H13 0.9300 . ?
C14 C15 1.372(3) . ?
C14 H14 0.9300 . ?
C15 H15 0.9300 . ?
O5A C16A 1.333(3) . ?
O5A H2AO 0.8200 . ?
O6A C16A 1.215(3) . ?
C16A C17A 1.463(3) . ?
C17A C22A 1.402(3) . ?
C17A C18A 1.413(3) . ?
C18A N6A 1.352(3) . ?
C18A C19A 1.412(3) . ?
C19A C20A 1.369(4) . ?
C19A H19A 0.9300 . ?
C20A C21A 1.390(4) . ?
C20A H20A 0.9300 . ?
C21A C22A 1.369(3) . ?
C21A H21A 0.9300 . ?
C22A H22A 0.9300 . ?
N6A H3AN 0.8600 . ?
N6A H4AN 0.8600 . ?
O5B C16B 1.333(3) . ?
O5B H2BO 0.8200 . ?
O6B C16B 1.215(3) . ?
C16B C17B 1.463(3) . ?
C17B C22B 1.402(3) . ?
C17B C18B 1.413(3) . ?
C18B N6B 1.353(3) . ?
C18B C19B 1.413(3) . ?
C19B C20B 1.369(4) . ?
C19B H19B 0.9300 . ?
C20B C21B 1.391(4) . ?
C20B H20B 0.9300 . ?
C21B C22B 1.369(4) . ?
C21B H21B 0.9300 . ?
C22B H22B 0.9300 . ?
N6B H3BN 0.8600 . ?
N6B H4BN 0.8600 . ?
C23 C23 1.491(5) 3_666 ?
C23 H23A 0.9700 . ?
C23 H23B 0.9700 . ?
C24 C24 1.495(5) 3_566 ?
C24 H24A 0.9700 . ?
C24 H24B 0.9700 . ?
 
loop_
 _geom_angle_atom_site_label_1
 _geom_angle_atom_site_label_2
 _geom_angle_atom_site_label_3
 _geom_angle
 _geom_angle_site_symmetry_1
 _geom_angle_site_symmetry_3
 _geom_angle_publ_flag
C9 O3 H1O 109.5 . . ?
C24 O9 C23 111.56(17) . . ?
C1 N1 C5 103.32(17) . . ?
C1 N2 C2 106.67(17) . . ?
C1 N2 C6 126.50(19) . . ?
C2 N2 C6 126.82(19) . . ?
C4 N3 C3 126.70(18) . . ?
C4 N3 C7 116.98(19) . . ?
C3 N3 C7 116.32(19) . . ?
C4 N4 C5 119.15(18) . . ?
C4 N4 C8 120.47(18) . . ?
C5 N4 C8 120.37(18) . . ?
C11 N5 H1N 120.0 . . ?
C11 N5 H2N 120.0 . . ?
H1N N5 H2N 120.0 . . ?
N2 C1 N1 112.88(19) . . ?
N2 C1 H1 123.6 . . ?
N1 C1 H1 123.6 . . ?
C5 C2 N2 104.74(18) . . ?
C5 C2 C3 123.63(19) . . ?
N2 C2 C3 131.63(19) . . ?
O1 C3 N3 121.6(2) . . ?
O1 C3 C2 127.8(2) . . ?
N3 C3 C2 110.66(19) . . ?
O2 C4 N4 120.3(2) . . ?
O2 C4 N3 121.7(2) . . ?
N4 C4 N3 117.97(18) . . ?
C2 C5 N1 112.38(18) . . ?
C2 C5 N4 121.86(18) . . ?
N1 C5 N4 125.76(19) . . ?
N2 C6 H6A 109.5 . . ?
N2 C6 H6B 109.5 . . ?
H6A C6 H6B 109.5 . . ?
N2 C6 H6C 109.5 . . ?
H6A C6 H6C 109.5 . . ?
H6B C6 H6C 109.5 . . ?
N2 C6 H6D 109.5 . . ?
H6A C6 H6D 141.1 . . ?
H6B C6 H6D 56.3 . . ?
H6C C6 H6D 56.3 . . ?
N2 C6 H6E 109.5 . . ?
H6A C6 H6E 56.3 . . ?
H6B C6 H6E 141.1 . . ?
H6C C6 H6E 56.3 . . ?
H6D C6 H6E 109.5 . . ?
N2 C6 H6F 109.5 . . ?
H6A C6 H6F 56.3 . . ?
H6B C6 H6F 56.3 . . ?
H6C C6 H6F 141.1 . . ?
H6D C6 H6F 109.5 . . ?
H6E C6 H6F 109.5 . . ?
N3 C7 H7A 109.5 . . ?
N3 C7 H7B 109.5 . . ?
H7A C7 H7B 109.5 . . ?
N3 C7 H7C 109.5 . . ?
H7A C7 H7C 109.5 . . ?
H7B C7 H7C 109.5 . . ?
N3 C7 H7D 109.5 . . ?
H7A C7 H7D 141.1 . . ?
H7B C7 H7D 56.3 . . ?
H7C C7 H7D 56.3 . . ?
N3 C7 H7E 109.5 . . ?
H7A C7 H7E 56.3 . . ?
H7B C7 H7E 141.1 . . ?
H7C C7 H7E 56.3 . . ?
H7D C7 H7E 109.5 . . ?
N3 C7 H7F 109.5 . . ?
H7A C7 H7F 56.3 . . ?
H7B C7 H7F 56.3 . . ?
H7C C7 H7F 141.1 . . ?
H7D C7 H7F 109.5 . . ?
H7E C7 H7F 109.5 . . ?
N4 C8 H8A 109.5 . . ?
N4 C8 H8B 109.5 . . ?
H8A C8 H8B 109.5 . . ?
N4 C8 H8C 109.5 . . ?
H8A C8 H8C 109.5 . . ?
H8B C8 H8C 109.5 . . ?
N4 C8 H8D 109.5 . . ?
H8A C8 H8D 141.1 . . ?
H8B C8 H8D 56.3 . . ?
H8C C8 H8D 56.3 . . ?
N4 C8 H8E 109.5 . . ?
H8A C8 H8E 56.3 . . ?
H8B C8 H8E 141.1 . . ?
H8C C8 H8E 56.3 . . ?
H8D C8 H8E 109.5 . . ?
N4 C8 H8F 109.5 . . ?
H8A C8 H8F 56.3 . . ?
H8B C8 H8F 56.3 . . ?
H8C C8 H8F 141.1 . . ?
H8D C8 H8F 109.5 . . ?
H8E C8 H8F 109.5 . . ?
O4 C9 O3 121.6(2) . . ?
O4 C9 C10 124.2(2) . . ?
O3 C9 C10 114.21(19) . . ?
C15 C10 C11 119.21(19) . . ?
C15 C10 C9 120.41(19) . . ?
C11 C10 C9 120.38(19) . . ?
N5 C11 C12 119.5(2) . . ?
N5 C11 C10 122.79(19) . . ?
C12 C11 C10 117.7(2) . . ?
C13 C12 C11 121.6(2) . . ?
C13 C12 H12 119.2 . . ?
C11 C12 H12 119.2 . . ?
C12 C13 C14 120.6(2) . . ?
C12 C13 H13 119.7 . . ?
C14 C13 H13 119.7 . . ?
C15 C14 C13 119.2(2) . . ?
C15 C14 H14 120.4 . . ?
C13 C14 H14 120.4 . . ?
C14 C15 C10 121.8(2) . . ?
C14 C15 H15 119.1 . . ?
C10 C15 H15 119.1 . . ?
C16A O5A H2AO 109.5 . . ?
O6A C16A O5A 121.0(2) . . ?
O6A C16A C17A 125.1(2) . . ?
O5A C16A C17A 113.86(19) . . ?
C22A C17A C18A 119.4(2) . . ?
C22A C17A C16A 120.0(2) . . ?
C18A C17A C16A 120.6(2) . . ?
N6A C18A C19A 119.3(2) . . ?
N6A C18A C17A 122.8(2) . . ?
C19A C18A C17A 117.8(2) . . ?
C20A C19A C18A 121.0(2) . . ?
C20A C19A H19A 119.5 . . ?
C18A C19A H19A 119.5 . . ?
C19A C20A C21A 121.2(2) . . ?
C19A C20A H20A 119.4 . . ?
C21A C20A H20A 119.4 . . ?
C22A C21A C20A 118.8(2) . . ?
C22A C21A H21A 120.6 . . ?
C20A C21A H21A 120.6 . . ?
C21A C22A C17A 121.8(2) . . ?
C21A C22A H22A 119.1 . . ?
C17A C22A H22A 119.1 . . ?
C18A N6A H3AN 120.0 . . ?
C18A N6A H4AN 120.0 . . ?
H3AN N6A H4AN 120.0 . . ?
C16B O5B H2BO 109.5 . . ?
O6B C16B O5B 121.0(2) . . ?
O6B C16B C17B 125.2(3) . . ?
O5B C16B C17B 113.8(2) . . ?
C22B C17B C18B 119.3(2) . . ?
C22B C17B C16B 120.0(2) . . ?
C18B C17B C16B 120.6(2) . . ?
N6B C18B C19B 119.3(3) . . ?
N6B C18B C17B 122.8(2) . . ?
C19B C18B C17B 117.8(2) . . ?
C20B C19B C18B 121.0(3) . . ?
C20B C19B H19B 119.5 . . ?
C18B C19B H19B 119.5 . . ?
C19B C20B C21B 121.2(3) . . ?
C19B C20B H20B 119.4 . . ?
C21B C20B H20B 119.4 . . ?
C22B C21B C20B 118.8(3) . . ?
C22B C21B H21B 120.6 . . ?
C20B C21B H21B 120.6 . . ?
C21B C22B C17B 121.7(3) . . ?
C21B C22B H22B 119.1 . . ?
C17B C22B H22B 119.1 . . ?
C18B N6B H3BN 120.0 . . ?
C18B N6B H4BN 120.0 . . ?
H3BN N6B H4BN 120.0 . . ?
O9 C23 C23 106.8(2) . 3_666 ?
O9 C23 H23A 110.4 . . ?
C23 C23 H23A 110.4 3_666 . ?
O9 C23 H23B 110.4 . . ?
C23 C23 H23B 110.4 3_666 . ?
H23A C23 H23B 108.6 . . ?
O9 C24 C24 106.9(2) . 3_566 ?
O9 C24 H24A 110.3 . . ?
C24 C24 H24A 110.3 3_566 . ?
O9 C24 H24B 110.3 . . ?
C24 C24 H24B 110.3 3_566 . ?
H24A C24 H24B 108.6 . . ?
 
_refine_diff_density_max    0.167
_refine_diff_density_min   -0.204
_refine_diff_density_rms    0.041

_shelx_res_file
;
TITL xstr1501_auto in P2(1)/c
    faces-xstr1501_autored.res
    created by SHELXL-2018/3 at 20:42:01 on 10-Jul-2022
CELL 1.54184 6.982487 38.173199 9.45192 90 90.2062 90
ZERR 4 0.000192 0.00079 0.000233 0 0.0024 0
LATT 1
SYMM -X,0.5+Y,0.5-Z
SFAC C H N O
UNIT 96 112 24 28
OMIT 4 1 0
OMIT -1 4 5
OMIT -1 10 3
OMIT 1 6 2
OMIT -1 3 3
OMIT 1 5 2
OMIT -1 9 3
OMIT 6 1 0
OMIT 1 0 6
OMIT -4 5 1
OMIT -4 2 1
LIST 4
L.S. 10
PLAN  15
BOND $H
fmap 2 53
acta
SHEL 100 0.84

EADP O5A O5B
EADP O6A O6B
EADP C16A C16B
EADP C17A C18B
EADP C18A C17B
EADP C19A C22B
EADP C20A C21B
EADP C21A C20B
EADP C22A C19B
EADP N6A N6B
WGHT    0.028600    1.895000
FVAR       0.23154   0.95265   0.65201   0.33291   0.90267
O1    4    0.270186    0.666460    0.834769    11.00000    0.06664    0.02632 =
         0.03940    0.00787   -0.00435   -0.00018
O2    4    0.237834    0.638712    1.306375    11.00000    0.05458    0.04432 =
         0.02896   -0.01401    0.00016   -0.00658
O3    4    0.246885    0.483594    1.068982    11.00000    0.07124    0.02243 =
         0.02747   -0.00255    0.00200   -0.00066
AFIX  83
H1O   2    0.248258    0.503829    1.039894    11.00000   -1.50000
AFIX   0
O4    4    0.258710    0.472294    0.838181    11.00000    0.09645    0.02579 =
         0.02606    0.00004    0.00257    0.00109
O9    4    0.250181    0.508298    0.510499    11.00000    0.04533    0.03654 =
         0.03623   -0.00465    0.00395   -0.00001
N1    3    0.247394    0.549857    0.965214    11.00000    0.04536    0.02307 =
         0.02487   -0.00241   -0.00013   -0.00045
N2    3    0.263409    0.586611    0.782874    11.00000    0.05105    0.02694 =
         0.02020    0.00039    0.00131    0.00061
N3    3    0.249792    0.652074    1.070417    11.00000    0.04396    0.02345 =
         0.03357   -0.00665   -0.00396   -0.00071
N4    3    0.239187    0.593811    1.150528    11.00000    0.04411    0.02881 =
         0.01979   -0.00122    0.00049   -0.00169
N5    3    0.267670    0.405444    0.754843    11.00000    0.08039    0.02825 =
         0.02828   -0.00619    0.00409    0.00090
AFIX  93
H1N   2    0.272255    0.388694    0.694100    11.00000   -1.20000
H2N   2    0.268931    0.426867    0.726698    11.00000   -1.20000
AFIX   0
PART 1
PART 0
PART 1
PART 0
C1    1    0.257659    0.553297    0.824478    11.00000    0.04861    0.02536 =
         0.02618   -0.00482   -0.00116    0.00005
AFIX  43
H1    2    0.260476    0.534416    0.762337    11.00000   -1.20000
AFIX   0
C2    1    0.257316    0.606866    0.904444    11.00000    0.03993    0.02490 =
         0.02263   -0.00178   -0.00150   -0.00001
C3    1    0.260161    0.643756    0.924737    11.00000    0.03752    0.02824 =
         0.03118   -0.00161   -0.00516    0.00066
C4    1    0.242978    0.628682    1.181549    11.00000    0.03511    0.03393 =
         0.02743   -0.00744   -0.00113   -0.00293
C5    1    0.247548    0.583428    1.011835    11.00000    0.03264    0.02430 =
         0.02345   -0.00263   -0.00125   -0.00061
C6    1    0.274542    0.599223    0.637278    11.00000    0.09447    0.04035 =
         0.02239    0.00146    0.00064    0.00044
AFIX 127
H6A   2    0.282098    0.579607    0.573985    51.00000   -1.50000
H6B   2    0.386434    0.613582    0.626611    51.00000   -1.50000
H6C   2    0.162411    0.612771    0.615523    51.00000   -1.50000
H6D   2    0.271864    0.624367    0.636761   -51.00000   -1.50000
H6E   2    0.167528    0.590392    0.584135   -51.00000   -1.50000
H6F   2    0.391551    0.591203    0.595223   -51.00000   -1.50000
AFIX   0
C7    1    0.247287    0.689744    1.106475    11.00000    0.08747    0.02513 =
         0.05461   -0.01089   -0.00721    0.00195
AFIX 127
H7A   2    0.280150    0.692686    1.204467    41.00000   -1.50000
H7B   2    0.121584    0.699058    1.089480    41.00000   -1.50000
H7C   2    0.338501    0.701956    1.048902    41.00000   -1.50000
H7D   2    0.213340    0.703114    1.024099   -41.00000   -1.50000
H7E   2    0.371906    0.696742    1.139086   -41.00000   -1.50000
H7F   2    0.154989    0.693844    1.179664   -41.00000   -1.50000
AFIX   0
C8    1    0.229660    0.567690    1.264147    11.00000    0.07317    0.03994 =
         0.02301    0.00310   -0.00056   -0.00543
AFIX 127
H8A   2    0.156155    0.547901    1.232643    31.00000   -1.50000
H8B   2    0.169756    0.577868    1.345645    31.00000   -1.50000
H8C   2    0.356835    0.560209    1.288498    31.00000   -1.50000
H8D   2    0.299009    0.576084    1.345214   -31.00000   -1.50000
H8E   2    0.285408    0.546118    1.232213   -31.00000   -1.50000
H8F   2    0.098329    0.563776    1.289359   -31.00000   -1.50000
AFIX   0
C9    1    0.252089    0.461701    0.960177    11.00000    0.05036    0.02400 =
         0.02817   -0.00214   -0.00061    0.00117
C10   1    0.250319    0.424479    1.000052    11.00000    0.03597    0.02571 =
         0.02960   -0.00074    0.00173    0.00001
C11   1    0.258478    0.398097    0.894595    11.00000    0.03847    0.02576 =
         0.03092   -0.00192   -0.00032   -0.00043
C12   1    0.256489    0.362849    0.939637    11.00000    0.04089    0.02472 =
         0.04429   -0.00618    0.00136    0.00093
AFIX  43
H12   2    0.261490    0.345100    0.872351    11.00000   -1.20000
AFIX   0
C13   1    0.247407    0.354178    1.079505    11.00000    0.04946    0.02497 =
         0.04789    0.00753    0.00337   -0.00225
AFIX  43
H13   2    0.247220    0.330724    1.106121    11.00000   -1.20000
AFIX   0
C14   1    0.238415    0.380155    1.182761    11.00000    0.05515    0.03365 =
         0.03436    0.00896    0.00276    0.00039
AFIX  43
H14   2    0.230545    0.374178    1.277948    11.00000   -1.20000
AFIX   0
C15   1    0.241311    0.414670    1.142306    11.00000    0.04444    0.02988 =
         0.03075   -0.00188    0.00219    0.00084
AFIX  43
H15   2    0.237169    0.431997    1.211397    11.00000   -1.20000
AFIX   0

PART 1
O5A   4    0.420581    0.681853    0.477141    21.00000    0.03983    0.03656 =
         0.03307   -0.01122    0.00050   -0.00479
AFIX  83
H2AO  2    0.384095    0.667968    0.416585    21.00000   -1.50000
AFIX   0
O6A   4    0.698157    0.655732    0.434345    21.00000    0.05092    0.04289 =
         0.04512   -0.02211   -0.00317    0.00723
C16A  1    0.607805    0.677647    0.499174    21.00000    0.04513    0.02305 =
         0.02403    0.00012    0.00333    0.00041
C17A  1    0.687621    0.701309    0.605858    21.00000    0.03946    0.02183 =
         0.02171   -0.00006    0.00247   -0.00002
C18A  1    0.886728    0.702005    0.633143    21.00000    0.03747    0.02664 =
         0.02456    0.00180    0.00255    0.00199
C19A  1    0.954699    0.725470    0.737361    21.00000    0.03992    0.03454 =
         0.03374   -0.00310   -0.00224   -0.00189
AFIX  43
H19A  2    1.085197    0.726514    0.756939    21.00000   -1.20000
AFIX   0
C20A  1    0.831364    0.746700    0.809992    21.00000    0.05440    0.03849 =
         0.04097   -0.01503   -0.00386   -0.00188
AFIX  43
H20A  2    0.879641    0.762032    0.877757    21.00000   -1.20000
AFIX   0
C21A  1    0.635238    0.745759    0.784305    21.00000    0.05189    0.04232 =
         0.04990   -0.02353    0.00130    0.00373
AFIX  43
H21A  2    0.552371    0.760029    0.835194    21.00000   -1.20000
AFIX   0
C22A  1    0.566244    0.723452    0.682762    21.00000    0.04160    0.03416 =
         0.03549   -0.00931   -0.00111    0.00199
AFIX  43
H22A  2    0.435351    0.722978    0.664314    21.00000   -1.20000
AFIX   0
N6A   3    1.013115    0.681761    0.562251    21.00000    0.03902    0.04943 =
         0.04433   -0.01619    0.00007    0.00615
AFIX  93
H3AN  2    1.133501    0.683256    0.580823    21.00000   -1.20000
H4AN  2    0.973095    0.667394    0.498602    21.00000   -1.20000
AFIX   0

PART 2
SAME 0.001 0.001 O5A > N6A
O5B   4    1.065979    0.681491    0.467865   -21.00000    0.03983    0.03656 =
         0.03307   -0.01122    0.00050   -0.00479
AFIX  83
H2BO  2    1.098659    0.667115    0.408182   -21.00000   -1.50000
AFIX   0
O6B   4    0.785483    0.655382    0.435300   -21.00000    0.05092    0.04289 =
         0.04512   -0.02211   -0.00317    0.00723
C16B  1    0.880013    0.677657    0.495150   -21.00000    0.04513    0.02305 =
         0.02403    0.00012    0.00333    0.00041
C17B  1    0.807821    0.701719    0.602928   -21.00000    0.03747    0.02664 =
         0.02456    0.00180    0.00255    0.00199
C18B  1    0.610879    0.702519    0.636843   -21.00000    0.03946    0.02183 =
         0.02171   -0.00006    0.00247   -0.00002
C19B  1    0.550551    0.726314    0.742099   -21.00000    0.04160    0.03416 =
         0.03549   -0.00931   -0.00111    0.00199
AFIX  43
H19B  2    0.422210    0.726986    0.767930   -21.00000   -1.20000
AFIX   0
C20B  1    0.678259    0.748400    0.806638   -21.00000    0.05189    0.04232 =
         0.04990   -0.02353    0.00130    0.00373
AFIX  43
H20B  2    0.633980    0.764833    0.871378   -21.00000   -1.20000
AFIX   0
C21B  1    0.872997    0.746703    0.777131   -21.00000    0.05440    0.03849 =
         0.04097   -0.01503   -0.00386   -0.00188
AFIX  43
H21B  2    0.959242    0.761285    0.823769   -21.00000   -1.20000
AFIX   0
C22B  1    0.935485    0.723172    0.678150   -21.00000    0.03992    0.03454 =
         0.03374   -0.00310   -0.00224   -0.00189
AFIX  43
H22B  2    1.066022    0.721373    0.660355   -21.00000   -1.20000
AFIX   0
N6B   3    0.481835    0.680279    0.578845   -21.00000    0.03902    0.04943 =
         0.04433   -0.01619    0.00007    0.00615
AFIX  93
H3BN  2    0.364495    0.680726    0.606127   -21.00000   -1.20000
H4BN  2    0.517128    0.665692    0.514687   -21.00000   -1.20000
AFIX   0
PART 0

C23   1    0.417136    0.489967    0.470935    11.00000    0.05214    0.03736 =
         0.03804   -0.00466    0.00334    0.00316
AFIX  23
H23A  2    0.425677    0.488410    0.368720    11.00000   -1.20000
H23B  2    0.415382    0.466426    0.509546    11.00000   -1.20000
AFIX   0
C24   1    0.082986    0.489963    0.470958    11.00000    0.05233    0.03531 =
         0.03778   -0.00339    0.00371   -0.00391
AFIX  23
H24A  2    0.085203    0.466427    0.509623    11.00000   -1.20000
H24B  2    0.073587    0.488384    0.368743    11.00000   -1.20000
AFIX   0
HKLF 4


REM  xstr1501_auto in P2(1)/c
REM wR2 = 0.1160, GooF = S = 1.123, Restrained GooF = 1.120 for all data
REM R1 = 0.0532 for 3758 Fo > 4sig(Fo) and 0.0648 for all 4437 data
REM 371 parameters refined using 23 restraints

END

WGHT      0.0286      1.8948

REM Highest difference peak  0.167,  deepest hole -0.204,  1-sigma level  0.041
Q1    1   0.3073  0.6162  0.9175  11.00000  0.05    0.17
Q2    1   0.2919  0.6023  0.9666  11.00000  0.05    0.16
Q3    1   0.1245  0.7028  1.0213  11.00000  0.05    0.15
Q4    1   0.1966  0.5792  0.5763  11.00000  0.05    0.15
Q5    1   0.3044  0.4352  0.9884  11.00000  0.05    0.14
Q6    1   0.2690  0.6003  0.8453  11.00000  0.05    0.14
Q7    1   0.2151  0.6175  0.9074  11.00000  0.05    0.14
Q8    1   0.3889  0.6556  0.5614  11.00000  0.05    0.14
Q9    1   0.2002  0.4191  1.0610  11.00000  0.05    0.13
Q10   1   0.6102  0.7151  0.8698  11.00000  0.05    0.13
Q11   1   0.3358  0.5388  1.2379  11.00000  0.05    0.13
Q12   1   0.2430  0.5425  0.5203  11.00000  0.05    0.12
Q13   1   0.2317  0.3790  0.9150  11.00000  0.05    0.12
Q14   1   0.3423  0.4566  0.4325  11.00000  0.05    0.12
Q15   1   0.1973  0.4369  0.9755  11.00000  0.05    0.12
;
_shelx_res_checksum   64075

_shelx_hkl_file
;
   0   0  -2  275.57   10.73
   0   0   2  283.62   10.77
   0   0   3    0.47    0.42
   0   0  -3   -0.19    0.34
   0   0   3    0.26    0.43
   0   0   4   47.06    2.13
   0   0  -4   48.82    2.03
   0   0   4   47.00    2.12
   0   0  -5    0.07    0.35
   0   0   5    0.11    0.50
   0   0   6   42.97    2.02
   0   0   6   44.54    2.15
   0   0   6   44.44    2.12
   0   0   7    0.35    0.71
   0   0   8    3.73    0.84
   0   0   8    5.34    0.76
   0   0   9    0.20    0.71
   0   0   9    0.25    0.59
   0   0  10   -0.11    0.63
   0   0  10   -0.05    0.49
   0   0  11   -0.14    0.46
   0   1   1  586.21   22.44
   0   1   2   16.78    0.80
   0  -1   2   15.64    0.78
   0   1  -2   15.38    0.74
   0  -1  -2   16.22    0.72
   0  -1   3  382.13   14.44
   0   1   3  375.86   14.43
   0   1  -3  368.25   14.37
   0  -1  -3  371.89   14.36
   0  -1   3  375.39   14.43
   0   1   3  367.35   14.43
   0   1   4   78.93    3.27
   0  -1   4   77.57    3.27
   0  -1   4   79.68    3.26
   0  -1  -4   76.89    3.16
   0   1   4   78.41    3.26
   0   1  -4   77.54    3.17
   0  -1   5   13.46    0.92
   0   1  -5   13.83    0.81
   0   1   5   13.86    0.94
   0  -1   6  108.70    4.61
   0   1   6  108.09    4.51
   0   1   6  106.79    4.60
   0  -1   6  113.18    4.60
   0   1   6  107.54    4.59
   0   1   7   14.08    1.10
   0  -1   7   14.03    1.11
   0   1   7   12.22    1.05
   0   1   8    1.11    0.76
   0  -1   8    1.43    0.78
   0  -1   8    1.38    0.65
   0   1   8    1.38    0.63
   0   1   9   27.06    1.67
   0  -1   9   27.92    1.67
   0  -1   9   23.07    1.52
   0   1   9   29.82    1.65
   0   1  10    2.34    0.68
   0  -1  10    2.34    0.68
   0  -1  10    0.92    0.49
   0   1  10    1.90    0.58
   0   1  11    3.91    0.58
   0  -1  11    5.84    0.63
   0   2   1    3.62    0.24
   0   2  -1    3.69    0.26
   0   2   2  356.96   13.83
   0   2  -2  362.29   13.81
   0  -2  -2  360.41   13.79
   0  -2   2  356.15   13.83
   0  -2   3   37.41    1.64
   0   2   3   36.50    1.63
   0  -2   3   38.44    1.63
   0   2   3   37.34    1.64
   0  -2  -3   35.69    1.55
   0   2  -3   36.23    1.57
   0   2   4  154.40    6.12
   0  -2   4  155.95    6.13
   0   2  -4  152.13    6.04
   0  -2   4  154.59    6.11
   0   2   4  149.36    6.13
   0   2  -5   80.59    3.30
   0  -2   5   81.04    3.39
   0   2   5   77.44    3.42
   0  -2   6   44.17    2.20
   0   2   6   47.55    2.23
   0   2   6   42.99    2.11
   0   2   6   45.65    2.20
   0  -2   6   47.83    2.18
   0   2  -6   46.87    2.06
   0   2   7    4.36    0.80
   0  -2   7    4.58    0.78
   0   2   7    5.85    0.77
   0  -2   8    6.67    0.93
   0   2   8    7.94    0.95
   0   2   8    4.87    0.82
   0  -2   8    7.06    0.82
   0  -2   9    2.53    0.80
   0  -2   9    1.83    0.64
   0   2   9    3.03    0.73
   0  -2  10   11.15    0.98
   0   2  10   12.51    0.99
   0   2  10    8.51    0.85
   0  -2  11    0.57    0.47
   0   2  11    0.36    0.46
   0  -3   1    6.19    0.38
   0   3   1    5.61    0.30
   0   3  -1    5.99    0.35
   0   3   2   56.34    2.31
   0   3  -2   58.02    2.31
   0   3   3    0.44    0.39
   0  -3   3    0.59    0.37
   0   3   3    0.76    0.40
   0  -3   3    1.44    0.38
   0   3  -3    1.16    0.37
   0  -3   4    2.76    0.51
   0  -3   4    4.03    0.57
   0   3  -4    3.37    0.43
   0   3   4    2.71    0.58
   0  -3   5   14.00    0.96
   0   3   5   13.26    0.97
   0   3  -5   16.70    0.88
   0  -3   5   15.94    0.96
   0   3   6   13.92    1.02
   0  -3   6   12.96    1.03
   0   3   6   14.45    0.96
   0   3   6   13.47    1.01
   0  -3   6   12.74    0.93
   0   3  -6   15.10    0.87
   0   3   7    0.64    0.63
   0  -3   7    0.34    0.65
   0   3   7    0.12    0.57
   0  -3   8   32.61    1.85
   0   3   8   34.27    1.90
   0  -3   8   31.73    1.77
   0   3   8   31.91    1.82
   0   3   9    0.46    0.71
   0  -3   9    1.61    0.71
   0  -3   9    0.98    0.58
   0   3   9    0.92    0.61
   0   3  10    1.13    0.66
   0  -3  10    1.18    0.61
   0   3  10    0.80    0.53
   0   3  11    3.53    0.54
   0  -3  11    2.93    0.54
   0  -4   0  433.70   16.61
   0  -4   1  134.23    5.07
   0  -4   1  128.74    5.10
   0  -4  -1  129.02    5.09
   0   4  -1  132.35    5.10
   0   4   2   41.37    1.72
   0   4  -2   41.54    1.73
   0   4   3  104.37    4.33
   0  -4   3  110.89    4.37
   0   4   3  109.05    4.36
   0  -4   3  110.26    4.33
   0   4  -3  108.83    4.32
   0  -4   4  213.85    8.48
   0  -4   4  218.41    8.43
   0   4   4  215.06    8.47
   0   4  -4  211.22    8.39
   0  -4   5   32.93    1.62
   0   4   5   31.95    1.57
   0  -4   5   32.28    1.57
   0   4  -5   32.13    1.49
   0   4   5   29.88    1.62
   0   4   6   37.74    1.95
   0  -4   6   37.19    1.92
   0   4   6   39.34    1.88
   0   4   6   38.54    1.96
   0   4  -6   39.16    1.79
   0  -4   6   39.05    1.89
   0   4   7   22.73    1.48
   0  -4   7   27.13    1.49
   0   4   7   22.42    1.37
   0   4   7   22.18    1.42
   0  -4   8    7.92    0.96
   0   4   8    5.48    0.88
   0  -4   8    5.18    0.74
   0   4   8    5.60    0.82
   0  -4   9    4.83    0.86
   0   4   9    5.03    0.85
   0   4   9    5.76    0.82
   0  -4  10    2.43    0.68
   0   4  10    2.17    0.68
   0   4  10    0.97    0.56
   0  -4  11    9.92    0.76
   0   4  11    9.26    0.74
   0   5   0   -0.08    0.17
   0  -5   0    0.10    0.21
   0  -5   1 2058.19   78.47
   0  -5  -1 2054.20   78.50
   0   5  -1 2047.44   78.51
   0  -5   2   21.90    1.06
   0   5  -2   22.40    1.02
   0  -5  -2   21.94    1.00
   0  -5   3  161.52    6.24
   0   5   3  153.86    6.23
   0   5  -3  159.16    6.19
   0  -5   3  155.14    6.17
   0  -5   4    0.21    0.44
   0   5   4    0.28    0.51
   0  -5   4   -0.03    0.43
   0   5  -4   -0.25    0.38
   0  -5   5  105.19    4.34
   0   5   5  103.35    4.28
   0  -5   5  102.93    4.26
   0   5  -5  102.99    4.21
   0   5   5  101.54    4.32
   0  -5   6    1.84    0.60
   0   5   6    2.62    0.66
   0   5   6    2.26    0.62
   0   5  -6    1.59    0.40
   0  -5   6    1.97    0.54
   0   5   7   27.37    1.63
   0  -5   7   28.21    1.62
   0   5   7   28.05    1.56
   0   5   7   26.23    1.59
   0  -5   8   14.36    1.22
   0   5   8   17.66    1.28
   0   5   8   16.06    1.21
   0  -5   8   13.36    1.06
   0   5   9   40.42    2.08
   0  -5   9   34.34    2.01
   0   5   9   38.55    2.05
   0   5  10    1.19    0.63
   0  -5  10    0.57    0.61
   0   5  10    0.05    0.54
   0   5  11    3.82    0.55
   0  -5  11    5.45    0.59
   0  -5  11    4.46    0.43
   0   6   0  114.32    4.48
   0  -6   0  117.26    4.50
   0  -6   1  293.19   11.13
   0  -6   1  287.82   11.16
   0  -6  -1  287.21   11.16
   0  -6   2 2648.80  100.26
   0   6  -2 2611.45  100.24
   0  -6  -2 2612.21  100.22
   0  -6   3    4.52    0.53
   0   6   3    4.00    0.47
   0  -6  -3    5.01    0.44
   0  -6   3    5.07    0.48
   0   6  -3    4.46    0.49
   0  -6   4    5.38    0.63
   0  -6   4    5.48    0.56
   0   6  -4    5.18    0.52
   0   6   4    5.99    0.66
   0  -6  -4    5.23    0.51
   0  -6   5   17.16    1.07
   0   6   5   16.45    1.04
   0   6   5   16.73    1.09
   0  -6   5   15.63    0.97
   0   6  -5   17.94    0.97
   0   6   6    0.44    0.58
   0  -6   6    0.61    0.55
   0  -6   6    0.45    0.47
   0   6  -6    0.75    0.40
   0   6   6    0.61    0.57
   0  -6   7   11.30    1.02
   0   6   7   11.16    0.99
   0   6   7   11.84    1.06
   0   6   7   12.43    1.06
   0   6   8   59.50    2.95
   0  -6   8   60.41    2.94
   0   6   8   64.62    2.98
   0  -6   9    1.79    0.73
   0   6   9    2.07    0.76
   0   6   9    2.01    0.68
   0   6  10   -0.66    0.59
   0  -6  10   -0.05    0.60
   0   6  10   -0.76    0.53
   0  -6  11    0.79    0.44
   0   6  11    0.06    0.41
   0  -6  11    0.20    0.34
   0  -7   0   -0.04    0.27
   0   7   0   -0.02    0.22
   0   7  -1   31.59    1.25
   0  -7  -1   30.67    1.32
   0  -7   1   31.84    1.31
   0  -7   1   30.25    1.27
   0   7  -2   17.42    0.88
   0   7   2   17.00    0.88
   0  -7  -2   16.96    0.87
   0  -7   2   17.72    0.88
   0   7  -3  279.74   10.59
   0  -7   3  270.64   10.55
   0  -7  -3  265.08   10.55
   0   7   3  273.22   10.61
   0  -7   3  274.77   10.62
   0  -7   4   11.83    0.74
   0   7  -4   11.74    0.76
   0   7   4   11.73    0.84
   0  -7  -4   11.56    0.70
   0   7   4   10.74    0.83
   0  -7   4   10.37    0.80
   0   7  -5  303.48   11.73
   0   7   5  303.96   11.82
   0  -7   5  294.70   11.72
   0   7   5  294.25   11.80
   0  -7   5  302.07   11.82
   0  -7   6    0.68    0.42
   0   7  -6    1.26    0.43
   0  -7   6    1.66    0.50
   0   7   6    2.03    0.64
   0   7   6    0.44    0.59
   0  -7   6    0.85    0.59
   0  -7   7   60.27    2.84
   0   7   7   65.88    3.02
   0   7  -7   63.80    2.82
   0   7   7   64.07    2.97
   0   7   7   65.20    3.00
   0  -7   7   66.62    2.98
   0   7   8   16.26    1.24
   0   7   8   16.52    1.25
   0   7   8   14.16    1.15
   0  -7   8   16.41    1.24
   0   7   9   16.11    1.25
   0  -7   9   17.75    1.28
   0   7   9   20.23    1.34
   0   7  10   -0.16    0.55
   0  -7 -10   -0.97    0.71
   0   7  10    0.69    0.58
   0  -7  10    0.54    0.60
   0   7  11    0.43    0.42
   0  -7  11    0.25    0.41
   0  -8   0   21.61    0.98
   0  -8   0   21.62    0.87
   0  -8  -1  241.41    9.55
   0   8  -1  248.20    9.49
   0  -8   1  248.24    9.50
   0  -8   1  248.11    9.53
   0   8   1  247.09    9.56
   0  -8  -2   98.59    3.93
   0   8   2   97.47    3.95
   0   8  -2   98.51    3.96
   0  -8   2  101.28    3.95
   0  -8  -3    0.31    0.37
   0   8  -3    0.27    0.38
   0  -8   3    0.33    0.31
   0   8   3    0.51    0.47
   0  -8   3    0.73    0.40
   0   8   3    0.44    0.44
   0  -8   4   10.56    0.71
   0   8   4   10.48    0.81
   0  -8  -4   10.92    0.68
   0   8  -4   10.82    0.74
   0   8   4   11.45    0.82
   0  -8   4   10.86    0.79
   0  -8   5   11.27    0.79
   0   8   5   12.68    0.95
   0   8  -5   13.21    0.84
   0   8   5   14.38    0.95
   0  -8   6    1.52    0.49
   0   8  -6    2.15    0.47
   0   8   6    2.05    0.60
   0  -8   6    1.69    0.55
   0  -8   6    3.62    0.65
   0   8   6    3.04    0.68
   0   8   7    2.41    0.69
   0  -8   7    1.20    0.54
   0   8  -7    1.37    0.46
   0  -8   7    1.28    0.70
   0   8   7    1.30    0.62
   0   8   7    1.67    0.70
   0   8   8   72.25    3.39
   0   8   8   74.38    3.36
   0  -8   8   72.04    3.32
   0   8   8   69.44    3.32
   0   8   9    4.29    0.80
   0   8   9    3.68    0.78
   0  -8   9    4.12    0.76
   0   8  10    1.89    0.57
   0  -8 -10    0.68    0.67
   0  -8  10    3.55    0.65
   0   8  10    2.29    0.64
   0   8  11    2.16    0.45
   0  -8  11    1.15    0.43
   0  -9   0   -0.54    0.32
   0  -9  -1   77.30    3.19
   0   9  -1   81.16    3.11
   0   9   1   78.23    3.15
   0  -9   1   78.45    3.15
   0   9   1   79.89    3.20
   0  -9   1   80.85    3.12
   0   9   2  314.91   12.45
   0  -9  -2  324.12   12.44
   0   9  -2  321.39   12.46
   0   9   2  319.23   12.47
   0  -9   2  329.03   12.46
   0   9   3    4.11    0.56
   0  -9   3    3.71    0.38
   0  -9  -3    3.64    0.45
   0   9  -3    4.23    0.53
   0  -9   3    2.79    0.48
   0   9   3    4.58    0.54
   0  -9   4   18.97    0.95
   0  -9  -4   16.43    0.92
   0   9   4   16.25    1.06
   0   9  -4   18.97    1.02
   0  -9   4   18.34    1.05
   0   9   4   18.81    1.10
   0   9  -5   43.64    1.98
   0   9   5   44.08    2.05
   0  -9   5   40.48    1.91
   0   9   5   43.89    2.04
   0   9   6   10.82    0.93
   0  -9   6   10.57    0.83
   0   9   6   10.75    0.92
   0   9   6   11.79    0.96
   0  -9   6   10.99    0.89
   0   9  -7   39.31    1.90
   0   9   7   38.05    2.05
   0  -9   7   34.89    1.90
   0   9   7   40.35    2.06
   0   9   7   40.65    2.09
   0  -9   7   42.30    2.03
   0   9   8   27.33    1.69
   0  -9   8   28.34    1.67
   0   9   8   28.13    1.66
   0   9   8   26.70    1.67
   0   9   9    3.74    0.76
   0  -9   9    2.75    0.72
   0   9   9    2.89    0.70
   0   9  10    4.53    0.69
   0  -9 -10    4.10    0.76
   0  -9  10    4.59    0.67
   0   9  10    5.52    0.71
   0   9  11    2.49    0.42
   0  -9  11    2.51    0.46
   0 -10   0   85.78    3.43
   0  10  -1   21.16    0.91
   0  10   1   21.12    0.95
   0 -10  -1   20.51    1.02
   0 -10   1   21.87    0.96
   0 -10   1   21.37    0.93
   0  10   1   21.49    1.04
   0 -10  -2   57.22    2.39
   0  10   2   56.46    2.38
   0  10  -2   58.72    2.43
   0 -10   2   58.34    2.32
   0  10   2   57.66    2.42
   0 -10   2   57.85    2.40
   0  10   3    3.52    0.50
   0 -10  -3    3.29    0.45
   0  10  -3    2.93    0.54
   0 -10   3    3.46    0.37
   0 -10   3    2.70    0.47
   0  10   3    3.76    0.53
   0 -10   4   37.23    1.72
   0  10  -4   41.06    1.83
   0  10   4   38.08    1.87
   0  10   4   40.50    1.89
   0 -10   4   42.47    1.86
   0  10  -5  151.42    5.96
   0  10   5  142.13    6.00
   0  10   5  146.28    6.01
   0 -10   6    7.32    0.74
   0  10   6    7.26    0.77
   0 -10   6    5.68    0.72
   0  10   6    7.21    0.83
   0  10  -7   17.45    1.08
   0 -10   7   17.32    1.14
   0  10   7   16.15    1.25
   0 -10   7   17.08    1.17
   0  10   7   16.28    1.24
   0  10   7   17.51    1.20
   0  10   8  182.78    7.63
   0 -10   8  185.11    7.56
   0  10   8  188.67    7.57
   0  10   8  176.25    7.59
   0  10   9    5.99    0.84
   0  10  10    0.79    0.54
   0 -10 -10    0.89    0.64
   0  10  10    1.81    0.58
   0 -10  10    0.58    0.54
   0 -10  11    2.07    0.41
   0  10  11    2.54    0.39
   0 -11   0   -0.02    0.35
   0 -11   0    0.48    0.14
   0  11  -1  516.92   19.50
   0 -11  -1  517.28   19.58
   0  11   1  503.14   19.53
   0 -11   1  512.17   19.53
   0  11   1  511.96   19.58
   0 -11   1  495.14   19.51
   0 -11  -2  965.10   37.04
   0  11   2  956.13   37.04
   0  11  -2  977.35   37.08
   0 -11   2  961.57   36.97
   0 -11   2  991.18   37.04
   0  11   2  945.27   37.08
   0 -11   3  575.79   22.80
   0  11  -3  585.38   22.92
   0 -11  -3  592.20   22.86
   0  11   3  608.32   22.92
   0  11   3  610.47   22.94
   0 -11   3  612.56   22.92
   0  11  -4  116.62    4.75
   0  11   4  114.49    4.76
   0 -11   4  115.44    4.75
   0  11   4  117.31    4.79
   0  11  -5    3.27    0.55
   0  11   5    3.28    0.61
   0  11   5    3.26    0.64
   0 -11   6    1.81    0.57
   0 -11   6    2.77    0.60
   0  11   6    3.45    0.66
   0  11   6    3.07    0.65
   0  11  -7    0.88    0.48
   0  11   7    1.41    0.66
   0 -11   7    1.23    0.57
   0 -11   7    0.83    0.64
   0  11   7    1.91    0.66
   0  11   7    0.71    0.65
   0  11   8    8.60    0.97
   0 -11   8    6.82    0.88
   0  11   8    5.51    0.90
   0  11   8    7.72    0.91
   0  11   9   14.04    1.14
   0  11  10   10.61    0.82
   0 -11  10    9.27    0.81
   0 -11 -10    7.43    0.85
   0 -11  11    0.61    0.36
   0  11  11    0.39    0.34
   0 -11 -11    0.16    0.37
   0  11  11    0.40    0.30
   0 -12   0  581.46   22.47
   0 -12   0  625.17   22.61
   0 -12   1    2.65    0.31
   0 -12   1    2.55    0.31
   0  12   1    2.22    0.43
   0  12  -1    2.75    0.30
   0  12   1    2.88    0.33
   0 -12   1    2.90    0.40
   0 -12  -1    2.90    0.44
   0 -12   2   85.93    3.44
   0  12   2   87.51    3.56
   0 -12   2   88.08    3.51
   0  12   2   85.67    3.50
   0  12  -2   89.02    3.57
   0 -12  -2   86.55    3.52
   0 -12   3  109.78    4.53
   0  12   3  117.82    4.58
   0 -12  -3  111.10    4.49
   0  12  -3  112.71    4.56
   0  12   3  109.70    4.54
   0 -12   4  144.59    5.71
   0  12   4  138.24    5.75
   0  12   4  139.70    5.72
   0  12  -4  140.78    5.71
   0 -12   5   48.41    2.22
   0  12  -5   46.47    2.19
   0  12   5   47.56    2.25
   0  12  -5   46.54    2.48
   0 -12   6    4.57    0.69
   0  12  -6    4.51    0.62
   0 -12   6    4.85    0.66
   0  12   6    4.80    0.77
   0  12   6    5.00    0.70
   0 -12   7    0.74    0.58
   0  12  -7    1.09    0.50
   0  12   7    1.37    0.66
   0  12   7   -0.27    0.67
   0 -12   7    1.21    0.67
   0  12   7    1.28    0.64
   0  12   8   33.64    1.89
   0 -12   8   33.79    1.76
   0 -12   8   32.76    1.80
   0  12   8   29.69    1.85
   0  12   8   32.37    1.79
   0  12   9    2.28    0.71
   0 -12 -10    0.18    0.64
   0  12  10    0.12    0.48
   0 -12  10    0.73    0.52
   0 -12 -11    0.61    0.37
   0  12  11    0.34    0.29
   0 -12  11    0.26    0.32
   0  13   0    0.21    0.32
   0 -13   0    0.15    0.35
   0 -13   1    1.12    0.09
   0 -13   1    1.58    0.29
   0 -13   1    0.65    0.27
   0  13   1    1.01    0.41
   0  13   1    1.15    0.11
   0 -13   1    1.02    0.39
   0  13  -1    1.17    0.28
   0  13   1    1.27    0.30
   0 -13  -1    1.32    0.40
   0 -13   2    2.02    0.37
   0  13   2    2.25    0.51
   0 -13   2    1.67    0.31
   0  13  -2    1.23    0.43
   0  13   2    1.21    0.39
   0 -13  -2    2.13    0.42
   0 -13   3   21.95    1.12
   0  13   3   22.19    1.19
   0  13  -3   21.39    1.19
   0 -13  -3   22.66    1.10
   0  13   3   19.75    1.11
   0  13   4    0.20    0.50
   0 -13   4    0.87    0.46
   0  13  -4    0.72    0.49
   0  13   4    0.40    0.54
   0  13  -5   17.58    1.08
   0  13   5   17.60    1.12
   0 -13   5   16.01    1.10
   0  13  -5   15.73    1.38
   0  13  -6    1.31    0.53
   0 -13   6    0.70    0.57
   0  13   6    1.75    0.60
   0 -13   6    1.18    0.56
   0  13   6    1.14    0.66
   0 -13   7    4.36    0.74
   0  13  -7    3.22    0.58
   0  13   7    4.42    0.81
   0  13   7    4.36    0.78
   0 -13   7    4.31    0.74
   0  13   7    3.33    0.71
   0 -13   8   21.46    1.38
   0  13   8   24.35    1.56
   0 -13   8   23.01    1.44
   0  13   8   22.96    1.53
   0  13   8   24.34    1.44
   0  13   9    3.73    0.76
   0 -13 -10    1.37    0.64
   0 -13  10    2.03    0.53
   0  13  10    2.30    0.50
   0 -13 -11    0.08    0.31
   0 -13  11    0.30    0.26
   0  14   0    0.26    0.34
   0 -14   0    0.17    0.39
   0 -14   1   37.24    1.52
   0 -14   1   35.61    1.52
   0  14   1   35.94    1.64
   0  14   1   37.61    1.54
   0 -14   1   37.04    1.65
   0 -14  -1   35.40    1.62
   0  14  -1   35.98    1.53
   0 -14   2   11.26    0.60
   0 -14   2   11.46    0.67
   0  14   2   10.73    0.80
   0 -14  -2   11.21    0.71
   0  14  -2   11.24    0.80
   0  14   2   11.34    0.68
   0  14   3   32.23    1.58
   0 -14   3   31.22    1.49
   0  14  -3   31.36    1.56
   0  14   3   31.16    1.50
   0 -14  -3   32.15    1.47
   0  14   4   56.40    2.60
   0 -14   4   55.59    2.51
   0  14   4   57.82    2.55
   0  14  -4   57.43    2.54
   0 -14   5    6.41    0.73
   0  14   5    6.17    0.74
   0  14  -5    8.46    1.15
   0  14  -6   12.81    1.00
   0 -14   6   13.69    1.05
   0 -14   6   16.51    1.05
   0  14   6   16.09    1.20
   0  14   6   17.36    1.06
   0 -14   7    5.86    0.81
   0  14   7    6.65    0.87
   0  14  -7    6.35    0.69
   0  14   7    5.41    0.74
   0 -14   7    5.94    0.78
   0  14   7    5.58    0.90
   0  14   8    5.50    0.88
   0 -14   8    4.17    0.73
   0 -14   8    6.00    0.81
   0  14   8    4.25    0.72
   0  14   9    1.58    0.64
   0  14   9    2.19    0.60
   0 -14   9    1.00    0.59
   0 -14 -10    0.17    0.62
   0  14  10    0.44    0.44
   0 -14  10    0.78    0.43
   0  15   0    0.19    0.36
   0 -15   0    0.18    0.40
   0  15   1   59.39    2.48
   0 -15   1   58.05    2.36
   0 -15   1   57.03    2.33
   0 -15  -1   58.20    2.45
   0 -15   1   57.03    2.46
   0  15  -1   59.51    2.36
   0  15   1   58.09    2.36
   0  15   2    6.40    0.65
   0 -15   2    7.02    0.50
   0 -15   2    6.22    0.46
   0  15   2    6.85    0.53
   0  15  -2    7.37    0.65
   0 -15  -2    6.60    0.56
   0 -15   3  142.73    5.52
   0  15   3  135.61    5.60
   0  15  -3  135.79    5.59
   0 -15  -3  136.90    5.50
   0  15   3  136.14    5.53
   0 -15   4   46.90    2.17
   0  15   4   51.37    2.29
   0  15  -4   48.03    2.23
   0  15   4   46.74    2.20
   0  15   5    5.78    0.76
   0 -15   5    4.34    0.67
   0  15   5    4.87    0.67
   0  15  -5    4.98    0.97
   0  15   6   14.27    1.19
   0  15   6   15.20    1.02
   0  15  -6   12.92    1.00
   0  15   6   14.79    1.12
   0 -15   6   15.08    1.10
   0  15   7    4.21    0.89
   0  15   7    6.28    0.77
   0 -15   7    6.07    0.78
   0 -15   7    6.30    0.82
   0  15   7    4.56    0.83
   0  15  -7    6.09    0.71
   0 -15   8   57.69    2.72
   0  15   8   57.24    2.70
   0  15   8   60.73    2.85
   0 -15   8   55.52    2.72
   0 -15   9    1.23    0.56
   0  15   9    0.74    0.54
   0  15   9    0.99    0.64
   0  15  10    5.99    0.58
   0 -15  10    6.87    0.62
   0 -15 -10    6.23    0.76
   0  15  10    6.24    0.56
   0  16   0   40.98    1.77
   0 -16   0   41.28    1.82
   0  16  -1   93.39    3.64
   0 -16   1   94.27    3.76
   0 -16  -1   90.54    3.73
   0  16   1   93.78    3.64
   0 -16   1   88.94    3.64
   0 -16   1   89.93    3.60
   0  16  -2   47.58    2.14
   0 -16  -2   45.69    2.05
   0  16   2   48.36    2.02
   0 -16   2   45.20    1.95
   0 -16   2   48.27    2.00
   0  16   2   49.19    2.13
   0 -16  -3  105.39    4.38
   0  16  -3  103.51    4.47
   0  16   3  106.46    4.41
   0 -16   3  114.90    4.41
   0  16   3  110.28    4.51
   0 -16   4   94.68    4.08
   0  16  -4   97.84    4.08
   0  16   4   97.14    4.05
   0  16   4   97.89    4.14
   0 -16   4   93.92    4.17
   0  16   5   27.69    1.56
   0 -16   5   26.63    1.48
   0  16   5   27.46    1.49
   0  16  -5   21.97    1.68
   0  16  -6   25.08    1.45
   0 -16   6   25.92    1.51
   0  16   6   23.92    1.50
   0  16   6   26.01    1.40
   0  16   6   23.59    1.57
   0  16   7   33.69    1.85
   0  16  -7   29.65    1.65
   0 -16   7   31.57    1.73
   0  16   7   30.06    1.67
   0  16   7   30.75    1.85
   0 -16   8   -0.17    0.59
   0  16   8    0.48    0.68
   0 -16  -8   -0.37    0.83
   0  16   8    0.41    0.55
   0  16   9    4.36    0.77
   0  16   9    6.01    0.67
   0 -16 -10   20.51    1.24
   0 -16  10   19.69    1.06
   0  16  10   22.31    1.09
   0 -17   0    0.05    0.42
   0  17   0   -0.02    0.37
   0  17  -1  405.88   15.68
   0 -17  -1  394.36   15.77
   0 -17   1  411.01   15.80
   0  17   1  412.37   15.67
   0 -17   1  407.33   15.68
   0  17   2   -0.11    0.32
   0  17  -2    0.04    0.46
   0 -17  -2    0.35    0.38
   0 -17   2    0.10    0.29
   0  17   2   -0.03    0.53
   0 -17   2    0.16    0.28
   0  17  -3  147.90    6.11
   0 -17  -3  146.91    6.00
   0  17   3  155.20    6.05
   0  17   3  151.00    6.14
   0 -17   3  151.27    6.01
   0 -17   4   72.94    3.19
   0  17   4   73.10    3.14
   0  17  -4   74.96    3.19
   0 -17   4   67.73    3.25
   0  17   5   10.53    1.01
   0  17   5   12.27    0.94
   0  17  -5   15.15    1.01
   0 -17   5   10.22    0.95
   0  17  -5   14.08    1.29
   0  17  -6    2.63    0.63
   0 -17   6    2.46    0.68
   0  17   6    3.81    0.71
   0  17   6    4.10    0.81
   0  17  -7    1.60    0.57
   0 -17   7    2.28    0.72
   0  17   7    1.89    0.72
   0  17   7    1.62    0.79
   0  17   7    1.92    0.57
   0  17   8   14.20    1.17
   0 -17   8   12.15    1.05
   0 -17  -8   14.67    1.31
   0  17   9   -0.12    0.57
   0 -17   9    0.25    0.48
   0 -17  -9    1.18    0.79
   0  17   9    0.75    0.46
   0 -17 -10    0.04    0.56
   0 -17 -10    1.30    0.55
   0 -17  10    0.27    0.38
   0  18   0  192.32    7.40
   0 -18   0  183.47    7.45
   0 -18   1   21.24    1.14
   0 -18  -1   20.11    1.09
   0  18  -1   20.80    0.99
   0  18   1   22.65    0.99
   0 -18   1   21.10    1.01
   0  18   2    2.65    0.40
   0  18  -2    2.45    0.59
   0 -18  -2    2.59    0.44
   0 -18   2    2.41    0.33
   0  18   2    1.76    0.53
   0  18  -3   31.66    1.61
   0  18   3   33.19    1.53
   0 -18  -3   28.40    1.45
   0  18   3   31.79    1.64
   0 -18   4    4.59    0.69
   0  18   4    4.33    0.62
   0 -18   4    3.81    0.83
   0 -18  -4    3.81    0.75
   0  18   5   71.15    3.25
   0  18  -5   70.36    3.15
   0 -18   5   66.12    3.15
   0  18  -5   72.76    3.47
   0 -18   6    2.06    0.71
   0  18  -6    2.26    0.58
   0  18   6    1.41    0.62
   0  18   6    2.81    0.77
   0  18  -7    8.63    0.87
   0 -18   7   10.75    1.00
   0  18   7   12.17    1.06
   0 -18  -7   12.53    1.27
   0 -18   8   -0.17    0.61
   0  18   8    1.00    0.67
   0 -18  -8    1.02    0.83
   0 -18   9    0.25    0.49
   0  18   9    0.63    0.57
   0 -18  -9    1.09    0.77
   0 -18  10    0.43    0.37
   0 -18 -10    0.74    0.51
   0 -18 -10    0.36    0.55
   0 -19   0   -0.15    0.42
   0  19   0    0.14    0.39
   0 -19   0    0.16    0.33
   0 -19  -1    6.64    0.61
   0  19  -1    7.10    0.50
   0 -19   1    7.05    0.50
   0  19   2   53.92    2.29
   0  19  -2   53.28    2.45
   0 -19  -2   53.59    2.34
   0 -19   2   53.50    2.23
   0  19   2   54.34    2.44
   0  19  -3   10.67    0.88
   0 -19   3   11.07    0.89
   0  19   3   11.32    0.76
   0 -19   3   11.31    0.98
   0  19   3   11.47    0.93
   0 -19   4    9.91    0.90
   0  19   4   11.50    0.83
   0 -19  -4   10.47    1.01
   0 -19   4    8.93    1.02
   0  19  -5    1.19    0.58
   0 -19   5    0.72    0.66
   0  19   5    1.33    0.70
   0 -19  -5    0.96    0.79
   0  19  -5   -0.08    0.88
   0 -19   6   58.87    2.86
   0  19   6   65.99    2.90
   0  19  -6   56.05    2.79
   0 -19  -6   60.03    3.01
   0  19   6   61.52    2.97
   0  19   7    7.83    0.90
   0  19  -7    5.66    0.75
   0 -19   7    8.51    0.94
   0 -19  -7    9.51    1.15
   0 -19   8    2.68    0.72
   0  19   8    2.67    0.73
   0 -19  -8    2.17    0.84
   0 -19   9    0.25    0.49
   0  19   9    0.16    0.55
   0 -19  -9    0.06    0.74
   0 -19 -10    0.17    0.51
   0 -19 -10    0.33    0.47
   0 -19  10    0.28    0.35
   0 -20   0   84.13    3.56
   0  20   0   85.71    3.49
   0 -20   0   85.00    3.46
   0 -20  -1   94.39    3.96
   0  20   1   94.40    3.95
   0  20  -1   96.70    3.85
   0 -20   1   97.41    3.86
   0  20   2   28.24    1.29
   0  20  -2   28.10    1.48
   0 -20  -2   27.63    1.37
   0 -20   2   26.49    1.24
   0  20   3   45.93    2.06
   0 -20   3   46.04    2.16
   0  20   3   45.12    2.20
   0 -20   3   44.22    2.22
   0 -20   4   61.64    2.89
   0  20  -4   61.28    2.87
   0  20   4   64.22    2.82
   0  20   4   61.05    2.92
   0 -20  -4   67.28    2.99
   0 -20   4   60.89    2.99
   0  20  -4   67.17    3.10
   0 -20   4   61.80    2.75
   0 -20   5    0.81    0.62
   0  20  -5    0.22    0.56
   0  20   5    1.18    0.68
   0 -20  -5    2.11    0.84
   0  20  -5    1.26    0.90
   0  20   6   76.49    3.54
   0  20  -6   76.92    3.52
   0 -20   6   80.61    3.59
   0 -20  -6   80.52    3.71
   0  20   6   78.18    3.67
   0 -20   7   54.63    2.69
   0  20  -7   54.47    2.61
   0  20   7   55.59    2.71
   0 -20  -7   54.79    2.83
   0  20   8    0.51    0.59
   0 -20  -8    0.50    0.85
   0  20   9    5.45    0.72
   0 -20   9    5.60    0.67
   0 -20  -9    7.15    0.80
   0 -20   9    5.08    0.70
   0 -20  -9    6.27    0.90
   0 -20 -10    1.67    0.49
   0 -20 -10    1.60    0.50
   0 -20  10    1.33    0.39
   0 -21   0    0.17    0.42
   0  21   0    0.63    0.40
   0 -21   0   -0.16    0.32
   0 -21  -1    7.93    0.66
   0  21  -1    7.14    0.52
   0  21   1    7.41    0.65
   0 -21   1    7.63    0.53
   0  21  -2   11.53    0.88
   0  21   2   10.34    0.66
   0 -21  -2   10.59    0.74
   0 -21  -2   10.15    0.81
   0 -21   2    9.73    0.92
   0 -21   2    9.60    0.60
   0  21   3   -0.07    0.37
   0 -21   3    0.05    0.55
   0 -21  -3    0.21    0.62
   0 -21  -3    0.13    0.56
   0 -21   3    0.05    0.67
   0  21  -4   -0.05    0.53
   0  21   4    0.30    0.44
   0 -21   4    0.37    0.59
   0 -21   4    0.04    0.44
   0  21   4   -0.47    0.63
   0 -21   4   -0.06    0.75
   0 -21  -4    0.73    0.76
   0  21  -4    0.07    0.77
   0  21  -5   35.12    1.91
   0 -21   5   33.85    1.93
   0  21   5   37.68    1.89
   0  21   5   37.22    2.03
   0 -21  -5   37.91    2.10
   0  21  -5   35.48    2.21
   0  21  -6   40.84    2.18
   0  21   6   44.36    2.21
   0 -21   6   42.37    2.24
   0 -21  -6   46.04    2.41
   0  21  -7   22.06    1.39
   0 -21   7   22.64    1.51
   0  21   7   23.66    1.49
   0 -21  -7   26.76    1.72
   0  21   8    3.63    0.72
   0  21   8    3.11    0.75
   0 -21  -8    2.68    0.91
   0 -21   9    1.10    0.50
   0 -21  -9    3.13    0.79
   0 -21   9    1.91    0.59
   0 -21  -9    2.08    0.67
   0 -21 -10   29.11    1.35
   0 -21 -10   24.20    1.31
   0 -21  10   27.97    1.26
   0  22   0  139.44    5.50
   0 -22   0  138.86    5.58
   0 -22   0  133.92    5.46
   0  22   1    1.90    0.47
   0 -22  -1    1.11    0.43
   0  22  -1    2.39    0.37
   0  22  -1    1.63    0.59
   0 -22   1    1.55    0.66
   0 -22  -1    1.25    0.55
   0 -22   1    1.66    0.35
   0 -22   2   17.11    1.08
   0  22   2   18.58    0.93
   0 -22  -2   16.72    1.01
   0 -22  -2   18.21    1.10
   0 -22   2   16.37    1.18
   0 -22   3   66.57    3.10
   0  22  -3   64.84    3.12
   0  22   3   70.91    2.98
   0 -22  -3   74.02    3.22
   0 -22  -3   71.64    3.10
   0 -22   3   68.79    3.20
   0  22  -4   84.69    3.82
   0  22   4   90.47    3.73
   0 -22   4   83.47    3.81
   0 -22   4   85.20    3.92
   0 -22  -4   91.12    3.95
   0 -22   4   85.50    3.69
   0  22  -5   11.58    0.99
   0 -22   5   10.20    1.01
   0  22   5   12.31    0.94
   0 -22  -5   11.16    1.15
   0  22  -5   10.42    1.26
   0 -22   6   19.36    1.38
   0  22   6   19.16    1.27
   0  22  -6   16.79    1.24
   0 -22  -6   18.80    1.50
   0  22   7   29.94    1.68
   0  22  -7   26.12    1.56
   0 -22   7   26.98    1.67
   0 -22  -7   27.82    1.81
   0 -22   8    1.39    0.64
   0  22   8    2.25    0.68
   0  22   8    2.16    0.71
   0 -22   9    1.56    0.51
   0 -22  -9    2.32    0.77
   0 -22   9    2.04    0.56
   0 -22  -9    2.08    0.65
   0 -22 -10    1.84    0.45
   0 -22  10    2.82    0.38
   0 -22 -10    3.69    0.48
   0  23   0    0.56    0.38
   0 -23   0    0.55    0.44
   0 -23   0   -0.18    0.61
   0 -23   0    0.79    0.34
   0 -23  -1   12.11    0.82
   0  23  -1   11.00    0.67
   0  23   1   11.38    0.80
   0 -23  -1   10.87    0.90
   0 -23   1   10.92    0.95
   0 -23   1    9.62    0.66
   0 -23   2   12.71    0.96
   0 -23  -2   12.39    0.84
   0 -23  -2   13.61    0.96
   0 -23   2   11.53    1.03
   0 -23  -2   13.95    1.10
   0  23   3   10.25    0.74
   0  23  -3   10.97    0.96
   0 -23   3   10.76    0.97
   0 -23  -3   11.21    0.96
   0 -23   3    8.90    1.14
   0 -23   3   11.15    1.04
   0 -23  -3   11.13    1.08
   0 -23   4   25.04    1.44
   0  23   4   23.09    1.29
   0  23  -4   21.85    1.39
   0 -23   4   19.78    1.51
   0 -23  -4   22.98    1.53
   0 -23  -4   23.55    1.43
   0 -23   4   21.83    1.27
   0  23  -5    6.72    0.84
   0 -23   5    6.50    0.94
   0  23   5    5.57    0.72
   0 -23  -5    5.63    1.03
   0 -23   6    0.94    0.75
   0  23   6   -0.06    0.57
   0  23  -6    0.25    0.59
   0 -23  -6    1.45    0.97
   0  23   7    9.49    0.92
   0 -23   7    7.28    0.94
   0  23  -7    7.04    0.82
   0 -23  -7    9.40    1.06
   0 -23  -7   10.61    1.19
   0  23   8    0.62    0.63
   0 -23   8    0.22    0.60
   0  23   8   -0.23    0.55
   0 -23  -8    0.68    0.69
   0 -23   9    0.69    0.46
   0 -23   9   -0.15    0.51
   0 -23  -9    0.35    0.70
   0 -23  -9    0.22    0.58
   0 -23 -10    2.03    0.41
   0 -23  10    2.25    0.35
   0  24   0   13.46    0.83
   0 -24   0   13.85    1.05
   0 -24   0   13.19    0.80
   0 -24   1    3.52    0.60
   0 -24  -1    3.47    0.54
   0  24   1    4.40    0.58
   0 -24  -1    3.28    0.81
   0 -24  -1    4.96    0.74
   0 -24   1    4.27    0.75
   0  24  -2   18.21    1.20
   0 -24   2   17.33    1.14
   0 -24  -2   17.03    1.04
   0 -24   2   17.18    1.36
   0 -24  -2   18.55    1.17
   0 -24   2   16.47    1.22
   0 -24  -2   19.22    1.31
   0  24  -3   58.16    2.74
   0 -24   3   57.15    2.69
   0 -24  -3   61.91    2.84
   0 -24   3   54.07    2.77
   0 -24  -3   59.76    2.68
   0 -24   3   56.17    2.81
   0 -24   3   53.98    2.57
   0 -24   4   18.74    1.28
   0  24  -4   19.65    1.28
   0 -24  -4   15.44    1.20
   0 -24   4   15.62    1.41
   0 -24  -4   20.10    1.43
   0 -24   4   16.74    1.10
   0  24  -5   43.98    2.42
   0  24   5   51.49    2.36
   0 -24   5   50.19    2.49
   0 -24  -5   50.19    2.46
   0 -24  -5   46.64    2.58
   0 -24   6   98.10    4.26
   0  24  -6   89.83    4.17
   0  24   6   91.89    4.14
   0 -24  -6   97.62    4.23
   0 -24  -6   97.87    4.39
   0 -24   7   15.20    1.26
   0  24   7   18.24    1.21
   0  24   7   17.08    1.28
   0  24  -7   14.80    1.13
   0 -24  -7   17.44    1.45
   0 -24  -7   17.03    1.28
   0 -24   8    1.43    0.62
   0  24   8    2.42    0.60
   0 -24  -8    1.92    0.92
   0 -24  -8    2.31    0.75
   0 -24   9    1.43    0.48
   0 -24  -9    2.38    0.72
   0 -24  -9    1.02    0.58
   0 -24   9    1.75    0.55
   0  24   9    1.39    0.39
   0 -24  10    0.54    0.27
   0 -24 -10    0.64    0.32
   0  25   0   -0.22    0.37
   0 -25   0    0.31    0.63
   0  25   1    2.14    0.49
   0 -25   1    3.02    0.57
   0  25  -1    2.38    0.64
   0 -25  -1    2.90    0.80
   0 -25   1    1.68    0.72
   0 -25   1    0.65    0.69
   0 -25  -1    2.47    0.66
   0 -25  -1    2.07    0.45
   0 -25   2   28.50    1.54
   0  25  -2   28.47    1.63
   0 -25  -2   29.23    1.69
   0 -25  -2   26.74    1.55
   0 -25   2   26.04    1.72
   0 -25   2   27.21    1.66
   0 -25   3    1.54    0.67
   0  25   3    1.44    0.59
   0  25  -3    1.04    0.67
   0 -25   3    1.91    0.57
   0 -25   3    2.77    0.80
   0 -25  -3    2.51    0.67
   0 -25   3    0.06    0.89
   0 -25  -3    1.19    0.82
   0 -25   4   42.90    2.20
   0  25  -4   41.40    2.20
   0 -25   4   39.24    2.29
   0 -25  -4   44.28    2.20
   0 -25  -4   42.11    2.34
   0 -25   4   42.06    2.05
   0  25  -5  225.68    9.47
   0 -25   5  234.84    9.49
   0  25   5  236.01    9.36
   0 -25  -5  236.42    9.47
   0 -25  -5  227.53    9.59
   0 -25   6   -0.48    0.77
   0  25  -6    0.13    0.61
   0  25   6   -0.41    0.55
   0 -25  -6    0.38    0.76
   0 -25  -6    0.31    0.89
   0  25  -7    7.08    0.82
   0  25   7    9.82    0.90
   0  25   7    8.84    1.01
   0 -25   7   10.04    1.03
   0 -25  -7    9.50    1.07
   0 -25  -7    9.05    1.19
   0 -25   8    0.15    0.60
   0  25   8   -0.30    0.49
   0 -25  -8    0.13    0.81
   0 -25  -8   -1.06    0.67
   0 -25  -9    1.08    0.56
   0 -25   9    1.31    0.55
   0 -25  -9    1.61    0.64
   0  26   0   27.24    1.35
   0 -26   0   25.14    1.52
   0 -26   0   26.93    1.58
   0  26  -1  105.93    4.42
   0 -26  -1   99.32    4.25
   0 -26   1   95.94    4.23
   0 -26   1   95.81    4.34
   0 -26  -1   97.49    4.28
   0 -26  -1  102.65    4.46
   0 -26   1  112.44    4.52
   0 -26  -1  101.85    4.36
   0 -26   1  100.83    4.39
   0 -26  -1  101.27    4.17
   0 -26  -2   56.43    2.58
   0 -26   2   59.63    2.67
   0  26  -2   56.44    2.75
   0  26   2   59.23    2.64
   0 -26   2   57.11    2.79
   0 -26  -2   58.16    2.70
   0 -26   2   54.34    2.84
   0 -26  -2   55.95    2.62
   0 -26  -2   54.53    2.81
   0 -26   3    1.38    0.59
   0  26  -3    1.53    0.69
   0 -26   3    1.09    0.65
   0  26   3    1.82    0.62
   0 -26  -3    1.12    0.69
   0 -26   3    1.29    0.98
   0 -26  -3    1.52    0.89
   0 -26   3    1.29    0.79
   0  26  -4    6.68    0.89
   0 -26   4    5.05    0.71
   0  26   4    6.95    0.89
   0 -26   4    6.17    0.85
   0 -26  -4    6.87    0.89
   0 -26   4    6.90    1.02
   0 -26  -4    4.89    1.02
   0 -26   5    4.64    0.86
   0  26   5    2.55    0.60
   0  26  -5    3.63    0.77
   0  26   5    3.58    0.84
   0 -26  -5    5.75    1.07
   0 -26  -5    3.98    0.84
   0  26   6    8.01    0.96
   0  26   6    5.65    0.77
   0 -26   6    5.80    0.99
   0  26  -6    6.58    0.82
   0 -26  -6    7.60    1.13
   0 -26  -6    7.32    0.93
   0  26   7   24.87    1.46
   0  26   7   27.34    1.61
   0  26  -7   20.89    1.39
   0 -26  -7   26.33    1.73
   0 -26   8    0.20    0.59
   0 -26  -8    0.66    0.65
   0 -26  -8   -0.31    0.77
   0 -26  -9   15.84    1.04
   0 -26   9   18.07    1.02
   0 -26  -9   17.58    1.13
   0  27   0    0.54    0.68
   0 -27   0    0.46    0.76
   0 -27   0    0.21    0.68
   0  27  -1    6.85    0.94
   0 -27   1    8.18    0.79
   0 -27  -1    8.45    0.92
   0 -27  -1    7.95    0.93
   0 -27   1    8.06    1.15
   0 -27   1    8.08    0.97
   0 -27  -1    8.49    1.05
   0 -27   1    7.81    0.98
   0 -27  -1    8.37    0.67
   0  27   2    5.20    0.70
   0  27  -2    4.30    0.75
   0 -27   2    3.67    0.70
   0 -27   2    4.19    0.86
   0 -27  -2    3.45    0.82
   0 -27  -2    4.40    0.97
   0 -27   2    5.33    1.07
   0 -27  -2    3.33    0.72
   0 -27   3   28.35    1.70
   0  27   3   31.07    1.69
   0  27  -3   32.77    1.79
   0 -27  -3   28.18    1.72
   0 -27   3   26.56    1.87
   0 -27  -3   28.49    1.88
   0 -27   3   28.35    1.80
   0 -27   3   31.72    1.64
   0  27   4    4.80    0.84
   0 -27   4    2.73    0.64
   0 -27   4    4.36    0.84
   0  27  -4    3.69    0.80
   0 -27   4    3.83    0.99
   0 -27  -4    3.72    0.86
   0 -27  -4    2.77    0.96
   0 -27   5   96.95    4.31
   0  27   5   93.10    4.27
   0  27  -5   94.26    4.28
   0 -27  -5   96.81    4.28
   0 -27  -5   98.03    4.43
   0  27   6   13.27    1.18
   0  27   6   12.13    0.97
   0  27  -6   11.34    1.05
   0 -27   6   12.34    1.15
   0 -27  -6   11.03    1.16
   0 -27  -6   12.04    1.34
   0  27  -7    1.21    0.54
   0  27   7    1.05    0.54
   0  27   7    1.12    0.71
   0 -27  -7    1.31    0.89
   0 -27   8    3.60    0.67
   0 -27  -8    2.38    0.83
   0 -27  -8    3.62    0.74
   0 -27  -9   17.74    1.08
   0 -27  -9   17.48    1.14
   0 -27   9   19.74    1.05
   0  28   0    0.82    0.65
   0 -28   0    0.27    0.73
   0 -28   0    0.92    0.77
   0 -28   1   44.11    2.11
   0  28   1   43.08    2.06
   0  28  -1   42.18    2.25
   0 -28   1   40.87    2.41
   0 -28  -1   42.90    2.18
   0 -28  -1   40.37    2.32
   0 -28  -1   44.42    2.24
   0 -28   1   46.28    2.33
   0 -28  -1   42.96    2.00
   0  28   2   45.59    2.05
   0 -28   2   40.24    2.03
   0  28  -2   39.89    2.13
   0 -28   2   39.69    2.19
   0 -28  -2   36.42    2.00
   0 -28   2   39.06    2.27
   0 -28  -2   36.11    2.22
   0 -28  -2   41.14    2.13
   0 -28   3   16.23    1.21
   0  28  -3   17.29    1.32
   0  28   3   17.01    1.22
   0 -28  -3   18.13    1.32
   0 -28  -3   13.87    1.39
   0 -28   3   14.40    1.40
   0 -28   3   17.12    1.37
   0 -28   3   15.72    1.11
   0  28   4   22.33    1.47
   0  28  -4   22.00    1.51
   0 -28   4   23.46    1.53
   0 -28  -4   21.15    1.51
   0 -28   4   23.17    1.68
   0 -28  -4   21.36    1.64
   0 -28   4   21.41    1.34
   0  28  -5    8.89    0.98
   0  28   5    7.51    0.97
   0 -28   5    6.01    0.91
   0 -28  -5    6.66    0.98
   0 -28  -5    6.45    1.13
   0  28   6    4.61    0.86
   0 -28   6    3.22    0.83
   0  28  -6    3.11    0.74
   0 -28  -6    4.61    0.84
   0 -28  -6    3.53    1.01
   0  28   7    7.72    0.90
   0 -28   7    7.44    0.93
   0 -28  -7    7.97    0.96
   0 -28   8    1.30    0.57
   0 -28  -8    0.06    0.75
   0 -28  -8    0.93    0.63
   0 -28   8    1.17    0.61
   0 -28  -9    0.34    0.50
   0 -28  -9    0.54    0.46
   0 -28   9    0.66    0.45
   0 -28   9    0.87    0.41
   0  29   0   -0.59    0.65
   0 -29   0    0.80    0.73
   0 -29   0    0.06    0.76
   0  29  -1   11.55    1.08
   0  29   1   11.21    0.87
   0 -29  -1    9.26    0.76
   0 -29  -1    9.63    1.06
   0 -29  -1   12.28    1.09
   0 -29   1   10.04    1.13
   0 -29   1   10.08    1.24
   0  29   2   50.18    2.35
   0  29  -2   50.68    2.48
   0 -29   2   47.97    2.36
   0 -29  -2   45.64    2.23
   0 -29  -2   49.55    2.59
   0 -29  -2   45.33    2.34
   0 -29  -2   49.52    2.46
   0 -29   2   46.95    2.60
   0 -29   2   49.24    2.55
   0 -29   2   47.49    2.36
   0  29   3    5.78    0.81
   0 -29   3    6.57    0.81
   0 -29   3    7.16    0.92
   0  29  -3    6.48    0.93
   0 -29  -3    7.50    0.99
   0 -29   3    4.58    1.18
   0 -29   3    7.98    1.12
   0 -29  -3    6.29    1.10
   0 -29   4   10.86    1.09
   0  29  -4   12.10    1.12
   0  29   4   12.01    1.12
   0 -29  -4   12.44    1.13
   0 -29   4    9.02    1.22
   0 -29  -4   12.33    1.30
   0 -29   4   11.54    0.97
   0  29  -5    6.03    0.90
   0 -29   5    4.97    0.92
   0  29   5    7.62    0.93
   0 -29  -5    5.06    1.14
   0 -29  -5    6.23    0.97
   0  29   6    6.78    0.93
   0 -29   6    7.41    0.97
   0  29  -6    5.22    0.80
   0 -29  -6    6.78    1.11
   0 -29  -6    5.45    0.93
   0 -29   7    1.62    0.70
   0 -29  -7    2.07    0.91
   0 -29  -7    1.63    0.73
   0 -29   8    3.13    0.61
   0 -29  -8    3.16    0.68
   0 -29   8    4.37    0.67
   0 -29  -8    3.67    0.85
   0 -29   9    1.58    0.40
   0 -29  -9    1.45    0.44
   0 -29   9    1.91    0.41
   0  30   0   29.70    1.79
   0 -30   0   29.40    1.79
   0 -30   0   29.85    1.75
   0  30   1   10.10    1.06
   0  30  -1   11.01    1.07
   0  30   1   12.07    0.89
   0 -30  -1   11.35    1.13
   0 -30   1   10.80    1.36
   0 -30   1   11.35    1.20
   0 -30  -1   10.50    1.07
   0 -30   2   64.79    3.17
   0  30   2   71.22    3.17
   0  30  -2   71.44    3.32
   0 -30  -2   68.82    3.07
   0 -30   2   70.29    3.40
   0 -30   2   69.12    3.44
   0 -30  -2   70.70    3.43
   0 -30  -2   70.71    3.29
   0 -30   2   71.77    3.21
   0  30  -3   65.84    3.18
   0 -30   3   69.67    3.15
   0  30   3   65.29    3.08
   0 -30   3   69.90    3.31
   0 -30  -3   69.94    3.20
   0 -30  -3   61.09    3.31
   0 -30  -3   61.55    2.98
   0 -30   3   69.09    3.07
   0 -30   4   52.54    2.62
   0  30  -4   52.50    2.64
   0  30   4   50.30    2.57
   0 -30  -4   52.40    2.64
   0 -30   4   50.09    2.74
   0 -30  -4   50.99    2.79
   0 -30   4   51.33    2.47
   0  30   5    0.82    0.73
   0 -30   5    1.18    0.80
   0  30  -5   -0.07    0.64
   0 -30  -5    1.64    1.08
   0 -30  -5    2.19    0.88
   0  30   6    1.53    0.74
   0  30  -6    0.68    0.65
   0 -30  -6    0.61    0.96
   0 -30   7    1.60    0.70
   0 -30  -7    0.98    0.73
   0 -30  -7    2.59    0.90
   0 -30   8   13.84    0.95
   0 -30  -8   11.64    1.09
   0 -30   8   14.54    0.97
   0 -30  -8   13.21    0.98
   0 -30   9   -0.17    0.32
   0 -30  -9    0.37    0.36
   0 -30   9    0.59    0.37
   0  31   0    0.14    0.71
   0 -31   0    0.98    0.82
   0 -31   0   -0.07    0.80
   0  31  -1    9.23    1.05
   0  31   1    9.16    1.01
   0 -31  -1   11.38    1.15
   0 -31   1    9.76    1.19
   0 -31  -1    8.69    1.02
   0 -31   1    9.68    1.27
   0 -31   2    5.33    0.81
   0  31   2    5.13    0.75
   0 -31   2    7.65    0.90
   0  31  -2    6.75    0.97
   0 -31  -2    5.69    1.19
   0 -31   2    5.56    1.07
   0 -31   2    5.58    1.22
   0 -31  -2    8.07    1.06
   0 -31  -2    5.91    0.67
   0 -31  -3    0.05    0.59
   0 -31   3    0.70    0.64
   0 -31   3    0.17    0.61
   0  31  -3    0.66    0.68
   0  31   3   -0.86    0.63
   0 -31  -3    0.56    0.52
   0 -31  -3    0.27    0.84
   0 -31   3   -0.32    0.93
   0 -31  -3    0.75    1.01
   0  31  -4   13.98    1.16
   0  31   4   13.38    1.11
   0 -31   4   12.37    1.15
   0 -31   4   15.70    1.42
   0 -31  -4   12.19    1.25
   0 -31  -4   11.50    1.40
   0 -31   4   12.40    1.03
   0  31   5    2.42    0.74
   0 -31   5    3.01    0.82
   0  31  -5    1.54    0.70
   0 -31  -5    3.59    1.05
   0 -31  -5    4.06    0.87
   0  31   6    9.50    1.01
   0  31  -6   10.50    0.96
   0 -31   6   10.04    1.04
   0 -31  -6   11.00    1.09
   0 -31   7   19.54    1.27
   0 -31  -7   18.93    1.30
   0 -31  -7   18.85    1.42
   0 -31   8    2.47    0.54
   0 -31  -8    3.09    0.62
   0 -31  -8    2.45    0.74
   0 -31   8    3.42    0.60
   0 -31   9    0.37    0.30
   0  32   0    2.82    0.81
   0 -32   0    1.05    1.12
   0 -32   0    1.24    0.82
   0  32  -1   14.25    1.25
   0  32   1   13.90    1.22
   0 -32   1   15.93    1.35
   0 -32  -1   13.38    1.28
   0 -32   1   13.60    1.48
   0 -32  -1   12.68    1.17
   0 -32   1   14.94    1.16
   0  32   2   84.00    3.59
   0 -32   2   81.27    3.61
   0  32  -2   79.86    3.74
   0  32   2   82.38    3.72
   0 -32   2   76.13    3.87
   0 -32  -2   80.84    3.76
   0 -32   2   75.90    3.80
   0 -32  -2   79.30    3.59
   0 -32   2   80.18    3.64
   0  32   3    1.22    0.64
   0 -32   3    0.47    0.65
   0 -32  -3    0.21    0.57
   0  32  -3    0.97    0.70
   0 -32   3    1.35    0.68
   0 -32   3    0.33    0.99
   0 -32  -3    0.85    1.02
   0 -32  -3    1.12    0.83
   0 -32  -3    0.45    0.51
   0 -32   4    1.68    0.76
   0 -32   4   -0.05    0.58
   0  32   4    0.26    0.66
   0  32  -4   -0.37    0.67
   0 -32  -4    0.55    0.77
   0 -32   4    0.91    0.96
   0 -32  -4    0.25    1.03
   0  32  -5    1.50    0.66
   0  32   5    1.11    0.69
   0 -32   5    1.27    0.76
   0 -32  -5    2.04    0.87
   0 -32  -5   -0.40    1.00
   0 -32   6    0.36    0.67
   0 -32  -6    0.95    0.81
   0 -32   7    0.68    0.63
   0 -32  -7    1.08    0.82
   0 -32   7    1.98    0.67
   0 -32  -7    1.42    0.69
   0 -32  -8    0.87    0.55
   0 -32   8    0.98    0.51
   0 -33   0    0.43    0.69
   0  33   0    0.07    0.73
   0 -33   0    0.53    0.88
   0 -33   0    0.91    1.14
   0  33   1   15.98    1.26
   0  33  -1   15.50    1.26
   0 -33  -1   12.67    1.31
   0 -33   1   14.05    1.53
   0 -33   1   13.39    1.31
   0 -33  -1   14.83    1.15
   0 -33   1   14.86    1.19
   0 -33   2   52.60    2.58
   0  33   2   54.67    2.56
   0  33  -2   56.60    2.77
   0  33   2   53.35    2.69
   0 -33   2   52.84    2.90
   0 -33  -2   54.04    2.78
   0 -33   2   53.91    2.82
   0 -33  -2   49.93    2.56
   0 -33   2   54.25    2.64
   0  33   3  102.84    4.35
   0  33  -3   94.45    4.44
   0 -33   3  103.45    4.39
   0 -33  -3  102.11    4.24
   0 -33  -3   98.90    4.63
   0 -33   3   97.16    4.57
   0 -33  -3   98.26    4.45
   0 -33  -3   97.66    4.27
   0 -33   3   94.86    4.32
   0  33   4    1.51    0.66
   0  33  -4    0.36    0.68
   0 -33   4    0.53    0.72
   0 -33   4    0.96    0.60
   0 -33  -4    1.43    1.05
   0 -33   4    0.41    0.97
   0 -33  -4    1.18    0.84
   0 -33  -4    0.62    0.51
   0  33   5    9.11    0.95
   0  33  -5    9.41    0.96
   0 -33  -5    9.18    1.23
   0 -33   6    9.53    0.99
   0 -33  -6   10.63    1.05
   0 -33  -6    9.51    1.18
   0 -33   7    0.23    0.55
   0 -33   7    0.50    0.60
   0 -33  -7    0.72    0.79
   0 -33  -7    0.18    0.66
   0 -33   8    4.42    0.53
   0 -33  -8    3.61    0.57
   0 -34   0    1.19    0.71
   0  34   0    3.43    0.85
   0 -34   0    2.31    1.00
   0 -34   0    3.11    1.19
   0  34  -1   54.70    2.81
   0  34   1   56.79    2.81
   0 -34  -1   56.36    2.88
   0 -34   1   50.13    2.96
   0 -34   1   54.67    2.90
   0 -34   1   60.95    2.79
   0 -34  -1   56.07    2.71
   0 -34   2    0.57    0.61
   0 -34  -2    0.06    0.61
   0  34   2    0.14    0.67
   0 -34   2    0.44    0.71
   0  34   2    1.16    0.55
   0  34  -2    0.91    0.71
   0 -34  -2    0.67    0.87
   0 -34   2    1.06    0.99
   0 -34   2    1.00    1.14
   0  34  -3   12.41    1.18
   0 -34   3   12.65    1.07
   0  34   3   12.67    1.04
   0 -34   3   12.04    1.34
   0 -34  -3   12.03    1.25
   0 -34  -3   12.22    1.01
   0 -34   3   13.26    1.08
   0  34   4    0.06    0.60
   0  34  -4   -0.14    0.68
   0 -34   4   -0.38    0.71
   0 -34  -4    0.96    0.79
   0 -34  -4   -0.50    0.94
   0 -34   5    2.51    0.73
   0  34  -5    2.10    0.66
   0  34   5    1.31    0.67
   0 -34   5    1.89    0.53
   0 -34  -5    2.91    0.82
   0 -34   6    2.84    0.71
   0 -34   6    1.76    0.63
   0 -34  -6    2.85    0.91
   0 -34  -6    2.19    0.75
   0 -34   7    6.30    0.72
   0 -34  -7    7.23    0.79
   0 -34   7    7.74    0.75
   0 -34   8    0.49    0.42
   0 -34   8    1.12    0.39
   0 -34  -8    1.13    0.45
   0 -35   0    0.45    0.70
   0  35   0   -0.45    0.73
   0 -35   0    0.55    0.90
   0 -35   0   -0.34    1.09
   0 -35   1    6.94    0.93
   0  35  -1    4.93    0.86
   0  35   1    5.07    0.90
   0 -35  -1    6.29    0.84
   0 -35   1    4.96    1.18
   0 -35   1    6.00    1.12
   0 -35  -1    5.41    1.07
   0  35   2   23.88    1.58
   0  35  -2   24.44    1.65
   0 -35  -2   26.60    1.77
   0 -35   2   21.35    1.85
   0 -35   2   24.58    1.76
   0 -35  -2   26.03    1.54
   0 -35   2   27.33    1.61
   0 -35  -3    2.20    0.64
   0  35  -3    3.59    0.80
   0  35   3    2.17    0.63
   0 -35   3    3.63    0.76
   0 -35   3    3.80    0.76
   0 -35   3    3.53    1.06
   0 -35  -3    2.73    0.90
   0  35   4    0.75    0.58
   0  35  -4    0.21    0.65
   0 -35   5    3.81    0.77
   0 -35   5    2.78    0.55
   0 -35  -5    2.58    0.83
   0 -35   6    2.13    0.66
   0 -35  -6    0.10    0.68
   0 -35   6    1.91    0.61
   0 -35  -7    1.33    0.57
   0 -35   7    0.84    0.52
   0 -35   8    3.66    0.41
   0 -35  -8    2.97    0.42
   0 -35   8    4.24    0.43
   0 -36   0   -0.51    0.67
   0  36   0   -0.45    0.71
   0 -36   0   -0.31    0.84
   0 -36   0    0.59    1.15
   0 -36   1    9.69    1.01
   0 -36  -1    9.12    0.94
   0  36   1    8.35    1.02
   0  36  -1    6.81    0.96
   0 -36   1    7.43    1.30
   0 -36   1    8.96    1.21
   0 -36  -1   12.17    1.45
   0 -36  -1    8.93    1.15
   0  36   2   45.04    2.50
   0  36  -2   48.30    2.59
   0 -36  -2   54.82    2.68
   0 -36   2   47.99    2.75
   0 -36   2   49.99    2.70
   0 -36   2   52.52    2.52
   0 -36  -2   50.29    2.45
   0  36  -3   10.84    1.08
   0  36   3   10.20    0.90
   0 -36   4    8.08    0.81
   0 -36   4    8.10    0.89
   0  36  -4    8.24    0.96
   0 -36  -4    7.52    1.02
   0 -36   5    0.54    0.64
   0 -36   5    0.21    0.46
   0 -36  -5    0.82    0.78
   0 -36   5    0.23    0.58
   0 -36   6    7.32    0.79
   0 -36  -6    7.83    0.88
   0 -36   6    7.36    0.75
   0 -36   7    2.98    0.52
   0 -36  -7    3.03    0.60
   0 -36   8    2.95    0.31
   0  37   0   -0.66    0.72
   0 -37   0    0.82    0.72
   0 -37   0    1.40    0.95
   0 -37   0    0.92    1.13
   0  37  -1   33.64    2.04
   0  37   1   34.64    2.02
   0 -37  -1   39.09    2.17
   0 -37  -1   36.76    2.34
   0 -37   1   35.34    2.17
   0 -37   1   34.07    2.26
   0 -37  -1   40.94    2.01
   0 -37   1   36.15    2.01
   0  37   2    4.66    0.79
   0  37  -2    3.14    0.82
   0 -37   2    5.15    1.15
   0 -37  -2    3.17    1.03
   0 -37  -3    1.17    0.59
   0  37  -3    2.44    0.79
   0 -37   3    1.96    0.62
   0 -37   4   31.15    1.69
   0 -37  -4   29.02    1.78
   0 -37   4   30.21    1.58
   0 -37   4   29.11    1.59
   0 -37   5    7.28    0.65
   0 -37   5    7.93    0.84
   0 -37   5    8.48    0.78
   0 -37  -5    9.43    0.97
   0 -37   6    6.01    0.66
   0 -37  -6    5.63    0.78
   0 -37   7   17.89    0.91
   0 -37  -7   14.37    0.96
   0 -37   7   16.27    0.96
   0  38   0   13.38    1.19
   0 -38   0   12.79    1.41
   0  38  -1    1.60    0.71
   0  38   1    2.76    0.78
   0 -38   1    1.92    1.10
   0  38   2   13.28    1.10
   0  38  -2   12.72    1.17
   0 -38  -2   16.15    1.56
   0 -38   3   13.89    1.02
   0  38  -3   11.79    1.11
   0 -38   3   11.31    1.26
   0 -38  -3   12.18    1.22
   0 -38   3   12.12    1.02
   0 -38  -3   11.59    0.93
   0 -38   4    5.39    0.69
   0 -38   4    5.86    0.75
   0 -38  -4    6.48    0.95
   0 -38   5    0.85    0.43
   0 -38  -5    0.10    0.71
   0 -38   5    0.47    0.51
   0 -38   6    7.47    0.66
   0 -38  -6    7.59    0.82
   0 -38  -7    0.96    0.39
   0 -38   7    1.28    0.32
   0 -38   7    1.84    0.42
   0 -38  -7    1.26    0.52
   0  39   0   -0.21    0.63
   0  39  -1    6.68    0.92
   0 -39  -1    7.92    0.86
   0  39   1    6.73    0.88
   0 -39   1    5.93    1.12
   0 -39   2    1.86    0.69
   0  39  -2    1.69    0.70
   0 -39  -2    1.85    0.64
   0 -39   2    2.59    0.92
   0 -39  -2    1.38    0.88
   0 -39   3    1.75    0.66
   0 -39  -3    1.28    0.56
   0 -39   3    0.28    0.85
   0 -39  -3    0.26    0.81
   0 -39  -4   21.29    1.40
   0 -39   4   16.71    1.08
   0 -39  -5    5.01    0.80
   0 -39   5    5.61    0.60
   0 -39   6   16.19    0.87
   0 -39   6   14.40    0.95
   0 -39  -6   14.53    0.99
   0 -39  -7    0.86    0.41
   0 -40   0    8.32    1.13
   0 -40   0   10.24    0.99
   0 -40  -1    1.24    0.65
   0 -40   1    1.01    0.66
   0 -40   1    0.14    0.89
   0 -40   1    0.65    1.00
   0 -40  -1    1.73    0.84
   0 -40   2    3.13    0.72
   0 -40  -2    3.12    0.65
   0 -40  -2    2.04    1.09
   0 -40  -2    2.24    0.88
   0 -40   2    3.14    0.94
   0 -40  -3    5.27    0.64
   0 -40   3    4.77    0.70
   0 -40  -3    5.86    1.18
   0 -40  -3    4.10    0.88
   0 -40   4    2.82    0.55
   0 -40  -4    3.66    0.83
   0 -40   4    3.15    0.67
   0 -40  -5    0.69    0.63
   0 -40   5   -0.07    0.52
   0 -40  -5    1.05    0.84
   0 -40   5    0.25    0.38
   0 -40   6    1.14    0.43
   0 -40  -6    0.85    0.61
   0 -40   6    0.83    0.32
   0 -40  -6    1.25    0.52
   0 -41   0    0.37    0.65
   0 -41   0    0.14    1.01
   0 -41   0    1.15    0.85
   0 -41   1   22.59    1.72
   0 -41  -1   25.65    1.67
   0 -41   1   23.99    1.67
   0 -41  -1   24.78    1.80
   0 -41  -1   26.68    1.48
   0 -41   1   26.71    1.52
   0 -41  -2   25.62    1.63
   0 -41  -2   28.51    1.80
   0 -41   2   25.87    1.66
   0 -41  -2   24.25    1.41
   0 -41   2   25.28    1.48
   0 -41   3    0.21    0.54
   0 -41  -3    0.52    0.46
   0 -41  -3    0.44    1.02
   0 -41  -3   -0.11    0.73
   0 -41   4    1.10    0.44
   0 -41  -4    1.93    0.71
   0 -41   4    0.65    0.53
   0 -41  -4    1.31    0.91
   0 -41  -5    3.77    0.66
   0 -41  -5    4.86    0.82
   0 -41   5    4.82    0.57
   0 -41  -6    0.66    0.51
   0 -41  -6    1.01    0.42
   0 -42   0   21.24    1.50
   0 -42   0   19.97    1.56
   0 -42   0   22.29    1.34
   0 -42  -1    6.79    0.78
   0 -42   1    7.99    0.83
   0 -42   1    7.95    1.01
   0 -42  -1    6.39    1.12
   0 -42  -1    5.67    0.95
   0 -42  -2   20.31    1.56
   0 -42  -2   21.86    1.44
   0 -42   2   19.17    1.44
   0 -42   2   23.03    1.30
   0 -42  -2   21.85    1.24
   0 -42   3    0.61    0.50
   0 -42  -3    1.02    0.43
   0 -42  -3   -0.41    0.70
   0 -42  -3    0.85    0.88
   0 -42  -4    7.68    0.96
   0 -42   4    5.98    0.61
   0 -42  -4    5.54    0.77
   0 -42   4    6.83    0.57
   0 -42   5    0.75    0.38
   0 -42  -5    0.53    0.52
   0 -42  -5    0.26    0.66
   0 -43   0   -0.62    0.59
   0 -43   0    1.10    0.76
   0 -43   0   -0.70    0.89
   0 -43   1    0.53    0.58
   0 -43  -1    0.88    0.55
   0 -43   1   -1.03    0.78
   0 -43  -1    0.45    0.74
   0 -43   2    0.52    0.52
   0 -43  -2    0.11    0.46
   0 -43   2    0.75    0.73
   0 -43  -2    0.61    0.90
   0 -43  -2   -0.10    0.72
   0 -43   3    1.79    0.50
   0 -43  -3    1.96    0.85
   0 -43  -3    1.01    0.67
   0 -43   4    0.11    0.32
   0 -43  -4    1.70    0.60
   0 -43  -4    0.42    0.73
   0 -43  -5    0.24    0.54
   0 -43  -5    0.73    0.40
   0 -44   0    0.40    0.53
   0 -44   0    0.62    0.74
   0 -44   1    9.57    0.98
   0 -44  -1    7.78    0.93
   0 -44  -1    8.10    1.05
   0 -44  -1    9.60    0.79
   0 -44   1   10.61    0.84
   0 -44  -2   14.72    1.18
   0 -44  -2   12.65    1.07
   0 -44   2   13.87    0.92
   0 -44  -2   13.72    0.86
   0 -44   3    4.90    0.53
   0 -44  -3    4.47    0.71
   0 -44  -3    3.93    0.83
   0 -44  -4    1.74    0.52
   0 -44  -4    0.60    0.64
   0 -44  -5    4.84    0.49
   0 -45   0    0.38    0.49
   0 -45   0   -0.18    0.64
   0 -45  -1   10.02    0.95
   0 -45  -1    9.45    1.03
   0 -45   1   13.88    1.02
   0 -45   1   12.54    0.84
   0 -45  -1   12.29    0.82
   0 -45  -2    4.59    0.49
   0 -45   2    4.31    0.55
   0 -45  -2    4.28    0.71
   0 -45  -2    4.15    0.83
   0 -45   3    1.98    0.38
   0 -45  -3    1.64    0.55
   0 -45  -3    2.37    0.69
   0 -45  -4    0.20    0.37
   0 -45  -4    0.66    0.47
   0 -46   0   18.19    1.19
   0 -46   0   22.94    1.13
   0 -46  -1    0.30    0.39
   0 -46   1    0.64    0.41
   0 -46  -1    0.75    0.57
   0 -46   1    0.26    0.53
   0 -46   2    1.40    0.40
   0 -46  -2    0.39    0.29
   0 -46  -2    0.61    0.51
   0 -46  -2    0.99    0.61
   0 -46  -3    0.31    0.52
   0 -46  -3    0.50    0.42
   0 -47   0    0.48    0.36
   0 -47   0    0.16    0.45
   0 -47  -1   26.45    1.38
   0 -47   1   29.92    1.33
   0 -47  -1   28.47    1.30
   0 -47  -2    3.54    0.51
   0 -47   2    4.94    0.41
  -1   0  11   -0.04    0.47
  -1   0  10   30.34    1.67
  -1   0   9    0.88    0.68
  -1   0   9    0.23    0.54
  -1   0   8   -0.89    0.70
  -1   0   8   -0.41    0.57
  -1   0   7    0.40    0.58
  -1   0   7   -0.16    0.53
  -1   0   6   78.67    3.49
  -1   0   6   79.69    3.45
  -1   0   5    0.20    0.39
  -1   0   5    0.60    0.47
  -1   0   4   21.52    1.06
   1   0  -4   21.20    0.94
  -1   0   4   21.46    1.15
  -1   0   3   -0.17    0.32
  -1   0   3    0.37    0.38
   1   0  -3    0.25    0.19
  -1   0   2   62.01    2.51
  -1   0   1   -0.06    0.24
  -1   0   0   33.24    1.31
  -1   0   0   31.74    1.30
   1   0   1    0.28    0.33
   1   0   3   -0.18    0.43
  -1   0  -3   -0.15    0.36
   1   0   4   91.74    3.92
  -1   0  -4   94.25    3.84
   1   0   4   96.70    3.92
   1   0   5    0.62    0.51
   1   0   5    0.78    0.54
  -1   0  -5    0.16    0.44
   1   0   6    3.29    0.72
   1   0   6    3.81    0.67
   1   0   6    2.89    0.73
   1   0   7   -0.06    0.72
   1   0   7    0.43    0.68
   1   0   8    0.41    0.80
   1   0   8    1.07    0.73
   1   0   9   -0.46    0.71
   1   0   9    0.06    0.62
   1   0  10    2.46    0.68
   1   0  10    1.64    0.57
   1   0  11   -0.31    0.44
  -1   1  11    0.42    0.46
  -1  -1  11   -0.25    0.46
  -1  -1  10    4.69    0.76
  -1   1  10    5.66    0.79
  -1  -1  10    4.80    0.62
  -1  -1   9    0.73    0.55
  -1   1   9    1.00    0.58
  -1  -1   9    1.88    0.70
  -1  -1   8    5.61    0.76
  -1   1   8    5.82    0.80
  -1  -1   8    7.07    0.89
  -1   1   8    5.59    0.88
  -1   1   7    1.21    0.60
  -1  -1   7    1.37    0.55
  -1  -1   7    2.61    0.68
  -1   1   7    2.11    0.67
  -1  -1   6    3.86    0.63
  -1   1   6    4.08    0.66
  -1   1   6    5.05    0.70
  -1  -1   6    3.41    0.68
  -1  -1   5    3.43    0.59
  -1   1   5    3.23    0.56
   1   1  -5    3.58    0.35
  -1   1   5    3.63    0.52
  -1   1   4   70.97    3.03
  -1  -1   4   69.69    3.03
   1   1  -4   74.07    2.88
  -1  -1   4   70.24    2.95
  -1   1   4   73.17    2.99
  -1   1   3    1.05    0.43
   1   1  -3    0.90    0.25
  -1  -1   3    1.29    0.38
  -1  -1   3    1.60    0.32
  -1   1   3    1.38    0.37
  -1  -1   2   36.34    1.55
  -1   1   2   34.79    1.57
  -1   1   2   39.04    1.54
  -1   1   1    1.82    0.28
  -1  -1   1    1.54    0.22
  -1   1   0    1.16    0.20
  -1  -1   0    1.33    0.24
  -1   1   0    1.32    0.20
  -1   1  -1   34.07    1.42
   1   1   1   34.16    1.45
   1   1   2   11.78    0.75
  -1  -1  -3   23.94    1.14
  -1   1  -3   23.20    1.13
   1   1   3   23.90    1.18
   1  -1   3   24.50    1.21
   1   1   3   24.02    1.20
   1  -1   4   17.73    1.05
  -1  -1  -4   18.07    0.97
  -1   1  -4   17.58    0.98
   1   1   4   16.10    1.06
   1  -1   4   19.48    1.08
   1   1   4   16.12    1.02
  -1   1  -5   20.62    1.08
   1   1   5   18.55    1.20
   1  -1   5   19.45    1.18
   1   1   5   18.60    1.15
   1  -1   5   18.84    1.17
   1   1   6   47.32    2.32
   1  -1   6   48.97    2.31
   1   1   6   45.81    2.30
   1  -1   6   46.18    2.31
   1  -1   6   46.88    2.28
   1   1   6   49.01    2.28
   1   1   7    1.67    0.71
   1  -1   7    2.54    0.69
   1   1   7    2.18    0.78
   1  -1   7    2.48    0.80
   1  -1   8    1.52    0.71
   1   1   8    0.95    0.70
   1  -1   8    1.77    0.81
   1   1   8    3.15    0.82
   1  -1   9    3.49    0.69
   1   1   9    4.01    0.76
   1   1   9    3.98    0.81
   1  -1   9    4.17    0.84
   1   1  10    3.44    0.63
   1  -1  10    2.55    0.57
   1   1  10    3.41    0.73
   1  -1  10    1.44    0.65
   1  -1  11    0.95    0.47
   1   1  11    0.95    0.47
  -1   2  11    2.18    0.51
  -1  -2  11    3.03    0.54
  -1   2  10    1.21    0.51
  -1   2  10    2.90    0.68
  -1  -2  10    2.46    0.69
  -1   2   9    0.12    0.56
  -1  -2   9    0.93    0.71
  -1   2   9    0.06    0.69
  -1   2   8    0.06    0.60
  -1  -2   8    0.62    0.56
  -1   2   8    0.76    0.73
  -1  -2   8    0.38    0.67
  -1   2   7    1.46    0.59
  -1   2   7    1.94    0.71
  -1  -2   7    0.85    0.63
  -1  -2   6    8.97    0.79
  -1   2   6   10.53    0.85
  -1   2   6    9.56    0.88
  -1  -2   6   10.55    0.91
  -1   2   5   13.77    0.92
   1   2  -5   13.35    0.70
  -1  -2   5   13.86    0.89
  -1   2   5   12.10    0.82
   1   2  -4   26.27    1.15
  -1  -2   4   26.89    1.30
  -1   2   4   23.61    1.30
  -1   2   4   27.80    1.28
  -1  -2   4   25.73    1.19
  -1  -2   3   31.65    1.40
  -1   2   3   30.81    1.42
   1   2  -3   30.00    1.31
  -1  -2   3   32.57    1.33
  -1   2   3   31.44    1.40
  -1  -2   2    5.43    0.43
   1   2  -2    5.54    0.35
  -1   2   2    5.46    0.46
  -1   2   1  117.78    4.69
  -1  -2   1  121.82    4.68
  -1   2   1  122.11    4.68
  -1   2   0    2.99    0.26
  -1  -2   0    2.87    0.28
  -1  -2   0    3.41    0.29
  -1   2   0    2.91    0.29
  -1   2   0    2.71    0.23
   1  -2   0    2.70    0.35
  -1   2  -1   49.96    2.10
   1  -2   1   53.51    2.07
   1   2   1   52.20    2.12
   1   2   2   90.89    3.64
   1   2   3   25.66    1.20
  -1   2  -3   22.48    1.15
  -1  -2  -3   24.66    1.16
   1  -2   3   23.39    1.23
   1   2   3   24.75    1.24
  -1   2  -4    3.55    0.52
  -1  -2  -4    3.62    0.47
   1  -2   4    3.96    0.59
   1   2   4    4.37    0.62
   1  -2   4    3.16    0.56
   1   2   4    3.72    0.58
  -1   2  -5   40.32    1.85
   1  -2   5   40.67    1.94
   1   2   5   39.97    1.97
   1  -2   5   41.26    1.97
   1   2   5   38.48    1.92
   1  -2   6  102.82    4.33
   1   2   6  106.92    4.35
   1   2   6   91.66    4.31
   1   2   6  100.89    4.30
   1  -2   6  107.50    4.35
   1  -2   6   95.39    4.31
   1   2   7    4.30    0.79
   1  -2   7    7.23    0.83
   1   2   7    5.48    0.87
   1  -2   7    5.43    0.89
   1   2   8    0.34    0.65
   1  -2   8    0.52    0.64
   1   2   8    1.37    0.85
   1  -2   8    0.48    0.74
   1  -2   9    3.61    0.73
   1   2   9    3.73    0.75
   1  -2   9    6.00    0.86
   1   2   9    5.54    0.90
   1   2  10    4.75    0.71
   1  -2  10    4.15    0.73
   1   2  10    5.77    0.77
  -1  -2 -11    1.97    0.47
   1  -2  11    4.23    0.56
   1   2  11    4.21    0.56
  -1  -3  11   22.97    1.22
  -1   3  11   22.36    1.22
  -1   3  10   12.23    0.96
  -1   3  10   15.36    1.10
  -1  -3  10   14.85    1.09
  -1   3   9    2.03    0.68
  -1  -3   9    2.22    0.75
  -1   3   9    3.02    0.75
  -1   3   8    0.76    0.61
  -1  -3   8    0.98    0.53
  -1  -3   8    1.62    0.77
  -1   3   8    1.71    0.70
  -1   3   7   50.35    2.46
  -1  -3   7   51.50    2.49
  -1   3   7   50.20    2.46
  -1  -3   6   16.00    1.04
  -1   3   6   15.04    1.07
  -1  -3   6   15.73    1.12
  -1   3   6   17.15    1.11
   1   3  -5   12.14    0.67
  -1   3   5   10.81    0.85
  -1  -3   5   12.62    0.83
  -1   3   5   11.45    0.83
   1   3  -4    2.68    0.34
  -1   3   4    2.21    0.53
  -1  -3   4    2.53    0.49
  -1  -3   4    2.22    0.36
  -1   3   4    2.87    0.49
   1   3  -3    3.51    0.35
  -1  -3   3    3.85    0.42
  -1   3   3    4.85    0.55
  -1   3   3    3.58    0.49
  -1  -3   3    4.15    0.35
   1   3  -2  189.06    7.35
  -1  -3   2  185.77    7.37
  -1  -3   2  191.77    7.32
  -1   3   2  194.87    7.41
  -1   3   1  272.74   10.87
  -1  -3   1  286.82   10.85
  -1   3   1  286.14   10.85
   1  -3   0  534.00   20.59
  -1   3   0  527.97   20.54
  -1  -3   0  540.18   20.54
  -1   3   0  543.66   20.55
   1  -3   1   74.01    2.96
   1   3   1   75.94    2.98
   1  -3   2  225.20    8.81
   1  -3   2  233.30    8.90
   1   3   2  229.73    8.89
   1   3   2  230.27    8.90
  -1   3  -3   71.28    2.98
   1   3   3   71.17    3.01
   1   3   3   71.54    3.05
   1  -3   3   77.45    3.06
   1   3   4    4.83    0.67
  -1   3  -4    5.31    0.56
   1  -3   4    5.75    0.64
   1  -3   4    5.13    0.63
   1   3   4    4.91    0.59
  -1   3  -5  125.96    4.95
   1  -3   5  123.02    5.01
   1   3   5  120.86    5.05
   1   3   5  117.69    4.99
   1  -3   5  117.79    5.04
   1   3   6   10.52    0.97
   1  -3   6   12.01    0.93
   1   3   6   12.14    0.90
   1  -3   6   10.69    0.93
   1  -3   6   11.93    1.03
   1   3   6   11.10    0.98
   1   3   7    6.56    0.89
   1  -3   7    6.93    0.83
   1   3   7    8.22    0.84
   1  -3   7    6.69    0.90
   1   3   7    7.58    0.95
   1  -3   8    1.91    0.69
   1   3   8    1.58    0.68
   1  -3   8   -0.47    0.80
   1   3   8    0.60    0.64
   1   3   8    0.14    0.78
   1   3   9    1.43    0.67
   1  -3   9    0.71    0.62
   1   3   9    1.38    0.70
   1  -3   9   -0.07    0.74
   1   3  10    1.22    0.54
   1   3  10    0.37    0.61
   1  -3  10    0.32    0.61
   1   3  11    3.49    0.53
   1  -3  11    3.51    0.55
  -1  -3 -11    1.50    0.47
  -1   4  11    1.20    0.47
  -1  -4  11    0.67    0.46
  -1  -4  11   -0.02    0.31
  -1  -4  10    0.92    0.61
  -1   4  10    1.29    0.62
  -1   4  10    0.15    0.49
  -1  -4   9    6.54    0.87
  -1   4   9    7.30    0.92
  -1   4   9    6.45    0.81
  -1  -4   8   48.81    2.49
  -1   4   8   52.65    2.52
  -1   4   8   48.14    2.48
  -1  -4   7    7.13    0.84
  -1   4   7    6.51    0.82
  -1   4   7    7.06    0.81
  -1   4   6    9.75    0.80
  -1  -4   6   11.36    0.93
  -1   4   6   10.61    0.92
  -1  -4   6   10.74    0.81
  -1   4   6   10.07    0.89
  -1   4   5   15.41    0.98
  -1   4   5   16.23    1.03
   1   4  -5   16.73    0.83
  -1  -4   5   13.92    0.93
  -1   4   4   15.00    0.89
   1   4  -4   13.81    0.73
  -1   4   4   13.15    0.87
  -1  -4   4   14.20    0.83
  -1   4   3   14.26    0.82
  -1  -4   3   13.15    0.63
  -1   4   3   13.69    0.81
  -1  -4   3   14.06    0.74
   1   4  -3   13.51    0.69
  -1   4   2   20.12    0.99
   1   4  -2   20.80    0.92
  -1  -4   2   20.19    0.91
  -1  -4   1  565.83   21.50
  -1   4   1  556.68   21.50
  -1  -4   0    9.45    0.49
  -1   4   0   10.00    0.50
   1  -4   0    9.80    0.57
  -1   4   0    9.51    0.49
   1   4   1  208.24    8.07
   1  -4   1  209.15    8.07
   1   4   2   56.30    2.30
   1   4   2   54.94    2.27
   1  -4   2   54.55    2.30
   1  -4   2   54.06    2.20
   1   4   3  187.37    7.32
   1  -4   3  177.50    7.31
   1   4   3  184.73    7.31
  -1   4  -3  190.79    7.28
   1  -4   4    0.53    0.50
   1   4   4    0.27    0.42
   1   4   4    0.70    0.55
  -1   4  -4    0.45    0.42
   1  -4   4    1.01    0.50
   1  -4   5  191.67    7.60
   1   4   5  186.56    7.53
  -1   4  -5  187.34    7.49
   1  -4   5  193.35    7.56
   1   4   5  181.49    7.57
   1  -4   6   38.45    2.08
   1  -4   6   46.03    2.15
   1   4   6   38.52    2.07
   1   4   6   44.15    2.06
   1  -4   6   45.01    2.10
   1   4   6   40.21    2.11
  -1   4  -6   41.53    2.38
   1  -4   7    4.25    0.73
   1   4   7    5.23    0.81
   1  -4   7    3.90    0.86
   1   4   7    2.61    0.77
   1   4   7    2.68    0.70
   1  -4   8  101.59    4.57
   1   4   8  104.43    4.64
   1  -4   8  107.14    4.64
   1   4   8  101.90    4.56
   1   4   8  111.28    4.68
   1   4   9    3.00    0.73
   1  -4   9    2.65    0.65
   1  -4   9    3.24    0.77
   1   4   9    2.66    0.77
   1   4  10    1.02    0.58
   1  -4  10    0.21    0.61
   1   4  10    0.36    0.61
  -1  -4 -11    0.31    0.41
   1  -4  11    0.07    0.44
   1   4  11    0.61    0.45
  -1  -5  11   14.71    0.82
  -1   5  11   17.22    0.97
  -1  -5  11   16.79    0.97
  -1   5  10    4.31    0.71
  -1  -5  10    4.10    0.70
  -1   5  10    2.86    0.58
  -1  -5   9    0.18    0.63
  -1   5   9    1.11    0.72
  -1   5   9   -0.06    0.60
  -1  -5   8   23.17    1.53
  -1   5   8   27.44    1.61
  -1   5   8   26.12    1.58
  -1  -5   7   94.57    4.11
  -1   5   7   92.48    4.11
  -1   5   7   94.66    4.14
  -1   5   6    9.58    0.81
  -1  -5   6   10.14    0.86
  -1   5   6    9.02    0.86
  -1   5   6    9.67    0.87
  -1  -5   6    8.97    0.74
  -1   5   5  238.52    9.68
   1   5  -5  249.25    9.56
  -1  -5   5  244.58    9.64
  -1   5   5  243.46    9.72
  -1   5   4   94.63    3.92
  -1  -5   4   94.01    3.86
   1   5  -4   96.46    3.82
  -1   5   4   95.41    3.95
  -1   5   3  306.48   11.95
   1   5  -3  311.45   11.88
  -1  -5   3  308.97   11.89
  -1   5   3  300.47   11.95
  -1   5   2  225.32    8.76
   1   5  -2  225.10    8.71
  -1  -5   1  122.80    4.75
  -1   5   1  121.84    4.75
  -1  -5   0  298.77   11.46
  -1   5   0  304.21   11.46
  -1   5   0  291.40   11.48
   1  -5   1   47.86    1.96
   1   5   1   45.07    1.87
   1  -5   1   46.35    1.90
   1  -5   2   16.77    0.86
   1   5   2   15.02    0.80
   1   5   2   15.03    0.84
   1   5   2   15.36    0.85
   1  -5   2   14.44    0.74
   1   5   3   98.05    3.96
   1   5   3   91.55    3.90
   1  -5   3   99.80    3.95
   1   5   3   98.39    3.94
  -1   5  -3   96.29    3.91
   1   5   4   15.50    0.96
   1  -5   4   15.63    1.02
   1   5   4   16.11    1.03
  -1   5  -4   16.06    0.95
   1  -5   4   17.58    0.99
   1  -5   5   59.32    2.87
   1   5   5   64.98    2.83
  -1   5  -5   65.89    2.81
   1   5   5   68.11    2.92
   1  -5   5   65.35    2.86
   1   5   6   32.03    1.75
   1  -5   6   33.49    1.75
   1  -5   6   33.68    1.76
   1   5   6   32.28    1.76
   1  -5   6   33.89    1.72
  -1   5  -6   29.77    2.01
  -1   5  -7  141.36    5.63
   1   5   7  133.88    5.77
   1  -5   7  137.53    5.70
   1   5   7  132.70    5.73
   1  -5   7  131.49    5.73
   1   5   7  134.01    5.70
   1   5   8    3.82    0.84
   1  -5   8    3.73    0.73
   1  -5   8    4.44    0.88
   1   5   8    4.09    0.89
   1   5   8    4.50    0.75
   1  -5   9    7.09    0.80
   1   5   9    8.64    0.93
   1   5   9    7.10    0.94
   1  -5   9    9.02    0.97
   1   5  10   -0.64    0.56
   1  -5  10    0.61    0.61
   1   5  10   -0.05    0.61
   1  -5  11    0.51    0.44
   1   5  11    0.34    0.42
  -1  -5 -11    0.08    0.41
  -1   6  11    0.47    0.43
  -1  -6  11    0.25    0.42
  -1  -6  11    0.23    0.33
  -1  -6  10    3.57    0.69
  -1   6  10    2.13    0.64
  -1   6  10    2.01    0.58
  -1  -6   9   21.23    1.39
  -1   6   9   22.47    1.43
  -1   6   9   21.74    1.41
  -1  -6   8  127.74    5.38
  -1   6   8  126.59    5.38
  -1   6   8  123.04    5.41
  -1   6   7    1.08    0.62
  -1  -6   7    2.06    0.68
  -1   6   7    1.99    0.64
  -1   6   6    6.27    0.73
  -1  -6   6    6.03    0.75
  -1  -6   6    7.45    0.66
  -1   6   6    6.91    0.80
  -1   6   5    4.28    0.62
  -1   6   5    4.64    0.64
   1   6  -5    5.54    0.48
  -1  -6   5    4.17    0.50
  -1   6   4  215.77    8.56
  -1  -6   4  217.36    8.48
   1   6  -4  219.60    8.46
  -1   6   4  211.43    8.56
  -1   6   3   41.17    1.84
  -1   6   3   40.11    1.83
   1   6  -3   41.77    1.77
  -1  -6   3   42.32    1.75
  -1  -6   2  103.91    4.09
  -1   6   2  103.21    4.12
   1   6  -2  101.71    4.07
  -1   6   1   48.59    1.96
  -1  -6   1   49.18    1.95
  -1  -6   0   12.17    0.57
  -1   6   0   11.97    0.57
  -1   6   0   11.73    0.62
   1  -6   1    4.00    0.50
   1   6   1    3.52    0.33
   1  -6   1    3.25    0.44
   1   6   2    9.72    0.67
   1  -6   2   11.60    0.72
   1   6   2    9.37    0.62
   1  -6   2   10.45    0.69
   1   6   2    9.44    0.64
   1  -6   2    8.31    0.57
   1   6   3   83.29    3.44
   1   6   3   86.65    3.51
   1  -6   3   83.50    3.49
  -1   6  -3   86.30    3.47
   1   6   3   84.70    3.52
   1  -6   4  523.88   20.69
   1   6   4  536.58   20.62
  -1   6  -4  527.40   20.62
   1  -6   4  539.64   20.64
   1   6   4  537.47   20.67
   1   6   5    7.39    0.68
   1  -6   5    8.16    0.78
  -1   6  -5    7.82    0.68
   1   6   5    7.72    0.80
   1  -6   6   41.69    2.10
   1  -6   6   42.22    2.11
   1   6   6   42.58    2.12
   1   6   6   40.96    2.13
   1  -6   6   43.79    2.08
  -1   6  -6   42.16    2.44
  -1   6  -7    2.83    0.55
   1  -6   7    3.47    0.68
   1   6   7    4.31    0.81
   1  -6   7    4.04    0.82
   1   6   7    3.93    0.73
   1   6   7    5.23    0.89
   1  -6   8   48.76    2.54
   1   6   8   54.78    2.71
   1   6   8   53.44    2.64
   1   6   8   54.23    2.69
   1  -6   8   55.93    2.68
   1   6   9    0.99    0.69
   1   6   9    0.19    0.68
   1  -6   9    1.89    0.75
   1   6  10    0.32    0.54
   1  -6  10    0.20    0.62
   1   6  10    0.59    0.60
   1   6  11    0.42    0.39
   1  -6  11    0.68    0.43
  -1  -6 -11    0.15    0.40
  -1   7  11    0.59    0.39
  -1  -7  11   -0.09    0.40
  -1  -7  11    0.72    0.36
  -1  -7  10    1.72    0.61
  -1   7  10    1.01    0.59
  -1   7  10    1.45    0.54
  -1   7   9   12.97    1.09
  -1  -7   9   11.83    1.02
  -1   7   9   13.11    1.09
  -1  -7   8    6.28    0.85
  -1   7   8    7.70    0.94
  -1   7   8    5.76    0.89
  -1   7   7   10.38    0.96
  -1  -7   7    7.32    0.87
  -1   7   7    9.64    0.97
  -1   7   6    6.40    0.78
  -1  -7   6    7.19    0.78
  -1  -7   6    7.17    0.70
  -1   7   6    7.27    0.79
  -1   7   5   17.30    1.07
  -1   7   5   18.04    1.12
  -1  -7   5   16.82    0.96
   1   7  -5   18.00    0.94
   1  -7  -5   16.96    1.09
  -1   7   4   21.31    1.25
  -1   7   4   24.91    1.25
  -1  -7   4   24.13    1.13
   1   7  -4   22.41    1.13
  -1   7   3   25.25    1.26
   1   7  -3   25.46    1.17
  -1   7   3   25.85    1.25
  -1  -7   3   24.08    1.11
  -1  -7   2  366.81   14.04
  -1   7   2  365.45   14.08
  -1   7   2  358.93   14.06
   1  -7  -2  364.09   14.10
  -1   7   1    0.81    0.29
  -1  -7   1    0.72    0.34
  -1  -7   1    0.45    0.25
  -1   7   1    0.64    0.35
  -1   7   0   13.48    0.61
  -1  -7   0   12.55    0.61
  -1   7   0   12.39    0.68
   1  -7   1    1.08    0.45
   1   7   1    0.80    0.24
   1  -7   1    0.44    0.37
   1  -7   2   27.70    1.31
   1  -7   2   27.55    1.25
   1   7   2   26.56    1.25
   1  -7   2   25.47    1.19
   1   7   2   25.17    1.25
   1   7   3   65.76    2.75
   1   7   3   63.52    2.69
   1  -7   3   61.81    2.74
   1   7   3   66.28    2.77
  -1   7  -3   68.93    2.75
   1   7   4  153.38    6.18
   1  -7   4  161.41    6.28
   1   7   4  151.46    6.26
   1  -7   4  151.80    6.20
  -1   7  -4  157.98    6.21
   1   7   5   44.88    2.09
   1   7   5   46.03    2.20
  -1   7  -5   46.19    2.10
   1  -7   5   45.59    2.12
   1   7   6    3.24    0.69
   1  -7   6    2.85    0.70
   1  -7   6    2.77    0.61
   1  -7   6    2.60    0.61
   1   7   6    1.94    0.66
  -1   7  -6    2.14    1.00
   1   7   7   16.46    1.22
   1  -7   7   16.25    1.11
  -1   7  -7   15.77    1.05
   1   7   7   15.85    1.22
   1  -7   7   14.06    1.18
   1   7   7   15.20    1.18
   1  -7   8    4.51    0.75
   1   7   8    4.74    0.88
   1   7   8    3.78    0.76
   1   7   8    3.87    0.82
   1  -7   8    4.81    0.86
   1   7   9   26.86    1.63
   1  -7   9   26.76    1.58
   1   7   9   24.70    1.56
   1   7  10    0.21    0.54
   1   7  10    0.14    0.56
   1  -7  10    1.12    0.59
   1   7  11    6.78    0.58
   1  -7  11    7.51    0.61
  -1  -7 -11    4.21    0.53
  -1   8  11   -0.20    0.37
  -1  -8  11   -0.43    0.39
  -1  -8  11    0.61    0.38
  -1   8  10    2.89    0.63
  -1  -8  10    4.54    0.66
  -1   8  10    4.71    0.67
  -1   8   9    6.80    0.87
  -1  -8   9    6.61    0.85
  -1   8   9    7.60    0.87
  -1   8   8   18.67    1.35
  -1  -8   8   18.17    1.18
  -1   8   8   16.96    1.26
  -1  -8   8   18.05    1.30
  -1  -8   7    9.38    0.92
  -1   8   7    9.09    0.90
  -1   8   7    9.04    0.93
  -1   8   6   83.07    3.55
  -1  -8   6   86.35    3.55
  -1  -8   6   79.27    3.47
  -1   8   6   75.12    3.56
  -1   8   5   11.81    0.92
  -1   8   5   11.55    0.89
   1  -8  -5   12.66    0.92
   1   8  -5   13.25    0.78
  -1   8   4    9.22    0.78
   1  -8  -4   10.46    0.80
  -1   8   4    9.28    0.75
  -1  -8   4    8.46    0.59
   1   8  -4    8.75    0.63
  -1   8   3   73.10    3.03
   1  -8  -3   72.85    3.05
   1   8  -3   73.28    2.97
  -1  -8   3   70.93    2.89
  -1   8   3   72.39    3.01
  -1  -8   2  167.33    6.44
   1  -8  -2  165.67    6.52
  -1   8   2  160.31    6.46
  -1   8   1    0.29    0.27
  -1  -8   1    0.64    0.27
  -1  -8   1    0.16    0.35
  -1   8   1    0.60    0.34
  -1  -8   0    0.84    0.27
  -1   8   0    0.90    0.26
  -1   8   0    1.00    0.38
   1   8   1    1.56    0.24
   1  -8   1    1.46    0.45
   1   8   1    1.04    0.35
  -1   8  -1    1.30    0.42
   1  -8   1    1.87    0.43
   1   8   2   45.34    2.00
   1  -8   2   50.67    2.07
   1  -8   2   47.76    2.00
   1  -8   2   48.16    1.99
   1   8   2   46.19    2.02
  -1   8  -2   45.28    2.02
   1   8   3    7.61    0.56
   1  -8   3    8.23    0.65
   1   8   3    7.76    0.67
   1   8   3    7.91    0.67
  -1   8  -3    8.33    0.64
   1  -8   4  123.56    5.30
   1   8   4  128.60    5.21
   1   8   4  134.23    5.32
  -1   8  -4  130.79    5.26
   1  -8   4  131.82    5.24
   1   8   5    8.99    0.71
  -1   8  -5    9.79    0.76
   1   8   5   10.45    0.90
   1  -8   5    9.32    0.78
  -1   8  -5   10.26    1.15
   1  -8   6   10.63    0.92
   1  -8   6   10.35    0.94
   1   8   6    9.54    0.97
   1  -8   6   12.01    0.88
  -1   8  -6    9.92    0.83
  -1   8  -6   12.86    1.34
   1  -8   7    2.09    0.61
   1   8   7    2.03    0.70
  -1   8  -7    2.68    0.61
   1   8   7    2.16    0.68
   1   8   7    2.18    0.80
   1  -8   7    3.99    0.82
   1   8   8    3.99    0.81
   1   8   8    2.52    0.72
   1  -8   8    2.37    0.77
   1   8   8    2.59    0.83
   1   8   9    0.53    0.67
   1  -8   9   -0.30    0.68
   1   8   9    0.48    0.66
   1   8   9    0.74    0.59
   1   8  10    2.16    0.59
   1   8  10    2.09    0.60
   1  -8  10    1.23    0.60
   1  -8  11    0.97    0.40
   1   8  11    1.01    0.40
  -1  -8 -11    0.19    0.39
  -1  -9  11    0.65    0.38
  -1   9  11    0.50    0.34
  -1  -9  11    0.57    0.37
  -1   9  11    0.73    0.39
  -1   9  10    8.50    0.83
  -1  -9  10   11.21    0.87
  -1   9   9    9.59    0.98
  -1   9   8   28.20    1.75
  -1  -9   8   30.69    1.65
  -1  -9   8   29.74    1.71
  -1   9   8   32.26    1.78
  -1  -9   7  116.16    4.88
  -1   9   7  116.88    4.89
  -1  -9   7  109.29    4.78
  -1   9   7  115.76    4.95
  -1   9   6    3.76    0.64
  -1  -9   6    3.48    0.63
  -1   9   6    2.28    0.62
  -1  -9   6    1.51    0.53
  -1   9   5   28.83    1.60
   1  -9  -5   30.82    1.61
  -1   9   5   32.02    1.63
   1   9  -5   33.53    1.51
  -1   9   4    8.51    0.74
  -1   9   4    8.87    0.72
   1  -9  -4    7.89    0.75
   1   9  -4    7.23    0.61
  -1   9   3   10.77    0.77
  -1   9   3    9.79    0.73
  -1  -9   3   10.48    0.56
   1  -9  -3   10.70    0.79
   1   9  -3   10.43    0.70
  -1  -9   2    1.66    0.41
   1  -9  -2    1.60    0.52
  -1   9   2    1.67    0.40
  -1  -9   1   48.89    1.91
  -1   9   1   47.30    1.91
  -1  -9   1   46.57    1.98
  -1   9   1   47.12    1.98
   1  -9  -1   48.74    2.09
  -1  -9   0  439.11   16.81
  -1   9   0  449.94   16.81
  -1   9   0  421.78   16.87
  -1   9   0  432.08   16.88
   1   9   1   95.39    3.76
   1  -9   1  101.24    3.88
   1   9   1   93.35    3.82
   1  -9   1   95.57    3.89
  -1   9  -1  103.94    3.89
   1  -9   2   44.17    1.98
   1   9   2   45.48    1.92
   1   9   2   45.80    1.85
   1  -9   2   43.85    1.92
   1  -9   2   43.33    1.92
  -1   9  -2   47.74    1.96
   1   9   2   45.19    1.94
   1   9   3   96.56    3.91
  -1   9  -3   99.99    4.01
   1   9   3   97.50    4.00
   1  -9   4    1.49    0.56
   1   9   4    2.79    0.44
   1  -9   4    3.32    0.52
  -1   9  -4    3.32    0.52
   1   9   4    3.08    0.62
  -1   9  -5   10.40    0.78
   1   9   5    8.90    0.87
   1  -9   5   10.96    0.78
  -1   9  -5    7.34    1.05
   1  -9   6    1.30    0.62
   1   9   6    1.68    0.60
   1   9   6    2.18    0.69
   1  -9   6    2.08    0.65
  -1   9  -6    1.19    0.52
   1  -9   6    1.33    0.50
  -1   9  -6    1.05    0.95
  -1   9  -7  174.47    7.03
   1   9   7  173.14    7.17
   1   9   7  172.22    7.13
   1   9   7  172.74    7.12
   1  -9   7  166.35    7.09
   1   9   8    2.30    0.76
   1  -9   8    3.67    0.79
   1   9   8    2.99    0.79
   1   9   8    1.22    0.67
   1   9   9    2.24    0.72
   1   9   9    2.05    0.68
   1   9  10    6.62    0.76
   1  -9  10    8.59    0.82
   1   9  10    8.45    0.78
   1  -9  11    3.11    0.43
   1   9  11    3.47    0.42
  -1  -9 -11    1.82    0.44
  -1  10  11    4.17    0.43
  -1 -10  11    3.12    0.45
  -1  10  11    4.38    0.45
  -1 -10  11    3.06    0.44
  -1 -10  10    3.37    0.60
  -1  10  10    4.09    0.62
  -1  10   9   16.74    1.24
  -1  10   8   76.09    3.53
  -1 -10   8   76.86    3.37
  -1 -10   8   73.26    3.42
  -1  10   8   76.82    3.47
  -1  10   7    4.39    0.73
  -1 -10   7    3.93    0.74
  -1 -10   7    3.57    0.65
  -1  10   7    3.97    0.72
  -1  10   6    1.71    0.60
  -1  10   6    0.54    0.58
  -1 -10   6    1.22    0.57
  -1 -10   6    0.68    0.52
  -1  10   5   21.16    1.28
   1 -10  -5   21.24    1.25
   1  10  -5   21.86    1.14
  -1  10   5   22.29    1.27
  -1  10   4   77.61    3.23
   1 -10  -4   74.23    3.21
  -1  10   4   73.56    3.21
   1  10  -4   74.59    3.13
  -1  10   3    4.97    0.62
  -1  10   3    5.57    0.58
   1 -10  -3    6.52    0.67
   1  10  -3    5.57    0.57
  -1 -10   2   25.83    1.20
  -1  10   2   26.38    1.23
   1 -10  -2   25.90    1.33
  -1  10   1  215.19    8.23
  -1 -10   1  219.85    8.24
  -1 -10   1  208.41    8.30
   1 -10  -1  211.05    8.39
  -1  10   1  214.38    8.31
  -1  10   1  204.42    8.33
  -1  10   0    2.13    0.27
  -1 -10   0    1.78    0.27
  -1 -10   0    2.44    0.41
  -1  10   0    2.51    0.44
  -1  10   0    1.67    0.42
   1 -10   1  175.64    6.70
  -1  10  -1  172.37    6.71
  -1  10  -1  167.30    6.65
   1 -10   1  168.27    6.71
   1  10   1  171.14    6.65
   1 -10   2   23.83    1.14
   1 -10   2   24.94    1.21
   1  10   2   23.63    1.13
   1  10   2   24.19    1.04
   1 -10   2   23.09    1.15
  -1  10  -2   24.92    1.20
   1  10   2   24.62    1.17
   1  10   3  193.52    7.57
   1  10   3  195.23    7.68
  -1  10  -3  194.10    7.70
   1  10   4   28.48    1.30
   1 -10   4   27.31    1.44
  -1  10  -4   25.37    1.38
   1  10   4   27.15    1.43
   1 -10   4   25.92    1.32
   1 -10   5    7.04    0.64
  -1  10  -5    6.38    0.70
   1  10   5    6.41    0.75
  -1  10  -5    6.99    1.00
   1  10   6    6.25    0.79
   1  10   6    5.36    0.74
   1 -10   6    6.36    0.78
   1 -10   6    6.04    0.79
  -1  10  -6    6.48    0.70
  -1  10  -6    6.51    1.14
  -1  10  -7   18.22    1.20
   1  10   7   21.22    1.41
   1  10   7   18.15    1.34
   1  10   7   19.63    1.35
   1 -10   7   18.56    1.34
  -1  10  -8   96.01    4.08
   1 -10   8   89.13    4.05
   1  10   8   93.70    4.23
   1 -10   8   93.58    4.16
   1  10   8   96.32    4.18
   1  10   8   95.79    4.22
   1  10   9    6.17    0.87
   1  10   9    4.01    0.77
   1  10  10    0.64    0.54
   1 -10  10    1.10    0.54
   1  10  11    0.58    0.35
   1 -10  11    0.55    0.36
  -1 -10 -11    0.16    0.36
  -1 -11  11    0.78    0.32
  -1  11  11    0.71    0.30
  -1 -11  11    1.11    0.37
  -1  11  11    1.45    0.35
  -1 -11  10    4.13    0.61
  -1  11  10    4.06    0.61
  -1  11   9   58.21    2.82
  -1  11   8    2.76    0.80
  -1  11   8    3.85    0.73
   1 -11  -8    2.91    0.82
  -1 -11   8    3.06    0.69
  -1 -11   8    2.82    0.69
  -1  11   8    2.93    0.69
  -1  11   7   61.08    2.80
  -1 -11   7   59.71    2.76
  -1 -11   7   56.55    2.71
  -1  11   7   57.94    2.85
  -1 -11   6    3.60    0.63
  -1  11   6    2.40    0.59
  -1 -11   6    2.77    0.63
  -1  11   5   19.76    1.28
  -1  11   5   22.70    1.29
  -1 -11   5   20.25    1.20
   1  11  -5   22.40    1.16
  -1  11   4    9.43    0.80
   1  11  -4   10.82    0.75
  -1  11   4    9.74    0.81
   1 -11  -4   11.02    0.82
  -1  11   3  608.15   23.17
   1  11  -3  583.66   23.10
   1 -11  -3  615.25   23.18
  -1  11   3  594.77   23.13
  -1 -11   2   51.12    2.19
   1 -11  -2   54.50    2.32
  -1  11   2   52.62    2.22
  -1  11   1   63.97    2.50
  -1 -11   1   64.56    2.50
  -1 -11   1   60.19    2.57
  -1  11   1   61.35    2.61
   1 -11  -1   64.95    2.69
  -1  11   1   62.31    2.58
   1  11   0  211.06    8.43
  -1 -11   0  218.19    8.47
   1 -11   0  223.94    8.54
  -1  11   0  217.32    8.48
  -1  11   0  225.63    8.51
   1  11   1  120.10    4.69
   1 -11   1  116.94    4.69
   1 -11   1  118.27    4.76
   1 -11   1  118.95    4.60
   1 -11   1  121.13    4.79
   1  11   1  122.14    4.71
  -1  11  -1  124.44    4.73
  -1  11  -1  123.50    4.79
   1 -11   2   19.01    0.96
   1  11   2   19.19    0.97
   1  11   2   18.97    0.84
   1 -11   2   19.76    1.03
   1  11   2   20.20    1.01
  -1  11  -2   20.50    1.04
   1 -11   2   20.14    1.02
   1  11   3  223.71    8.74
  -1  11  -3  228.65    8.88
   1  11   3  224.47    8.87
   1 -11   4    5.19    0.65
  -1  11  -4    5.29    0.65
   1  11   4    5.97    0.68
   1 -11   4    4.97    0.55
   1 -11   5    1.84    0.56
   1 -11   5    1.56    0.46
  -1  11  -5    2.05    0.54
   1  11   5    2.64    0.61
  -1  11  -5    1.16    0.86
   1 -11   6    0.46    0.61
   1  11   6    0.57    0.62
   1 -11   6   -0.06    0.52
   1  11   6    1.39    0.64
  -1  11  -6    0.20    0.50
  -1  11  -6    0.27    0.98
   1 -11   7   12.03    0.99
  -1  11  -7   10.50    0.89
   1  11   7   11.35    1.05
   1 -11   7   11.11    0.99
   1  11   7   10.91    1.05
   1  11   7   11.21    1.06
  -1  11  -8   11.83    0.93
   1 -11   8   11.01    0.96
   1  11   8   10.05    1.06
   1 -11   8   12.33    1.05
   1  11   8   10.42    1.04
   1  11   8   10.26    1.03
   1  11   9    7.69    0.93
   1  11   9    6.81    0.84
   1  11  10    9.96    0.82
   1 -11  10   10.53    0.83
   1 -11  11    0.77    0.31
   1  11  11    0.56    0.32
  -1 -11 -11    0.81    0.37
  -1  12  11    0.73    0.28
  -1 -12  11    0.59    0.28
  -1  12  11    0.61    0.30
  -1 -12  11    1.39    0.35
  -1 -12  10    0.39    0.49
  -1  12  10    0.97    0.48
  -1  12   9   28.01    1.67
  -1  12   8    1.59    0.75
  -1  12   8    2.03    0.65
   1 -12  -8    2.25    0.75
  -1 -12   8    1.08    0.64
  -1  12   8    1.09    0.68
  -1  12   7   15.23    1.12
  -1 -12   7   14.84    1.09
  -1 -12   7   14.27    1.08
  -1  12   7   15.22    1.21
  -1  12   6    1.69    0.54
  -1 -12   6    0.84    0.56
  -1 -12   6    0.10    0.55
  -1 -12   5    5.10    0.61
  -1  12   5    4.68    0.67
   1  12  -5    4.06    0.54
  -1 -12   5    5.03    0.69
  -1  12   4   57.98    2.59
   1  12  -4   56.20    2.50
  -1  12   4   57.05    2.55
   1 -12  -4   58.52    2.58
  -1  12   3    2.15    0.58
  -1  12   3    3.75    0.53
   1  12  -3    2.73    0.51
   1 -12  -3    3.78    0.61
  -1  12   2  278.50   10.74
  -1 -12   2  284.43   10.74
  -1 -12   2  276.87   10.81
   1 -12  -2  276.88   10.91
  -1  12   2  268.84   10.83
  -1  12   1   42.59    1.67
  -1 -12   1   43.65    1.67
  -1 -12   1   40.66    1.76
  -1  12   1   41.49    1.77
   1 -12  -1   41.42    1.89
   1  12  -1   39.49    1.65
  -1  12   1   42.97    1.82
  -1 -12   0   21.78    1.02
   1  12   0   21.40    0.95
  -1  12   0   21.59    1.03
   1 -12   0   19.28    1.08
  -1  12   0   20.12    1.04
   1 -12   1  115.62    4.44
   1 -12   1  112.15    4.59
   1  12   1  114.51    4.51
   1 -12   1  111.72    4.52
  -1  12  -1  119.68    4.57
  -1  12  -1  118.94    4.64
   1  12   1  115.24    4.54
   1 -12   1  117.38    4.63
   1  12   2  294.17   11.30
   1 -12   2  285.31   11.30
   1 -12   2  291.45   11.38
   1 -12   2  297.38   11.36
   1  12   2  289.95   11.34
  -1  12  -2  294.05   11.39
  -1  12  -3   54.80    2.36
   1  12   3   52.20    2.35
   1 -12   4  163.48    6.75
   1 -12   4  161.65    6.64
  -1  12  -4  175.85    6.76
   1  12   4  170.90    6.76
   1 -12   5    2.44    0.57
   1 -12   5    2.19    0.58
   1  12   5    3.61    0.68
  -1  12  -5    3.04    0.96
   1  12   6    3.87    0.72
   1 -12   6    3.86    0.70
   1  12   6    4.18    0.71
   1 -12   6    4.22    0.71
  -1  12  -6    4.17    0.63
  -1  12  -6    5.40    1.18
  -1  12  -7    6.36    0.73
   1  12   7    5.89    0.90
   1 -12   7    5.35    0.78
   1 -12   7    6.67    0.85
   1  12   7    5.49    0.84
   1  12   7    5.76    0.90
   1 -12   8   24.08    1.50
  -1  12  -8   25.95    1.48
   1  12   8   27.59    1.67
   1  12   8   26.54    1.68
   1  12   8   27.04    1.60
   1 -12   8   27.14    1.58
   1  12   9   30.71    1.75
   1  12   9   28.55    1.69
   1 -12  10    0.71    0.50
   1  12  10    0.15    0.48
  -1 -12 -10   -0.40    0.66
   1  12  11    0.18    0.26
   1 -12  11   -0.10    0.26
  -1 -12 -11    0.33    0.33
  -1 -13  11    0.77    0.34
   1 -13 -10    0.14    0.51
  -1  13  10   -0.07    0.47
  -1 -13  10   -0.04    0.45
  -1  13   9    0.50    0.63
  -1  13   9   -0.50    0.56
  -1 -13   9    0.10    0.54
  -1  13   8   24.28    1.52
  -1  13   8   27.13    1.65
   1 -13  -8   23.11    1.58
  -1 -13   8   25.28    1.50
  -1  13   8   26.84    1.53
  -1 -13   7    3.19    0.69
  -1  13   7    3.31    0.80
   1 -13  -7    2.84    0.79
  -1 -13   7    2.72    0.68
  -1  13   7    3.00    0.65
  -1  13   6    0.97    0.54
  -1 -13   6    0.28    0.55
  -1  13   6    0.70    0.56
  -1 -13   6    0.96    0.56
  -1  13   5    0.37    0.47
  -1 -13   5    0.86    0.48
  -1 -13   5    1.09    0.54
  -1  13   5    0.86    0.52
   1  13  -5    0.19    0.41
  -1  13   4   61.78    2.75
  -1  13   4   63.01    2.71
   1 -13  -4   60.84    2.72
   1  13  -4   58.70    2.64
  -1  13   3    2.54    0.51
   1  13  -3    2.56    0.51
   1 -13  -3    2.37    0.58
  -1 -13   2   30.13    1.26
  -1 -13   2   28.08    1.35
  -1  13   2   30.05    1.26
   1 -13  -2   32.39    1.51
  -1  13   2   27.98    1.38
  -1 -13   1   21.25    0.90
  -1 -13   1   21.69    1.03
  -1  13   1   21.63    0.90
   1  13  -1   20.23    0.88
  -1  13   1   20.69    1.00
  -1  13   1   21.24    1.08
   1 -13  -1   21.98    1.14
   1 -13   0  138.07    5.45
  -1 -13   0  137.23    5.46
   1  13   0  137.79    5.42
  -1  13   0  140.28    5.51
   1 -13   0  141.18    5.54
  -1  13   0  137.86    5.48
   1 -13   1    6.06    0.30
   1  13   1    5.96    0.39
   1  13   1    6.48    0.54
   1 -13   1    6.00    0.53
   1 -13   1    6.39    0.42
  -1  13  -1    5.90    0.47
  -1  13  -1    6.44    0.57
   1  13   1    6.00    0.43
   1 -13   1    5.18    0.55
   1 -13   2  121.18    5.00
   1  13   2  125.76    4.96
  -1  13  -2  125.33    5.02
   1 -13   2  125.00    4.99
  -1  13  -3   45.44    2.08
   1  13   3   45.32    2.04
   1 -13   4   13.82    1.00
   1  13   4   16.51    1.04
  -1  13  -4   17.44    1.04
   1 -13   5   21.03    1.27
   1  13   5   20.29    1.21
   1 -13   5   20.14    1.20
   1  13   5   21.52    1.28
  -1  13  -5   19.38    1.56
   1  13   6   30.41    1.71
   1  13   6   30.34    1.61
   1 -13   6   28.64    1.58
   1 -13   6   27.94    1.64
  -1  13  -6   30.62    1.61
   1  13   6   24.59    1.61
  -1  13  -6   31.74    2.03
   1  13   7    5.97    0.89
  -1  13  -7    7.18    0.81
   1 -13   7    5.76    0.80
   1  13   7    7.05    0.87
   1 -13   7    8.04    0.86
   1  13   7    6.59    0.95
  -1  13  -8   23.15    1.38
   1  13   8   23.71    1.55
   1 -13   8   24.96    1.47
   1 -13   8   22.67    1.45
   1  13   8   23.86    1.47
   1  13   8   21.23    1.53
   1  13   9   18.61    1.27
   1 -13   9   19.83    1.21
   1  13   9   15.06    1.22
   1  13   9   17.83    1.19
   1 -13  10   -0.07    0.46
   1  13  10   -0.25    0.45
  -1 -13 -10    0.10    0.67
  -1 -13 -11    1.12    0.39
  -1 -14  11    1.40    0.36
  -1  14  10    0.43    0.43
  -1 -14  10    0.34    0.42
   1 -14 -10    0.30    0.49
  -1  14  10    0.59    0.46
  -1  14   9    0.68    0.63
  -1 -14   9    1.51    0.57
  -1  14   9    1.82    0.56
  -1  14   8   56.44    2.64
  -1  14   8   55.71    2.70
  -1 -14   8   52.70    2.55
   1 -14  -8   51.26    2.65
  -1  14   8   52.88    2.56
  -1 -14   8   53.25    2.56
  -1 -14   7   25.94    1.62
  -1  14   7   29.78    1.76
   1 -14  -7   30.09    1.75
  -1  14   7   31.42    1.65
  -1 -14   7   29.32    1.63
   1  14  -6    2.21    0.51
  -1 -14   6    1.89    0.62
  -1  14   6    2.71    0.68
   1 -14  -6    2.13    0.76
  -1  14   6    2.16    0.57
  -1 -14   6    2.25    0.59
  -1 -14   5   53.86    2.45
  -1  14   5   58.98    2.49
  -1 -14   5   54.55    2.56
  -1  14   5   55.42    2.56
   1  14  -5   54.04    2.49
   1 -14  -4  242.44    9.68
  -1  14   4  247.16    9.67
   1  14  -4  241.56    9.63
  -1  14   3    1.28    0.47
   1 -14  -3    1.84    0.55
   1  14  -3    2.09    0.52
  -1  14   2    2.45    0.30
  -1 -14   2    3.14    0.32
  -1 -14   2    2.69    0.43
   1 -14  -2    2.76    0.61
  -1  14   2    2.20    0.44
  -1 -14   1   43.63    1.86
  -1 -14   1   42.39    1.73
  -1  14   1   45.32    1.74
   1  14  -1   42.65    1.74
  -1  14   1   41.69    1.92
   1 -14  -1   45.54    2.00
   1 -14   0   14.36    0.78
  -1 -14   0   15.21    0.81
   1  14   0   14.71    0.75
   1 -14   0   14.55    0.91
  -1  14   0   15.40    0.83
  -1  14   0   14.90    0.87
   1  14   1   29.20    1.37
   1 -14   1   29.30    1.25
   1  14   1   31.25    1.24
   1 -14   1   30.10    1.36
   1 -14   1   28.97    1.19
  -1  14  -1   29.13    1.33
   1  14   1   28.80    1.27
  -1  14  -1   29.64    1.44
   1 -14   1   30.00    1.40
   1 -14   2    1.24    0.47
   1  14   2    0.53    0.47
   1  14   2    1.06    0.42
  -1  14  -2    0.73    0.46
   1 -14   2    1.08    0.46
   1  14   3   23.11    1.27
   1  14   3   21.95    1.20
  -1  14  -3   24.66    1.25
   1 -14   4   46.26    2.20
   1  14   4   48.47    2.23
   1  14   4   45.17    2.20
  -1  14  -4   49.45    2.23
   1 -14   5    9.56    0.80
   1  14   5    8.32    0.80
   1 -14   5   10.05    0.81
   1  14   5    8.41    0.87
   1  14   5    7.17    0.80
  -1  14  -5    7.91    1.11
   1  14   6    7.00    0.80
   1 -14   6    8.96    0.84
   1 -14   6    7.44    0.81
   1  14   6    8.77    0.98
   1  14   6    6.60    0.86
  -1  14  -6    9.44    0.83
  -1  14  -6    8.75    1.30
   1  14   7    2.21    0.77
  -1  14  -7    1.51    0.57
   1 -14   7    2.00    0.71
   1  14   7    1.85    0.79
   1 -14   7    1.93    0.68
   1  14   7    2.51    0.72
   1  14   8    1.04    0.76
  -1  14  -8    1.03    0.53
   1 -14   8    2.31    0.69
   1  14   8    0.85    0.61
   1 -14   8    2.65    0.72
   1  14   8    1.38    0.75
   1  14   9    0.06    0.61
   1 -14   9    0.60    0.56
   1  14   9    0.77    0.55
   1  14   9    0.06    0.58
   1 -14  10    0.93    0.46
   1  14  10    0.55    0.41
  -1 -14 -10    1.76    0.67
  -1 -14 -11    0.35    0.34
  -1 -15  11    0.87    0.33
  -1  15  10   12.72    0.81
  -1 -15  10   12.51    0.83
   1 -15 -10   12.43    0.85
  -1  15  10   13.70    0.83
  -1  15   9    1.28    0.64
  -1 -15   9    0.63    0.58
  -1 -15   9    0.83    0.53
  -1  15   9    2.21    0.58
  -1  15   8    1.58    0.71
  -1 -15   8    2.41    0.65
  -1  15   8    2.50    0.68
   1 -15  -8    2.49    0.84
  -1 -15   8    3.14    0.65
  -1  15   8    3.20    0.63
  -1  15   8    3.44    0.63
  -1  15   7   16.95    1.27
  -1 -15   7   17.42    1.21
   1 -15  -7   16.24    1.31
  -1 -15   7   16.18    1.15
  -1  15   7   18.08    1.17
   1  15  -6   27.24    1.49
  -1  15   6   31.58    1.67
  -1 -15   6   28.71    1.59
   1 -15  -6   26.87    1.68
  -1  15   6   27.85    1.52
  -1 -15   5    9.81    0.89
  -1  15   5    9.90    0.87
   1 -15  -5    9.58    0.99
  -1  15   5    9.86    0.76
  -1  15   4   73.16    3.07
   1  15  -4   68.83    3.04
  -1 -15   4   70.83    3.10
   1 -15  -4   68.44    3.08
  -1 -15   3    7.15    0.49
   1  15  -3    6.09    0.65
  -1  15   3    6.50    0.62
   1 -15  -3    6.72    0.71
  -1  15   2   31.85    1.35
  -1 -15   2   31.96    1.46
   1 -15  -2   32.04    1.60
  -1  15   2   32.92    1.49
  -1 -15   1  535.04   20.80
  -1  15   1  546.33   20.67
   1 -15  -1  551.08   20.93
  -1  15   1  538.56   20.86
   1  15  -1  531.53   20.69
   1  15   0   79.92    2.38
   1 -15   0   81.18    2.39
  -1 -15   0   84.37    2.45
   1 -15   0   83.43    2.57
  -1  15   0   86.64    2.54
  -1  15   0   82.83    2.46
   1 -15   1  731.00   28.30
   1 -15   1  727.32   28.16
   1  15   1  752.57   28.32
  -1  15  -1  757.91   28.38
   1  15   1  729.57   28.22
  -1  15  -1  752.79   28.28
   1 -15   1  737.11   28.36
   1  15   2  161.76    6.28
  -1  15  -2  152.86    6.31
   1 -15   2  157.92    6.26
   1  15   2  155.47    6.20
   1  15   3    3.18    0.60
   1 -15   3    3.57    0.56
   1  15   3    3.15    0.54
  -1  15  -3    3.01    0.56
   1  15   4   28.06    1.55
   1 -15   4   28.65    1.50
   1  15   4   30.22    1.52
  -1  15  -4   27.73    1.52
   1 -15   5    2.96    0.57
   1  15   5    3.50    0.74
   1  15   5    2.55    0.56
   1  15   5    1.83    0.60
  -1  15  -5    1.93    0.57
  -1  15  -5    2.36    0.94
   1  15   6    1.44    0.72
   1  15   6    1.18    0.61
   1 -15   6    1.56    0.62
   1 -15   6    1.30    0.62
   1  15   6    1.21    0.62
  -1  15  -6    1.42    0.58
  -1  15  -6    1.23    0.97
   1  15   7   -0.20    0.71
  -1  15  -7    0.80    0.57
   1 -15   7    1.26    0.69
   1 -15   7    0.56    0.61
   1  15   7    0.38    0.57
   1  15   7    1.16    0.75
   1  15   8    1.03    0.68
  -1  15  -8    1.94    0.59
   1 -15   8    0.85    0.62
   1  15   8    1.95    0.64
   1  15   8    0.58    0.73
   1 -15   8    0.39    0.58
   1  15   9    0.30    0.59
   1 -15   9   -0.26    0.52
   1 -15   9   -0.56    0.54
   1  15   9   -0.54    0.53
   1 -15  10   12.16    0.81
   1  15  10   12.13    0.78
  -1 -15 -10   14.06    1.04
  -1 -15 -11    0.87    0.34
  -1 -16  11    4.91    0.41
  -1  16  10    0.34    0.34
   1 -16 -10    0.73    0.47
  -1  16  10    0.08    0.38
  -1  16   9    8.25    0.89
  -1 -16   9    7.75    0.81
  -1  16   9    9.66    0.80
  -1 -16   8   29.14    1.67
  -1  16   8   31.35    1.79
  -1  16   8   31.49    1.81
   1 -16  -8   32.42    1.81
  -1  16   8   29.85    1.63
  -1  16   8   29.85    1.60
  -1 -16   7    0.76    0.67
  -1  16   7    0.34    0.68
  -1  16   7    1.11    0.64
   1 -16  -7   -0.07    0.82
  -1  16   7    0.75    0.54
   1  16  -6    2.61    0.55
  -1 -16   6    3.18    0.69
  -1  16   6    3.58    0.72
   1 -16  -6    2.45    0.76
  -1  16   6    2.27    0.56
  -1 -16   5   62.87    2.89
  -1  16   5   64.47    2.89
   1 -16  -5   62.94    2.95
  -1  16   5   61.54    2.74
  -1 -16   4  237.19    9.28
   1  16  -4  224.06    9.21
   1 -16  -4  230.90    9.25
  -1  16   4  236.34    9.24
  -1  16   3    0.28    0.29
   1 -16  -3   -0.04    0.48
  -1  16   3   -0.10    0.44
   1  16  -3    0.14    0.48
  -1  16   2    1.01    0.24
  -1 -16   2    0.48    0.36
  -1  16   2    1.70    0.53
   1 -16  -2    1.84    0.55
  -1  16   2    0.79    0.38
  -1  16   1   67.68    2.68
  -1 -16   1   69.09    2.84
   1 -16  -1   72.09    2.98
   1  16  -1   68.79    2.72
  -1  16   1   70.85    2.91
   1 -16   0    1.79    0.37
  -1 -16   0    2.35    0.43
   1  16   0    2.71    0.38
   1 -16   0    2.31    0.54
  -1  16   0    3.15    0.47
  -1  16   0    2.16    0.55
   1 -16   1   49.58    2.08
   1  16   1   50.32    2.10
   1 -16   1   47.18    1.92
  -1  16  -1   48.56    2.17
   1  16   1   47.84    1.97
  -1  16  -1   49.80    2.05
   1 -16   1   48.09    2.14
   1  16   2   10.59    0.74
   1  16   2    8.32    0.62
   1 -16   2    8.55    0.70
  -1  16  -2    8.34    0.75
   1  16   3    0.08    0.51
   1 -16   3    0.32    0.42
  -1  16  -3    0.59    0.46
   1  16   3    0.13    0.44
   1  16   4   55.24    2.46
   1 -16   4   52.27    2.61
  -1  16  -4   53.74    2.67
   1  16   5    1.78    0.53
   1 -16   5    2.14    0.55
   1  16   5    2.82    0.68
   1  16   5    3.45    0.66
  -1  16  -5    1.80    0.58
  -1  16  -5    2.25    0.96
   1  16   6    8.94    0.97
   1  16   6    7.41    0.78
   1 -16   6    8.15    0.86
  -1  16  -6    8.13    0.81
   1  16   6    9.67    0.94
  -1  16  -6    6.53    1.24
   1  16   7    1.39    0.71
  -1  16  -7    0.75    0.57
   1 -16   7    1.78    0.70
   1  16   7    1.55    0.76
   1  16   7    1.59    0.60
   1  16   8    1.77    0.69
  -1  16  -8    0.92    0.52
   1 -16   8    0.86    0.61
   1  16   8    2.17    0.63
   1  16   8   -0.22    0.72
   1  16   9    6.93    0.81
   1 -16   9    5.68    0.70
   1  16   9    6.45    0.70
   1  16  10   -0.10    0.34
  -1 -16 -10   -0.18    0.59
   1 -16  10    0.07    0.35
   1 -17 -10    2.83    0.50
  -1 -17  10    2.61    0.41
  -1  17  10    2.71    0.41
  -1  17   9    1.45    0.59
  -1  17   9    0.19    0.48
   1 -17  -9    1.76    0.66
  -1 -17   9    0.67    0.56
  -1  17   9    1.33    0.54
  -1  17   8    0.20    0.67
  -1 -17   8    0.66    0.60
  -1  17   8    0.57    0.65
   1 -17  -8    0.52    0.76
  -1  17   7   18.33    1.31
  -1  17   7   19.58    1.30
  -1 -17   7   17.22    1.22
   1 -17  -7   14.70    1.32
  -1  17   7   16.86    1.13
  -1  17   7   17.65    1.11
  -1 -17   6   12.16    1.04
   1  17  -6   12.62    0.94
  -1  17   6   11.85    1.06
   1 -17  -6   12.82    1.15
  -1  17   6   12.72    0.92
  -1 -17   5   82.42    3.64
   1  17  -5   77.30    3.55
   1 -17  -5   88.51    3.74
   1 -17  -4   38.25    1.87
  -1 -17   4   40.11    1.93
  -1  17   4   36.96    1.84
   1  17  -4   35.58    1.83
  -1  17   3   93.21    3.65
   1  17  -3   83.01    3.85
   1 -17  -3   94.71    3.91
  -1  17   3   93.29    3.83
  -1 -17   2   26.51    1.27
  -1  17   2   26.46    1.12
   1 -17  -2   27.91    1.42
  -1  17   2   25.56    1.27
  -1  17   2   25.96    1.35
  -1 -17   1   30.02    1.41
   1 -17  -1   29.96    1.55
  -1  17   1   29.61    1.47
   1  17  -1   30.82    1.28
  -1 -17   0   53.26    2.29
   1  17   0   52.29    2.25
   1 -17   0   54.25    2.40
  -1  17   0   56.53    2.39
  -1  17   0   55.06    2.33
   1  17   1    1.51    0.44
   1 -17   1    1.87    0.22
   1 -17   1    2.15    0.41
  -1  17  -1    1.95    0.53
   1  17   1    2.24    0.28
   1 -17   1    1.60    0.48
  -1  17  -1    1.81    0.41
   1  17   2    3.09    0.58
   1  17   2    3.46    0.44
  -1  17  -2    2.43    0.57
   1 -17   2    4.15    0.54
   1 -17   3  138.40    5.69
   1  17   3  139.43    5.74
  -1  17  -3  135.34    5.75
   1  17   3  146.98    5.67
   1  17   4   46.57    2.07
   1 -17   4   40.84    2.20
  -1  17  -4   41.31    2.26
   1 -17   5    9.98    0.86
   1  17   5    8.43    0.89
   1  17   5    7.65    0.84
  -1  17  -5   10.47    0.88
  -1  17  -5    7.38    1.17
   1 -17   6    4.74    0.74
   1  17   6    1.73    0.58
   1  17   6    2.84    0.87
   1  17   6    1.46    0.70
  -1  17  -6    3.90    0.70
  -1  17  -6    1.55    1.01
   1  17   7    6.94    0.88
  -1  17  -7    7.04    0.78
   1 -17   7    7.06    0.92
   1  17   7    6.95    0.79
   1  17   7    8.04    1.01
  -1  17  -8    6.72    0.76
   1  17   8    7.05    0.88
   1 -17   8    6.39    0.83
   1  17   8    6.16    0.92
   1  17   9    0.06    0.55
   1 -17   9    0.56    0.49
   1  17   9    1.18    0.50
  -1 -17  -9    1.04    0.82
  -1 -17 -10    4.99    0.73
   1 -17  10    5.92    0.52
  -1 -18  10   -0.28    0.36
   1 -18 -10    0.72    0.42
  -1  18   9    1.96    0.61
  -1 -18   9    2.32    0.61
   1 -18  -9    2.77    0.66
  -1  18   9    2.67    0.55
  -1 -18   8    0.27    0.60
  -1  18   8    0.57    0.66
  -1  18   8    0.53    0.60
  -1 -18   8    0.55    0.66
   1 -18  -8   -0.52    0.72
  -1 -18   7   21.39    1.34
  -1  18   7   16.93    1.31
  -1  18   7   21.84    1.41
   1 -18  -7   18.56    1.43
   1  18  -6    2.11    0.56
  -1  18   6    2.11    0.67
  -1 -18   6    1.84    0.70
   1 -18  -6    1.20    0.83
  -1 -18   5    2.25    0.64
   1  18  -5    1.78    0.56
   1 -18  -5    2.31    0.79
  -1 -18   4    6.23    0.76
  -1 -18   4    5.79    0.63
  -1  18   4    7.28    0.69
   1 -18  -4    5.86    0.69
   1 -18  -4    5.39    0.86
  -1 -18   4    5.50    0.81
   1 -18  -3    1.52    0.54
  -1  18   3    0.72    0.43
   1  18  -3    0.70    0.51
  -1 -18   3    1.67    0.59
  -1  18   2   32.69    1.63
  -1  18   2   32.90    1.54
   1 -18  -2   33.74    1.68
  -1 -18   2   32.99    1.52
   1 -18  -1  187.15    7.28
  -1  18   1  182.75    7.21
   1  18  -1  178.76    7.03
  -1 -18   1  181.58    7.15
   1 -18   0    2.26    0.55
  -1  18   0    2.91    0.48
  -1  18   0    2.29    0.52
  -1 -18   0    2.30    0.44
  -1  18  -1  237.40    9.22
  -1  18  -1  237.43    9.09
   1  18   1  235.44    8.99
   1 -18   1  232.62    9.19
   1  18   1  230.34    9.13
   1 -18   1  227.87    8.95
  -1  18  -2   13.28    0.96
   1 -18   2   14.15    0.90
   1  18   2   14.80    0.79
   1  18   2   12.71    0.88
   1  18   3   21.40    1.12
  -1  18  -3   19.55    1.21
   1 -18   3   19.48    1.13
   1  18   3   21.78    1.23
   1 -18   3   19.73    1.28
   1  18   4   11.04    0.84
   1 -18   4   10.74    1.08
  -1  18  -4   11.84    1.17
   1  18   5   12.10    1.12
   1 -18   5   15.19    1.05
  -1  18  -5   17.59    1.16
  -1  18  -5   14.81    1.44
   1  18   6   24.86    1.62
  -1  18  -6   23.66    1.44
   1 -18   6   25.12    1.54
   1  18   6   24.64    1.51
  -1  18  -6   24.40    1.90
   1  18   7    5.15    0.85
  -1  18  -7    5.30    0.77
   1 -18   7    5.27    0.85
   1  18   7    6.12    0.96
   1 -18   8    8.54    0.92
  -1  18  -8    7.97    0.81
   1  18   8   11.24    1.02
   1  18   8    9.80    1.03
   1  18   9    2.10    0.61
   1 -18   9    0.85    0.53
  -1 -18  -9    1.26    0.79
  -1 -18 -10    0.80    0.58
   1 -18  10   -0.04    0.35
  -1 -18 -10    1.04    0.54
   1 -19 -10    2.19    0.44
  -1 -19  10    2.68    0.41
  -1  19   9    0.76    0.55
  -1 -19   9    0.86    0.57
   1 -19  -9    1.34    0.62
  -1 -19   9   -0.04    0.56
   1 -19  -9    0.91    0.67
  -1  19   9    0.97    0.46
  -1  19   8   14.25    1.15
  -1  19   8   15.05    1.16
  -1 -19   8   13.98    1.11
   1 -19  -8   13.50    1.20
  -1  19   7   34.47    1.97
  -1  19   7   37.91    1.99
  -1 -19   7   34.84    1.90
   1 -19  -7   32.82    2.01
   1  19  -6    3.19    0.63
  -1  19   6    3.62    0.84
  -1  19   6    4.24    0.76
  -1 -19   6    4.08    0.80
   1 -19  -6    5.13    0.95
   1  19  -5    2.06    0.60
  -1 -19   5    2.73    0.71
   1 -19  -5    2.72    0.86
  -1  19   4    2.30    0.51
  -1 -19   4    1.16    0.49
  -1 -19   4    2.86    0.66
   1 -19  -4    2.21    0.78
  -1 -19   4    2.10    0.74
  -1  19   4    2.37    0.49
   1  19  -3   36.24    1.85
  -1  19   3   36.33    1.76
  -1 -19   3   38.15    1.87
   1 -19  -3   36.22    1.84
   1 -19  -3   39.03    1.83
   1 -19  -2    6.24    0.70
  -1  19   2    4.49    0.66
  -1  19   2    5.20    0.52
  -1 -19   2    5.06    0.51
   1 -19  -1  144.58    5.96
  -1  19   1  152.65    5.93
  -1 -19   1  143.90    5.85
  -1  19   0    0.42    0.39
   1 -19   0    0.81    0.54
  -1  19   0    0.57    0.49
  -1 -19   0    0.73    0.39
  -1  19  -1  105.96    4.30
  -1  19  -1  104.78    4.15
   1 -19   1  104.46    4.26
   1  19   1   96.11    4.18
   1 -19   2   12.01    0.82
   1  19   2   11.22    0.69
  -1  19  -2   13.69    0.94
   1  19   2   12.28    0.88
   1  19   3    5.71    0.57
   1 -19   3    5.22    0.59
   1  19   3    5.85    0.70
   1 -19   3    5.49    0.83
   1  19   4    4.15    0.60
  -1  19  -4    2.91    0.66
   1  19   4    4.13    0.73
   1 -19   4    3.54    0.84
  -1  19  -4    5.19    0.92
  -1 -19  -4    4.51    0.71
   1  19   5   12.85    1.11
   1 -19   5   12.74    0.95
  -1  19  -5   12.60    1.04
  -1  19  -5   12.03    1.28
   1  19   6    1.90    0.83
   1  19   6    1.83    0.66
   1 -19   6    2.00    0.81
  -1  19  -6    3.37    0.71
  -1  19  -6    3.07    1.19
   1  19   7    1.06    0.64
   1 -19   7    1.09    0.75
  -1  19  -7    1.19    0.58
   1  19   7    1.62    0.83
   1  19   8    4.55    0.77
  -1  19  -8    4.13    0.65
  -1 -19  -8    6.59    1.07
   1  19   8    6.31    0.90
   1  19   9    1.05    0.55
   1 -19   9    1.01    0.54
  -1 -19  -9    0.79    0.77
  -1 -19 -10    2.25    0.63
   1 -19  10    1.84    0.39
  -1 -19 -10    3.22    0.57
   1 -20 -10    0.63    0.36
  -1 -20  10    0.26    0.32
  -1 -20   9   23.90    1.32
  -1 -20   9   20.85    1.25
   1 -20  -9   21.77    1.37
   1 -20  -9   24.81    1.34
  -1  20   8    3.86    0.74
  -1  20   8    3.96    0.78
   1 -20  -8    4.36    0.92
  -1 -20   8    4.14    0.77
  -1  20   7    3.32    0.71
  -1 -20   7    3.21    0.73
  -1  20   7    3.24    0.81
   1 -20  -7    2.47    0.90
  -1  20   7    2.95    0.64
  -1 -20   6   35.44    1.96
  -1  20   6   37.19    2.01
  -1  20   6   38.37    1.96
   1  20  -6   32.35    1.85
   1 -20  -6   35.16    2.09
  -1  20   6   36.94    1.82
  -1  20   5    6.11    0.73
  -1 -20   5    6.46    0.86
   1  20  -5    6.54    0.76
   1 -20  -5    5.67    0.95
  -1  20   5    5.52    0.65
  -1 -20   4   14.48    1.05
  -1  20   4   11.45    0.89
  -1  20   4   12.57    0.99
   1  20  -4   11.22    0.92
  -1 -20   4   11.78    1.06
   1 -20  -4   12.76    1.16
   1 -20  -4   15.15    1.04
  -1 -20   4   11.49    0.89
  -1  20   4   11.72    0.82
   1 -20  -3   28.01    1.51
  -1  20   3   28.50    1.43
  -1 -20   3   28.56    1.53
   1 -20  -3   29.34    1.51
  -1 -20   3   24.27    1.53
  -1 -20   3   28.17    1.45
   1 -20  -2   10.15    0.80
  -1  20   2    9.35    0.80
  -1 -20   2    7.93    0.62
   1 -20  -1    8.81    0.78
  -1  20   1    8.32    0.70
  -1 -20   1    7.85    0.63
   1 -20   0    0.81    0.48
   1  20   0    0.54    0.33
  -1  20   0    1.11    0.54
  -1  20   0    0.44    0.43
  -1 -20   0    0.36    0.40
   1 -20   0    0.31    0.25
   1 -20   1   18.82    1.09
  -1  20  -1   18.88    1.00
  -1  20  -1   19.83    1.17
   1  20   1   18.03    1.05
   1  20   2    3.60    0.41
  -1  20  -2    4.22    0.62
   1 -20   2    3.49    0.51
   1  20   2    3.39    0.59
   1 -20   2    4.95    0.71
   1  20   3    6.77    0.61
   1 -20   3    6.62    0.86
  -1 -20  -3    7.89    0.84
  -1  20  -3    7.22    0.89
   1  20   4    9.46    0.77
  -1  20  -4    9.45    0.86
   1  20   4   10.41    0.94
   1 -20   4   11.18    0.83
   1 -20   4    8.68    1.07
  -1  20  -4   10.47    1.12
  -1 -20  -4    7.76    0.89
   1 -20   5    2.07    0.58
   1  20   5    1.53    0.73
  -1  20  -5    1.88    0.67
  -1  20  -5    1.14    0.96
   1  20   6   22.93    1.57
   1 -20   6   22.07    1.48
  -1  20  -6   22.46    1.41
   1  20   6   22.31    1.44
  -1  20  -6   22.24    1.83
  -1  20  -7    1.67    0.60
   1 -20   7    2.21    0.79
   1  20   7    1.19    0.64
  -1 -20  -7    1.27    0.97
   1  20   7    0.39    0.79
   1  20   8    1.80    0.66
  -1  20  -8    1.21    0.53
  -1 -20  -8    2.23    0.94
   1 -20   9   11.00    0.88
  -1 -20  -9   15.73    1.20
  -1 -20 -10    3.06    0.58
   1 -20  10    3.20    0.41
  -1 -20 -10    3.30    0.54
  -1 -21  10    2.67    0.37
  -1  21  10    2.98    0.41
  -1 -21   9    2.36    0.60
  -1 -21   9    2.99    0.63
   1 -21  -9    1.88    0.66
   1 -21  -9    3.54    0.65
  -1  21   8    2.64    0.66
  -1  21   8    2.98    0.72
  -1 -21   8    1.72    0.65
   1 -21  -8    3.57    0.77
  -1 -21   8    3.33    0.74
  -1  21   7    5.98    0.85
  -1  21   7    6.78    0.89
  -1 -21   7    5.10    0.83
   1 -21  -7    6.12    0.90
   1 -21  -7    5.34    0.97
  -1 -21   6   17.84    1.35
  -1  21   6   20.23    1.42
  -1  21   6   17.53    1.28
   1  21  -6   18.54    1.25
   1 -21  -6   21.39    1.37
   1 -21  -6   18.66    1.48
  -1  21   5   98.63    4.21
   1  21  -5   88.33    4.10
  -1 -21   5   94.15    4.15
  -1  21   5   95.89    4.11
   1 -21  -5   94.85    4.25
   1 -21  -5  100.20    4.14
  -1 -21   5   91.22    3.98
  -1  21   4   14.37    0.97
  -1  21   4   16.21    1.11
  -1 -21   4   14.20    1.11
   1  21  -4   14.27    1.05
   1 -21  -4   12.37    1.03
  -1 -21   4   14.05    1.17
   1 -21  -4   11.64    1.17
  -1 -21   4   13.58    0.96
   1 -21  -3    2.33    0.58
  -1 -21   3    3.36    0.69
  -1 -21   3    2.80    0.57
  -1  21   3    3.43    0.49
   1 -21  -3    4.05    0.66
  -1 -21   3    2.56    0.70
   1 -21  -3    3.50    0.77
   1 -21  -2   14.62    0.99
   1  21  -2   12.12    1.02
  -1  21   2   13.95    0.96
  -1 -21   2   14.46    0.98
   1 -21  -2   13.87    1.01
  -1 -21   2   14.15    0.94
   1 -21  -1    0.73    0.51
  -1  21   1    0.90    0.50
  -1 -21   1    0.56    0.37
  -1  21   0   12.88    0.94
  -1  21   0   13.32    0.83
   1 -21   0   12.81    0.91
   1  21   0   12.32    0.74
   1 -21   0   12.70    0.68
  -1  21  -1    0.65    0.51
  -1  21  -1    0.58    0.35
   1 -21   1    0.44    0.44
   1  21   1    0.03    0.42
   1 -21   1    1.03    0.63
  -1  21  -2   14.84    1.14
   1  21   2   17.31    1.08
   1 -21   2   16.63    1.20
  -1 -21  -2   21.45    1.17
  -1 -21  -2   18.97    1.22
   1  21   3    0.20    0.37
  -1 -21  -3    0.16    0.71
   1 -21   3    1.61    0.86
   1 -21   3    1.53    0.76
  -1  21  -3    0.66    0.72
  -1 -21  -3    1.58    0.68
   1  21   4    3.50    0.56
  -1  21  -4    4.14    0.74
   1  21   4    5.53    0.78
   1 -21   4    4.07    0.86
  -1 -21  -4    3.48    0.88
  -1  21  -4    4.83    0.96
   1  21   5   95.38    4.07
  -1  21  -5   91.29    4.11
   1 -21   5   96.68    4.07
   1  21   5   93.60    4.21
  -1 -21  -5   90.31    4.21
  -1  21  -5   91.10    4.39
   1  21   6    2.58    0.65
  -1  21  -6    2.32    0.65
   1 -21   6    3.63    0.84
   1  21   6    3.12    0.91
  -1 -21  -6    3.16    0.94
  -1  21  -6    1.90    1.10
   1  21   7    0.13    0.61
  -1  21  -7    0.54    0.58
   1 -21   7   -0.39    0.68
  -1 -21  -7    0.24    0.92
   1  21   7   -0.62    0.76
   1  21   8    3.99    0.74
  -1  21  -8    4.75    0.65
   1 -21   9    1.27    0.53
  -1 -21  -9    2.76    0.82
  -1 -21  -9    3.20    0.71
  -1 -21 -10   10.41    0.77
   1 -21  10    9.44    0.62
  -1 -21 -10   10.98    0.75
  -1 -22  10    0.82    0.31
  -1  22  10    0.92    0.30
  -1 -22   9    8.35    0.73
  -1 -22   9    7.95    0.76
   1 -22  -9    8.84    0.80
   1 -22  -9    5.80    0.79
  -1 -22   8    0.79    0.60
  -1  22   8    1.46    0.67
  -1  22   8    1.07    0.60
   1 -22  -8    0.95    0.68
  -1  22   7    4.78    0.87
  -1  22   7    4.52    0.76
  -1 -22   7    4.24    0.79
   1 -22  -7    4.66    0.95
   1 -22  -7    3.50    0.82
  -1  22   6  286.21   11.43
  -1 -22   6  273.84   11.42
   1  22  -6  273.50   11.37
  -1  22   6  296.83   11.51
   1 -22  -6  290.32   11.55
   1 -22  -6  289.70   11.42
   1  22  -5   22.15    1.40
  -1  22   5   20.88    1.44
  -1  22   5   21.98    1.35
  -1 -22   5   22.02    1.43
   1 -22  -5   25.53    1.60
   1 -22  -5   23.87    1.45
  -1 -22   5   18.34    1.22
   1  22  -4   32.60    1.83
  -1 -22   4   33.90    1.87
  -1  22   4   37.31    1.89
   1 -22  -4   35.58    1.84
   1 -22  -4   35.30    1.99
  -1 -22   4   30.65    1.86
  -1 -22   4   37.27    1.78
  -1  22   3    1.59    0.45
   1  22  -3    2.98    0.63
  -1 -22   3    1.62    0.55
  -1 -22   3    0.97    0.63
  -1  22   3    2.24    0.59
   1 -22  -3    1.49    0.75
  -1 -22   3    0.52    0.65
   1 -22  -3    1.26    0.62
   1 -22  -2    5.65    0.68
  -1 -22   2    6.14    0.69
  -1 -22   2    6.09    0.68
   1 -22  -2    5.47    0.71
  -1 -22   2    5.39    0.81
  -1 -22   2    4.94    0.74
  -1  22   1   18.50    1.13
   1 -22  -1   19.31    1.17
  -1  22   1   20.92    1.21
   1 -22  -1   20.99    1.23
  -1 -22   1   18.67    1.14
  -1 -22   0    2.17    0.55
  -1  22   0    1.62    0.60
   1 -22   0    1.42    0.53
   1  22   0    1.35    0.36
  -1  22   0    1.31    0.45
   1 -22   0    0.94    0.62
  -1 -22   0    1.75    0.70
  -1  22  -1   15.54    1.04
  -1  22  -1   15.24    0.86
   1 -22   1   13.75    0.96
  -1 -22  -1   13.32    0.90
  -1 -22  -1   14.36    0.99
   1 -22   1   13.79    1.08
  -1 -22  -1   14.22    0.96
  -1 -22  -1   14.88    1.09
  -1 -22  -2    3.28    0.57
   1  22   2    4.27    0.60
  -1 -22  -2    3.57    0.70
   1 -22   2    3.50    0.74
  -1 -22  -2    4.92    0.79
   1  22   3    0.53    0.37
  -1  22  -3   -0.38    0.57
   1 -22   3    1.06    0.86
  -1 -22  -3    0.51    0.63
   1 -22   3    0.30    0.73
  -1 -22  -3    0.91    0.73
  -1  22  -3   -0.95    0.74
  -1 -22  -3    0.54    0.67
  -1  22  -4   17.00    1.21
   1  22   4   16.57    1.06
   1  22   4   16.43    1.25
   1 -22   4   17.79    1.42
  -1 -22  -4   15.55    1.27
  -1  22  -4   18.51    1.44
   1  22   5   22.03    1.30
   1 -22   5   21.27    1.40
  -1  22  -5   17.50    1.30
   1  22   5   18.88    1.43
  -1 -22  -5   20.71    1.54
  -1  22  -5   17.30    1.60
   1 -22   6   70.80    3.33
  -1  22  -6   66.90    3.25
   1  22   6   72.85    3.25
   1  22   6   70.80    3.39
  -1 -22  -6   72.10    3.47
  -1  22  -6   66.75    3.61
   1  22   7   -0.82    0.62
  -1  22  -7    0.66    0.58
   1 -22   7    0.07    0.74
  -1 -22  -7    1.57    0.93
   1  22   7    0.23    0.78
   1 -22   8   10.85    0.97
   1  22   8    9.69    0.88
   1 -22   9    8.94    0.77
  -1 -22  -9   10.25    1.02
  -1 -22  -9    9.71    0.91
  -1 -22 -10    7.33    0.63
  -1 -22 -10    7.10    0.59
   1 -22  10    5.95    0.47
  -1 -23  10    1.33    0.40
   1 -23  -9    0.67    0.52
  -1 -23   9    1.19    0.56
  -1 -23   9    1.00    0.51
   1 -23  -9    1.60    0.62
  -1 -23   8    0.73    0.60
   1 -23  -8    0.25    0.75
   1 -23  -8   -0.05    0.64
  -1 -23   7   12.16    1.07
  -1  23   7   13.65    1.14
  -1  23   7   13.22    1.08
   1 -23  -7   11.10    1.19
   1 -23  -7   12.01    1.08
  -1  23   6   24.52    1.52
  -1  23   6   26.08    1.66
   1  23  -6   23.89    1.52
  -1 -23   6   27.16    1.62
   1 -23  -6   25.36    1.59
   1 -23  -6   27.62    1.76
  -1  23   5   41.64    2.04
  -1 -23   5   40.59    2.12
  -1  23   5   41.59    2.16
   1  23  -5   35.57    2.04
   1 -23  -5   41.44    2.28
   1 -23  -5   42.04    2.11
  -1 -23   5   36.28    1.92
  -1 -23   4   32.75    1.79
   1  23  -4   31.51    1.76
  -1  23   4   32.20    1.77
   1 -23  -4   32.09    1.92
  -1 -23   4   31.64    1.82
   1 -23  -4   35.06    1.79
  -1 -23   4   28.99    1.64
  -1 -23   3    0.89    0.52
   1  23  -3    0.83    0.55
  -1 -23   3    0.21    0.61
  -1  23   3   -0.10    0.56
   1 -23  -3    0.40    0.62
   1 -23  -3    0.70    0.77
  -1 -23   3    0.49    0.68
  -1  23   3    0.50    0.49
  -1 -23   2    0.42    0.56
  -1 -23   2    0.82    0.53
   1 -23  -2    1.30    0.74
  -1 -23   2    1.78    0.68
  -1 -23   2    2.30    0.71
   1 -23  -2    1.34    0.64
  -1  23   2    0.79    0.47
  -1  23   1    1.56    0.52
  -1 -23   1    1.60    0.54
  -1  23   1    1.43    0.52
  -1 -23   1    1.02    0.52
   1 -23  -1    1.88    0.63
  -1 -23   1    1.23    0.61
   1  23   0  203.46    8.05
  -1  23   0  205.78    8.25
  -1  23   0  207.30    8.14
  -1 -23   0  200.64    8.12
  -1 -23   0  208.71    8.24
   1 -23   0  206.14    8.27
  -1 -23   0  211.18    8.22
  -1 -23   0  195.52    8.32
  -1 -23  -1   14.35    0.90
  -1 -23  -1   13.91    1.03
   1 -23   1   13.58    1.09
  -1 -23  -1   15.31    1.16
  -1 -23  -1   14.76    0.99
  -1  23  -2    1.01    0.62
  -1 -23  -2    1.05    0.52
   1  23   2    0.77    0.51
   1 -23   2    1.89    0.72
   1 -23   2    0.97    0.93
  -1 -23  -2    1.43    0.60
  -1 -23  -2    0.54    0.72
  -1  23  -2    1.23    0.60
  -1 -23  -2    2.69    0.79
  -1  23  -3    0.51    0.57
   1  23   3    0.05    0.56
  -1 -23  -3   -0.45    0.64
  -1 -23  -3    0.19    0.61
   1 -23   3    0.39    0.90
  -1 -23  -3    0.54    0.72
   1 -23   3    0.06    0.75
  -1  23  -3    0.39    0.73
  -1 -23  -3    0.51    0.71
   1 -23   4    0.80    0.71
   1  23   4    0.57    0.44
  -1  23  -4    0.19    0.62
   1  23   4    0.76    0.62
   1 -23   4    0.42    0.85
  -1 -23  -4    1.93    0.82
  -1 -23  -4    0.71    0.63
  -1  23  -4   -0.08    0.82
   1 -23   5  114.83    4.95
   1  23   5  114.53    4.81
  -1  23  -5  108.50    4.90
   1  23   5  114.18    5.00
  -1 -23  -5  115.06    5.03
  -1  23  -5  112.26    5.19
   1 -23   6   77.37    3.58
  -1  23  -6   75.38    3.49
   1  23   6   76.40    3.45
   1  23   6   75.12    3.61
  -1 -23  -6   79.63    3.69
  -1  23  -6   71.23    3.79
   1  23   7    0.30    0.55
   1 -23   7    0.46    0.70
  -1  23  -7    0.30    0.55
  -1 -23  -7    0.55    0.95
   1  23   8    0.27    0.54
   1 -23   8   -0.38    0.61
  -1 -23  -8    0.40    0.74
   1 -23   9    0.62    0.47
  -1 -23  -9    0.91    0.61
  -1 -23  -9    0.31    0.69
  -1 -23 -10    2.64    0.45
  -1 -23 -10    3.03    0.49
   1 -23  10    2.63    0.33
  -1 -24  10    0.36    0.32
   1 -24  -9    1.39    0.52
   1 -24  -9    1.48    0.60
  -1 -24   9    1.23    0.52
  -1 -24   9    0.71    0.50
  -1  24   9    1.54    0.43
  -1 -24   8    0.66    0.60
   1 -24  -8   -0.30    0.78
   1 -24  -8   -0.55    0.65
  -1 -24   8    0.75    0.64
  -1  24   7    9.50    1.00
  -1 -24   7    9.18    1.01
  -1  24   7    9.54    0.95
   1 -24  -7   10.44    1.02
   1 -24  -7    9.57    1.13
  -1  24   6   18.11    1.23
  -1 -24   6   18.12    1.30
   1  24  -6   15.16    1.16
  -1  24   6   16.84    1.36
   1 -24  -6   15.20    1.23
   1 -24  -6   17.45    1.46
   1  24  -5  150.22    6.23
  -1  24   5  153.94    6.17
  -1  24   5  159.57    6.31
  -1 -24   5  147.12    6.25
   1 -24  -5  147.24    6.20
   1 -24  -5  145.31    6.36
  -1 -24   5  137.77    6.05
  -1  24   4   42.87    2.07
  -1 -24   4   38.96    2.05
   1  24  -4   37.49    2.03
  -1 -24   4   34.72    2.06
   1 -24  -4   39.42    2.04
   1 -24  -4   39.78    2.21
  -1 -24   4   37.49    1.92
  -1 -24   3   13.22    1.07
  -1  24   3   12.99    1.03
   1  24  -3   12.45    1.07
   1 -24  -3   12.30    0.95
  -1 -24   3   12.57    1.08
   1 -24  -3   12.59    1.23
   1 -24  -3   15.61    1.09
  -1  24   3   14.46    0.96
  -1 -24   3   11.27    0.94
  -1  24   2    3.51    0.62
  -1 -24   2    3.79    0.64
   1  24  -2    4.03    0.70
  -1 -24   2    2.82    0.61
  -1 -24   2    3.76    0.51
   1 -24  -2    2.38    0.80
  -1 -24   2    3.38    0.74
   1 -24  -2    3.94    0.68
  -1 -24   2    3.70    0.76
  -1  24   2    3.53    0.55
  -1 -24   1   10.06    0.81
  -1 -24   1    9.97    0.74
  -1 -24   1    9.23    0.89
   1 -24  -1    9.80    0.89
  -1 -24   1    8.45    0.90
   1 -24  -1    9.57    1.05
  -1  24   1    8.39    0.76
  -1 -24   1    9.58    0.82
  -1 -24   0    0.66    0.53
  -1  24   0    0.61    0.41
  -1 -24   0    0.63    0.42
   1 -24   0    1.02    0.64
  -1 -24   0    0.69    0.64
  -1 -24   0    0.41    0.56
  -1 -24  -1    6.36    0.75
   1 -24   1    7.20    0.71
   1 -24   1    7.54    0.75
  -1 -24  -1    6.66    0.64
   1 -24   1    5.35    1.00
   1 -24   1    6.96    0.86
  -1 -24  -1    7.75    0.85
  -1 -24  -1    6.65    0.79
  -1 -24  -1    6.47    0.85
  -1 -24  -1    7.51    0.97
   1 -24   2    2.69    0.61
  -1 -24  -2    3.49    0.60
  -1  24  -2    3.08    0.71
  -1 -24  -2    3.03    0.66
   1 -24   2    3.86    1.00
  -1 -24  -2    4.88    0.84
  -1 -24  -2    3.44    0.68
   1 -24   2    2.00    0.76
  -1 -24  -2    3.72    0.84
  -1  24  -2    2.71    0.75
  -1  24  -3   18.40    1.27
   1 -24   3   17.93    1.26
   1  24   3   16.34    1.19
  -1 -24  -3   17.56    1.17
   1 -24   3   17.29    1.32
  -1 -24  -3   19.55    1.26
   1 -24   3   17.68    1.52
  -1 -24  -3   18.34    1.37
  -1  24  -3   17.23    1.36
  -1  24  -4   17.22    1.27
   1 -24   4   16.90    1.30
   1  24   4   15.80    1.24
  -1 -24  -4   16.45    1.21
  -1 -24  -4   15.02    1.13
  -1 -24  -4   18.42    1.42
   1 -24   4   18.08    1.46
  -1  24  -4   17.85    1.50
   1 -24   5   39.24    2.11
   1  24   5   37.20    1.90
  -1  24  -5   34.72    2.00
   1  24   5   37.49    2.11
  -1 -24  -5   38.41    2.19
  -1  24  -5   34.14    2.24
   1  24   6    2.74    0.66
   1 -24   6    2.86    0.84
  -1  24  -6    1.96    0.68
   1  24   6    3.36    0.91
  -1 -24  -6    2.92    1.04
  -1  24  -6    2.69    1.13
   1 -24   7   25.09    1.53
  -1  24  -7   21.23    1.41
   1  24   7   21.07    1.40
  -1 -24  -7   28.11    1.60
  -1 -24  -7   23.74    1.70
   1  24   8   -0.30    0.50
   1 -24   8   -0.27    0.61
  -1 -24  -8    0.94    0.74
  -1 -24  -8    0.60    0.87
   1 -24   9    4.81    0.60
  -1 -24  -9    5.34    0.73
  -1 -24  -9    4.56    0.82
  -1 -24 -10    0.64    0.34
  -1 -24 -10    0.79    0.37
  -1 -25  10   -0.05    0.27
  -1 -25   9    0.53    0.47
  -1 -25   9    0.53    0.49
   1 -25  -9    0.55    0.49
  -1  25   9    0.43    0.38
  -1 -25   8    1.71    0.64
   1 -25  -8    1.60    0.64
   1 -25  -8    0.93    0.78
  -1 -25   8    3.01    0.69
  -1  25   7   27.23    1.66
   1 -25  -7   26.57    1.77
  -1 -25   6  141.51    6.06
  -1  25   6  145.54    6.01
   1  25  -6  135.85    5.99
  -1  25   6  147.60    6.13
   1 -25  -6  143.32    6.20
   1 -25  -6  144.36    6.04
  -1 -25   5   48.46    2.51
  -1  25   5   50.80    2.42
  -1  25   5   53.69    2.57
   1  25  -5   47.88    2.46
   1 -25  -5   50.05    2.68
   1 -25  -5   49.35    2.48
  -1 -25   5   46.72    2.33
  -1 -25   4    9.83    1.07
   1  25  -4   11.11    1.00
  -1  25   4   12.20    1.05
   1 -25  -4   11.17    1.09
  -1 -25   4   10.10    1.09
   1 -25  -4   10.51    1.19
  -1 -25   4   11.58    0.94
  -1  25   4   11.79    0.93
   1 -25  -3    3.81    0.66
  -1 -25   3    3.12    0.65
  -1 -25   3    4.77    0.81
   1  25  -3    5.06    0.75
  -1  25   3    3.75    0.74
   1 -25  -3    5.44    0.79
  -1 -25   3    4.11    0.86
   1 -25  -3    6.34    0.98
  -1  25   3    4.67    0.64
   1 -25  -2    0.21    0.52
  -1 -25   2    0.62    0.54
  -1 -25   2    0.10    0.57
  -1  25   2    0.44    0.56
   1  25  -2    0.18    0.61
  -1 -25   2   -0.04    0.39
  -1 -25   2   -0.38    0.61
   1 -25  -2    0.66    0.78
   1 -25  -2    0.53    0.65
  -1 -25   2    0.28    0.73
  -1  25   2    0.41    0.48
   1 -25  -1    0.66    0.56
  -1 -25   1    1.64    0.58
  -1 -25   1    1.38    0.58
  -1 -25   1    1.79    0.46
  -1 -25   1    0.83    0.63
  -1 -25   1    2.59    0.74
   1 -25  -1    1.57    0.64
  -1  25   1    1.40    0.50
   1 -25   0   28.95    1.55
  -1 -25   0   26.61    1.43
  -1 -25   0   28.86    1.60
  -1 -25   0   29.11    1.67
   1 -25   0   28.39    1.62
  -1 -25   0   26.55    1.58
  -1  25   0   32.44    1.54
  -1 -25   0   26.45    1.52
   1 -25   1   20.12    1.23
   1 -25   1   24.15    1.34
   1  25   1   20.68    1.17
  -1  25  -1   22.35    1.35
  -1 -25  -1   20.56    1.19
   1 -25   1   20.05    1.40
  -1 -25  -1   20.98    1.31
  -1 -25  -1   22.84    1.41
   1 -25   1   19.60    1.57
  -1 -25  -1   21.31    1.34
  -1 -25  -1   20.92    1.27
  -1  25  -1   23.07    1.34
   1 -25   2    0.25    0.56
  -1  25  -2    0.29    0.62
  -1 -25  -2    0.27    0.53
   1 -25   2    0.06    0.76
  -1 -25  -2    0.62    0.61
  -1 -25  -2   -0.12    0.71
  -1 -25  -2   -0.35    0.63
   1 -25   2    0.88    0.99
  -1  25  -2    0.72    0.68
   1 -25   3   10.46    0.96
  -1  25  -3    9.69    0.95
   1  25   3    8.66    0.93
  -1 -25  -3    9.91    0.94
  -1 -25  -3    8.94    0.89
   1 -25   3    5.86    1.14
   1 -25   3    9.45    1.13
  -1 -25  -3   11.91    1.14
  -1  25  -3   11.26    1.11
   1 -25   4    1.16    0.75
  -1  25  -4    1.07    0.69
   1  25   4    0.93    0.68
  -1 -25  -4    0.64    0.82
  -1 -25  -4    1.10    0.74
  -1 -25  -4    1.14    0.67
   1 -25   4    1.22    0.95
  -1  25  -4    1.01    0.97
   1  25   5    1.02    0.51
   1 -25   5    2.50    0.84
  -1  25  -5    1.23    0.71
   1  25   5    1.56    0.81
  -1 -25  -5    2.37    0.99
  -1 -25  -5    2.94    0.86
  -1  25  -5    3.39    1.07
   1 -25   6  101.70    4.51
  -1  25  -6   96.14    4.41
   1  25   6  101.98    4.36
  -1 -25  -6  103.98    4.62
  -1 -25  -6  107.27    4.50
  -1  25  -6   90.50    4.67
   1  25   7    1.00    0.57
  -1  25  -7    0.23    0.56
  -1 -25  -7    1.59    0.98
   1 -25   8    1.90    0.65
  -1 -25  -8    3.52    0.77
  -1 -25  -8    3.74    0.88
   1 -25   9    1.85    0.50
  -1 -25  -9    2.10    0.59
  -1 -25  -9    1.87    0.69
  -1 -26   9   -0.16    0.46
   1 -26  -9    0.09    0.44
  -1 -26   9    0.87    0.45
  -1  26   9    0.54    0.33
  -1 -26   8    1.87    0.62
   1 -26  -8    1.53    0.64
   1 -26  -8    1.73    0.77
  -1  26   8    2.14    0.54
  -1  26   7    0.66    0.66
  -1 -26   7    1.15    0.70
  -1 -26   6    4.84    0.87
   1  26  -6    4.61    0.75
  -1  26   6    5.90    0.91
   1 -26  -6    4.68    1.05
   1 -26  -6    3.85    0.85
  -1 -26   5    0.41    0.75
  -1 -26   5    2.25    0.60
  -1  26   5    1.19    0.74
   1  26  -5    1.13    0.65
   1 -26  -5    2.21    0.82
   1 -26  -5    2.08    0.99
  -1  26   4   18.39    1.30
  -1 -26   4   19.10    1.31
   1  26  -4   19.56    1.31
   1 -26  -4   17.20    1.33
   1 -26  -4   15.68    1.47
  -1 -26   4   15.60    1.35
  -1 -26   4   17.19    1.16
  -1  26   4   16.06    1.12
  -1 -26   3   32.84    1.85
   1  26  -3   34.53    1.91
  -1  26   3   33.98    1.86
   1 -26  -3   35.91    1.81
   1 -26  -3   34.72    1.88
  -1 -26   3   30.56    1.92
   1 -26  -3   34.46    2.07
  -1  26   3   32.96    1.72
  -1 -26   3   35.25    1.80
   1  26  -2   13.72    1.13
  -1  26   2   12.44    0.98
  -1 -26   2   13.81    1.04
  -1  26   2   12.29    0.99
   1 -26  -2   13.07    0.99
  -1 -26   2   12.34    0.86
  -1 -26   2   14.61    1.17
   1 -26  -2   13.09    1.27
  -1 -26   2   11.22    1.14
   1 -26  -2   11.13    1.02
  -1  26   2   12.34    0.93
  -1 -26   2   12.67    1.00
  -1  26   1   47.82    2.30
  -1  26   1   49.09    2.25
  -1 -26   1   46.66    2.26
   1 -26  -1   44.79    2.27
  -1 -26   1   48.59    2.17
  -1 -26   1   46.05    2.35
   1 -26  -1   45.85    2.32
  -1 -26   1   42.28    2.33
  -1  26   1   51.64    2.25
  -1 -26   1   46.55    2.26
  -1 -26   0    1.32    0.60
  -1  26   0    2.29    0.60
   1 -26   0    0.95    0.54
  -1 -26   0    1.32    0.45
   1 -26   0    2.88    0.84
  -1 -26   0    1.94    0.73
  -1 -26   0    0.47    0.72
  -1 -26   0    1.34    0.73
  -1  26   0    1.73    0.57
  -1  26  -1   59.75    2.84
   1 -26   1   61.98    2.80
   1 -26   1   57.71    2.69
  -1 -26  -1   60.08    2.66
  -1 -26  -1   60.10    2.79
  -1 -26  -1   57.30    2.79
   1 -26   1   63.08    3.02
  -1 -26  -1   61.37    2.88
   1 -26   1   54.93    2.86
  -1  26  -1   61.26    2.79
  -1 -26  -1   61.02    2.74
   1 -26   2   20.87    1.29
  -1  26  -2   20.17    1.35
  -1 -26  -2   20.35    1.19
   1 -26   2   17.86    1.57
  -1 -26  -2   18.71    1.28
   1 -26   2   18.86    1.43
  -1 -26  -2   19.44    1.32
  -1 -26  -2   19.67    1.44
  -1  26  -2   19.43    1.37
  -1 -26  -2   19.15    1.21
   1 -26   3   17.74    1.30
  -1  26  -3   18.07    1.28
  -1 -26  -3   18.24    1.30
   1 -26   3   17.33    1.43
  -1 -26  -3   20.27    1.29
   1 -26   3   15.74    1.56
  -1 -26  -3   20.37    1.48
  -1 -26  -3   18.19    1.15
  -1  26  -3   18.10    1.43
  -1  26  -4    0.14    0.69
   1 -26   4    0.74    0.50
   1 -26   4    1.38    0.70
  -1 -26  -4    0.29    0.89
   1 -26   4    0.63    0.88
  -1 -26  -4    0.81    0.68
  -1 -26  -4    0.36    0.72
  -1  26  -4    0.68    0.87
   1 -26   5   53.07    2.72
  -1  26  -5   59.89    2.75
  -1 -26  -5   56.31    2.70
  -1 -26  -5   54.66    2.85
  -1  26  -6    4.16    0.76
   1  26   6    2.86    0.63
   1 -26   6    3.77    0.89
  -1 -26  -6    6.11    0.92
  -1 -26  -6    5.54    1.09
  -1  26  -6    4.79    1.11
   1  26   7    0.62    0.52
  -1  26  -7    1.09    0.57
  -1 -26  -7    2.01    0.97
   1 -26   8    7.19    0.83
  -1 -26  -8    8.11    1.04
  -1 -26  -8    8.64    0.93
   1 -26   9    0.93    0.42
  -1 -26  -9    1.39    0.55
  -1 -26  -9    0.47    0.63
   1 -27  -9    0.55    0.42
  -1 -27   9    0.55    0.41
  -1 -27   9    1.35    0.46
   1 -27  -8    1.70    0.75
  -1 -27   8    2.41    0.64
   1 -27  -8    2.52    0.66
  -1  27   8    0.77    0.45
  -1 -27   7    0.59    0.65
  -1  27   7    1.28    0.66
   1 -27  -7    0.22    0.70
  -1  27   7    1.07    0.57
  -1 -27   6    3.42    0.84
   1  27  -6    2.68    0.69
  -1  27   6    3.10    0.78
   1 -27  -6    2.98    1.02
   1 -27  -6    1.93    0.75
  -1  27   6    3.74    0.66
  -1  27   5   16.95    1.33
  -1 -27   5   15.56    1.25
   1  27  -5   14.55    1.17
   1 -27  -5   14.59    1.26
   1 -27  -5   14.51    1.39
  -1 -27   5   14.71    1.06
  -1  27   5   13.43    1.05
  -1 -27   4   31.77    1.84
  -1  27   4   33.46    1.86
   1  27  -4   29.91    1.80
  -1 -27   4   28.10    1.87
   1 -27  -4   29.11    2.00
   1 -27  -4   30.08    1.82
  -1  27   4   33.35    1.67
  -1 -27   4   31.10    1.69
   1  27  -3   32.44    1.88
  -1 -27   3   35.18    1.85
  -1  27   3   33.14    1.81
   1 -27  -3   30.49    1.71
   1 -27  -3   33.38    2.02
   1 -27  -3   34.17    1.89
  -1 -27   3   31.95    1.92
  -1  27   3   33.35    1.70
  -1 -27   3   31.74    1.75
  -1  27   2    7.42    0.80
  -1 -27   2    6.46    0.79
   1  27  -2    6.01    0.87
  -1 -27   2    5.97    0.78
   1 -27  -2    5.70    0.74
  -1 -27   2    5.71    0.92
   1 -27  -2    6.53    0.90
  -1 -27   2    5.86    0.95
   1 -27  -2    5.29    1.04
  -1  27   2    8.21    0.74
  -1 -27   1    8.09    0.81
  -1  27   1    7.59    0.73
  -1  27   1    6.22    0.77
   1 -27  -1    6.93    0.79
  -1 -27   1    6.18    0.65
  -1 -27   1    5.53    0.88
   1 -27  -1    6.82    0.89
  -1 -27   1    6.48    0.95
  -1 -27   1    8.56    0.85
  -1  27   1    7.47    0.73
  -1  27   0   14.76    1.09
  -1  27   0   12.05    0.88
   1 -27   0   15.21    1.05
  -1 -27   0   13.96    0.92
  -1 -27   0   14.03    1.13
  -1 -27   0   15.31    1.18
   1 -27   0   12.75    1.14
  -1 -27   0   13.03    1.04
  -1  27   0   14.49    1.04
  -1  27  -1    0.60    0.63
  -1 -27  -1    0.35    0.56
  -1 -27  -1    0.72    0.47
   1 -27   1   -0.26    0.78
  -1 -27  -1    0.66    0.68
   1 -27   1    1.73    0.98
  -1 -27  -1    1.16    0.71
  -1 -27  -1    0.45    0.80
  -1  27  -1   -0.22    0.63
  -1  27  -2    5.20    0.80
   1  27   2    6.49    0.74
  -1 -27  -2    5.71    0.74
   1 -27   2    6.91    0.79
  -1 -27  -2    6.72    0.73
  -1 -27  -2    5.59    0.85
   1 -27   2    6.91    1.21
  -1 -27  -2    7.08    1.03
  -1 -27  -2    5.74    0.86
   1 -27   2    6.02    0.99
  -1  27  -2    6.38    0.93
   1 -27   3   25.40    1.58
  -1  27  -3   25.71    1.57
   1 -27   3   25.95    1.76
  -1 -27  -3   25.60    1.56
  -1 -27  -3   26.08    1.68
  -1 -27  -3   24.46    1.53
  -1  27  -3   26.10    1.74
  -1 -27  -3   24.86    1.43
   1 -27   4   11.37    1.14
  -1  27  -4   13.15    1.13
  -1 -27  -4   13.18    1.15
  -1 -27  -4   10.46    0.98
   1 -27   4   12.77    1.37
  -1 -27  -4   12.21    1.26
   1 -27   4   12.56    0.94
  -1  27  -4   11.78    1.31
  -1  27  -5    0.98    0.69
   1 -27   5    1.41    0.84
  -1 -27  -5    0.84    0.77
  -1 -27  -5    1.26    1.01
  -1  27  -5    1.31    0.95
  -1  27  -6    2.70    0.72
   1 -27   6    4.29    0.89
  -1 -27  -6    4.28    0.90
  -1 -27  -6    5.75    1.14
  -1  27  -7    3.09    0.65
   1  27   7    4.16    0.80
   1 -27   7    4.54    0.84
  -1 -27  -7    4.00    0.83
   1 -27   8    0.84    0.57
  -1 -27  -8    1.18    0.80
  -1 -27  -8    0.44    0.68
   1 -27   9    0.25    0.38
   1 -27   9    1.11    0.45
  -1 -27  -9    0.27    0.61
  -1 -27  -9    0.39    0.48
  -1 -28   9    0.39    0.40
   1 -28  -9    0.46    0.37
  -1 -28   9    0.26    0.37
  -1 -28   9    0.58    0.37
  -1 -28   8    3.76    0.65
   1 -28  -8    1.79    0.75
   1 -28  -8    3.56    0.66
  -1  28   8    1.82    0.46
  -1 -28   7   18.13    1.30
   1 -28  -7   21.22    1.33
   1 -28  -7   18.20    1.43
  -1  28   7   18.16    1.15
  -1 -28   6    4.18    0.83
   1  28  -6    3.75    0.72
  -1  28   6    4.93    0.84
   1 -28  -6    3.43    1.07
   1 -28  -6    5.33    0.90
  -1  28   5    7.75    0.96
  -1 -28   5    7.07    0.77
   1  28  -5   10.00    0.96
  -1 -28   5    7.09    1.01
   1 -28  -5    7.86    1.20
   1 -28  -5    7.68    0.99
  -1  28   5    6.51    0.78
  -1  28   4   45.72    2.37
   1  28  -4   46.60    2.41
  -1 -28   4   51.74    2.45
  -1 -28   4   42.79    2.42
   1 -28  -4   45.22    2.41
   1 -28  -4   44.87    2.57
  -1  28   4   47.91    2.24
  -1 -28   4   44.54    2.26
   1 -28  -3   -0.05    0.50
  -1  28   3   -0.12    0.65
  -1 -28   3    0.81    0.67
   1  28  -3    0.34    0.64
  -1 -28   3    0.44    0.64
   1 -28  -3   -0.56    0.97
   1 -28  -3    0.25    0.78
  -1 -28   3    0.27    0.77
  -1  28   3    0.42    0.51
   1  28  -2   41.94    2.19
  -1 -28   2   39.40    2.06
  -1  28   2   42.91    2.10
   1 -28  -2   39.36    2.06
  -1 -28   2   39.03    2.16
  -1 -28   2   39.07    2.20
   1 -28  -2   42.43    2.18
   1 -28  -2   38.58    2.31
  -1  28   2   41.75    2.01
  -1 -28   2   41.15    2.08
  -1  28   1   11.70    1.01
   1  28  -1   13.12    1.15
  -1 -28   1   13.30    1.00
  -1  28   1   12.01    0.93
   1 -28  -1   11.56    0.99
  -1 -28   1   10.10    0.84
   1 -28  -1   10.80    1.07
  -1 -28   1   13.81    1.17
  -1 -28   1   12.83    1.18
  -1 -28   1   13.79    1.26
  -1 -28   1   12.26    1.00
  -1  28   0    1.69    0.50
  -1  28   0    2.52    0.70
   1 -28   0    2.75    0.66
  -1 -28   0    3.49    0.72
   1 -28   0    3.48    0.89
  -1 -28   0    4.16    0.84
  -1 -28   0    1.41    0.75
  -1 -28   0    3.35    0.55
  -1  28  -1    6.36    0.85
  -1 -28  -1    6.38    0.76
  -1 -28  -1    6.57    0.69
  -1 -28  -1    6.18    0.87
   1 -28   1    5.82    1.16
  -1 -28  -1    4.66    0.98
  -1 -28  -1    4.47    0.85
   1 -28   1    6.72    1.03
   1  28   2   14.74    1.07
   1 -28   2   15.11    1.14
  -1  28  -2   15.10    1.21
  -1 -28  -2   15.54    1.04
   1 -28   2   15.58    1.36
   1 -28   2   15.68    1.52
  -1 -28  -2   14.84    1.33
  -1 -28  -2   16.72    1.19
  -1 -28  -2   15.64    1.25
  -1 -28  -2   13.99    1.07
  -1  28  -3    2.86    0.80
  -1 -28  -3    1.55    0.59
   1 -28   3    2.36    0.75
  -1 -28  -3    1.55    0.69
  -1 -28  -3    3.41    0.83
   1 -28   3    0.79    0.95
  -1 -28  -3    1.10    0.93
   1 -28   4    8.02    0.80
  -1  28  -4    7.38    0.96
   1 -28   4    6.89    1.00
   1 -28   4    7.35    1.19
  -1 -28  -4    6.33    1.13
  -1 -28  -4    7.67    1.00
  -1 -28  -4    6.96    0.88
  -1  28  -5    8.72    0.99
   1 -28   5   10.28    1.07
  -1 -28  -5   11.28    1.25
  -1 -28  -5    8.87    1.08
  -1  28  -6    2.34    0.70
   1 -28   6    2.11    0.80
  -1 -28  -6    3.05    1.00
  -1 -28  -6    2.95    0.85
   1 -28   7   16.81    1.22
  -1 -28  -7   15.26    1.22
   1 -28   8    6.43    0.74
  -1 -28  -8    6.32    0.81
  -1 -28  -8    8.57    0.95
   1 -28   9    0.52    0.35
  -1 -28  -9    0.60    0.49
  -1 -28  -9    0.85    0.54
   1 -28   9    1.06    0.42
  -1 -29   9    0.53    0.35
  -1 -29   9    0.73    0.32
  -1 -29   8    4.25    0.68
   1 -29  -8    3.78    0.67
  -1 -29   8    3.73    0.65
  -1  29   8    3.42    0.46
  -1 -29   7    0.89    0.67
   1 -29  -7    1.43    0.84
  -1 -29   7    0.84    0.67
   1 -29  -7    0.84    0.68
  -1  29   7    1.36    0.51
  -1  29   6   31.96    1.84
   1  29  -6   28.46    1.72
  -1 -29   6   32.53    1.80
   1 -29  -6   32.54    2.01
  -1 -29   5    1.92    0.80
  -1 -29   5    0.80    0.56
   1  29  -5    0.55    0.66
  -1  29   5    0.84    0.76
   1 -29  -5    0.92    1.00
   1 -29  -5    1.05    0.80
  -1  29   5    1.47    0.56
   1  29  -4    8.60    1.00
  -1  29   4    8.76    1.03
  -1 -29   4    7.95    0.97
  -1 -29   4    6.83    0.83
   1 -29  -4    9.43    1.27
  -1 -29   4    8.14    1.09
   1 -29  -4    8.62    1.04
  -1  29   4    8.99    0.82
   1  29  -3   52.51    2.72
  -1 -29   3   53.56    2.70
  -1  29   3   59.49    2.71
   1 -29  -3   54.65    2.91
  -1 -29   3   54.29    2.80
   1 -29  -3   58.04    2.77
  -1 -29   3   54.02    2.63
  -1  29   2    4.62    0.74
  -1 -29   2    4.19    0.74
  -1 -29   2    4.02    0.71
   1  29  -2    3.62    0.87
   1 -29  -2    2.42    0.63
   1 -29  -2    5.77    0.97
  -1 -29   2    4.50    0.88
  -1  29   1    8.48    0.76
   1  29  -1    7.53    0.99
  -1 -29   1    6.38    0.87
  -1 -29   1    7.39    0.81
  -1  29   1    7.22    0.87
   1 -29  -1    8.34    0.83
  -1 -29   1    6.61    1.08
   1 -29  -1    7.04    0.97
  -1 -29   1    7.24    1.05
  -1 -29   1    6.46    0.98
  -1 -29   1    6.94    0.70
  -1  29   0    0.62    0.62
  -1  29   0    0.34    0.44
   1 -29   0    0.12    0.52
  -1 -29   0    0.39    0.63
  -1 -29   0    0.50    0.69
   1 -29   0    1.82    0.82
   1 -29   0    0.15    1.00
  -1 -29   0    0.95    0.80
  -1 -29   0   -0.04    0.49
  -1 -29  -1    1.70    0.65
  -1  29  -1    0.26    0.62
  -1 -29  -1    0.87    0.53
   1 -29   1    1.10    1.02
  -1 -29  -1    1.21    0.76
  -1 -29  -1    0.79    0.76
   1 -29   1    0.14    0.84
  -1 -29  -1    1.84    0.94
   1  29   2    9.60    0.85
   1 -29   2   11.38    0.94
  -1  29  -2    7.82    0.97
  -1 -29  -2    9.97    0.84
  -1 -29  -2    8.23    0.98
  -1 -29  -2    7.91    1.08
  -1 -29  -2    8.57    1.02
   1 -29   2    8.65    1.34
   1 -29   2    7.95    1.11
  -1 -29  -2    9.88    0.91
   1  29   3  115.65    4.91
   1 -29   3  120.68    4.98
  -1  29  -3  120.39    5.07
  -1 -29  -3  118.05    4.90
  -1 -29  -3  113.42    5.10
  -1 -29  -3  112.60    4.98
  -1 -29  -3  109.39    4.88
   1 -29   3  112.24    5.15
  -1 -29  -3  111.94    4.83
   1 -29   4    4.99    0.73
   1 -29   4    5.09    0.92
  -1  29  -4    4.56    0.89
  -1 -29  -4    6.09    1.08
   1 -29   4    6.48    1.20
  -1 -29  -4    7.21    0.86
  -1 -29  -4    4.27    0.93
  -1  29  -5    0.57    0.65
   1 -29   5    0.28    0.74
  -1 -29  -5    0.46    0.78
  -1 -29  -5    0.40    0.96
   1  29   6   13.12    1.14
  -1  29  -6   13.26    1.10
  -1 -29  -6   13.26    1.36
   1 -29   7    0.63    0.68
  -1 -29  -7    0.45    0.71
  -1 -29  -7    0.61    0.85
   1 -29   8    9.16    0.79
  -1 -29  -8    9.24    1.00
  -1 -29  -8    6.77    0.82
  -1 -29  -9    1.36    0.43
   1 -29   9    1.01    0.38
  -1 -29  -9    1.31    0.49
  -1 -30   9    0.20    0.32
  -1 -30   8   10.81    0.84
   1 -30  -8   10.98    0.82
  -1 -30   8   10.69    0.86
  -1 -30   7   12.92    1.06
   1 -30  -7   12.00    1.02
   1 -30  -7   11.11    1.16
  -1 -30   7   13.22    1.04
   1  30  -6    0.53    0.56
  -1  30   6    1.64    0.67
   1 -30  -6    0.83    0.95
  -1 -30   6    2.32    0.75
  -1  30   5   35.13    1.90
  -1 -30   5   35.37    1.92
   1  30  -5   29.07    1.82
   1 -30  -5   32.10    2.08
   1 -30  -5   31.68    1.88
  -1 -30   5   30.99    1.69
   1  30  -4    1.36    0.67
  -1  30   4    1.08    0.71
  -1 -30   4    1.02    0.69
  -1 -30   4    1.49    0.66
  -1 -30   4    0.89    0.90
   1 -30  -4    1.36    0.85
   1 -30  -4    1.55    1.04
   1  30  -3    2.60    0.75
  -1  30   3    2.77    0.73
  -1 -30   3    1.32    0.65
  -1 -30   3    2.24    0.76
   1 -30  -3    0.94    1.06
  -1 -30   3    1.89    0.89
   1 -30  -3    2.18    0.80
   1  30  -2   71.22    3.57
  -1  30   2   80.65    3.47
  -1 -30   2   78.97    3.50
   1 -30  -2   78.68    3.48
  -1 -30   2   73.58    3.57
   1 -30  -2   74.79    3.57
  -1 -30   2   78.35    3.50
  -1  30   1   36.22    2.01
   1  30  -1   38.82    2.14
  -1  30   1   38.06    1.91
   1 -30  -1   37.05    1.98
  -1 -30   1   38.83    1.94
   1 -30  -1   40.10    2.13
  -1 -30   1   38.58    2.17
  -1 -30   1   33.46    2.07
  -1 -30   1   38.02    2.10
  -1 -30   1   35.52    1.96
  -1 -30   0    1.74    0.68
  -1  30   0    2.04    0.52
  -1  30   0    0.84    0.65
  -1 -30   0    2.33    0.55
  -1 -30   0    2.29    0.81
  -1 -30   0    2.08    0.78
   1 -30   0    2.98    1.16
   1 -30   0    1.91    0.87
  -1  30  -1   31.55    1.82
  -1 -30  -1   29.10    1.61
  -1 -30  -1   30.75    1.80
   1 -30   1   32.08    2.09
  -1 -30  -1   31.09    1.81
   1 -30   1   31.75    1.96
  -1 -30  -1   29.47    1.90
  -1 -30  -1   31.24    1.73
   1  30   2  102.30    4.20
   1 -30   2   93.62    4.22
  -1  30  -2   97.27    4.34
  -1 -30  -2   96.68    4.16
  -1 -30  -2   97.72    4.27
  -1 -30  -2   99.81    4.44
  -1 -30  -2  100.63    4.34
   1 -30   2   99.92    4.49
   1 -30   2   90.90    4.52
  -1 -30  -2   90.88    4.19
   1  30   3    2.26    0.69
  -1 -30  -3    0.31    0.56
  -1  30  -3    1.10    0.68
   1 -30   3    2.47    0.75
  -1 -30  -3    1.89    0.64
  -1 -30  -3    1.76    0.79
  -1 -30  -3    1.88    0.95
   1 -30   3    1.59    1.01
  -1 -30  -3    2.74    0.81
   1 -30   4   17.73    1.37
   1  30   4   20.10    1.35
  -1  30  -4   18.74    1.41
   1 -30   4   17.21    1.61
  -1 -30  -4   19.49    1.58
  -1 -30  -4   20.06    1.43
   1 -30   4   18.84    1.23
  -1  30  -5    6.74    0.91
   1  30   5    6.89    0.91
   1 -30   5    8.18    1.01
  -1 -30  -5    4.95    1.08
  -1 -30  -5    6.69    1.03
  -1  30  -6    2.36    0.67
   1  30   6    2.99    0.77
  -1 -30  -6    1.97    1.01
   1 -30   7    1.57    0.66
  -1 -30  -7    1.24    0.85
  -1 -30  -7    0.91    0.72
   1 -30   8    1.38    0.54
  -1 -30  -8    0.89    0.58
  -1 -30  -8    0.88    0.70
  -1 -30  -9    0.02    0.34
   1 -30   9    0.30    0.33
  -1 -30  -9    0.26    0.42
  -1 -31   9    1.32    0.29
   1 -31  -8    2.38    0.52
  -1 -31   8    1.35    0.52
  -1 -31   8    1.84    0.57
  -1 -31   8    1.93    0.41
  -1 -31   7    2.26    0.70
   1 -31  -7    1.82    0.67
  -1  31   6   14.06    1.13
  -1 -31   6   11.94    1.10
   1 -31  -6   12.75    1.12
  -1  31   5    6.53    0.89
  -1 -31   5    3.22    0.84
   1  31  -5    3.64    0.80
   1 -31  -5    4.20    1.15
   1 -31  -5    5.00    0.93
  -1 -31   5    6.07    0.86
  -1  31   4    3.89    0.78
  -1 -31   4    3.49    0.68
   1  31  -4    3.65    0.79
  -1 -31   4    4.52    0.84
   1 -31  -4    3.19    0.88
   1 -31  -4    3.90    1.18
  -1  31   3   22.27    1.42
  -1 -31   3   20.65    1.39
   1  31  -3   21.94    1.51
  -1 -31   3   18.77    1.51
  -1 -31   3   18.30    1.31
   1 -31  -3   20.58    1.50
  -1 -31   3   20.01    1.35
   1  31  -2   42.50    2.36
  -1 -31   2   42.53    2.22
   1 -31  -2   43.74    2.21
  -1  31   2   43.03    2.19
  -1 -31   2   44.31    2.37
   1 -31  -2   45.00    2.38
  -1 -31   2   44.29    2.26
  -1  31   1    9.29    0.85
  -1  31   1    7.96    0.94
   1  31  -1   10.30    1.10
   1 -31  -1    8.50    0.88
  -1 -31   1    9.22    1.06
  -1 -31   1   10.01    1.21
   1 -31  -1    7.02    1.04
  -1 -31   1    7.12    1.08
  -1 -31   1   10.64    1.03
  -1 -31   0    0.72    0.69
  -1  31   0   -0.60    0.67
  -1 -31   0    1.22    0.83
  -1 -31   0    1.22    0.85
   1 -31   0    0.07    0.85
   1 -31   0    1.25    1.09
  -1 -31   0    0.89    0.49
  -1  31  -1    2.72    0.80
  -1 -31  -1    4.21    0.75
  -1 -31  -1    3.34    0.62
  -1 -31  -1    2.66    0.88
  -1 -31  -1    3.15    0.89
   1 -31   1    2.45    0.95
   1 -31   1    4.22    1.27
   1 -31   2   52.00    2.49
  -1  31  -2   52.79    2.61
  -1 -31  -2   50.80    2.42
  -1 -31  -2   50.73    2.53
   1 -31   2   49.39    2.85
   1 -31   2   51.48    2.76
  -1 -31  -2   47.58    2.69
  -1 -31  -2   50.39    2.59
  -1 -31  -2   49.46    2.45
  -1 -31  -3    0.72    0.57
  -1  31  -3    0.96    0.75
   1  31   3    0.41    0.58
   1 -31   3    0.76    0.70
  -1 -31  -3    0.13    0.82
  -1 -31  -3    1.29    0.97
  -1 -31  -3    0.28    0.72
   1 -31   3    1.54    1.01
  -1 -31  -3    0.33    0.56
   1 -31   4    7.79    0.82
  -1  31  -4    7.27    0.98
   1  31   4    7.87    0.92
   1 -31   4    8.19    0.99
  -1 -31  -4    9.82    1.22
   1 -31   4    6.09    1.23
  -1 -31  -4    8.66    1.05
  -1 -31  -4    9.16    0.88
   1  31   5    0.98    0.68
  -1  31  -5   -0.07    0.67
   1 -31   5    0.27    0.75
  -1 -31  -5   -0.24    0.96
  -1 -31  -5    0.33    0.75
  -1  31  -6    0.60    0.57
   1 -31   6    0.93    0.68
  -1 -31  -6    0.66    0.76
   1 -31   7    2.95    0.67
  -1 -31  -7    2.40    0.72
  -1 -31  -7    2.86    0.90
   1 -31   8    2.95    0.55
  -1 -31  -8    2.44    0.69
  -1 -31  -8    2.97    0.58
   1 -31   9    1.24    0.29
   1 -32  -8   -0.03    0.44
  -1 -32   8    0.25    0.47
  -1 -32   8    0.12    0.47
  -1 -32   8    0.26    0.32
   1 -32  -7    2.75    0.68
  -1 -32   7    3.35    0.65
  -1 -32   6   -0.59    0.69
   1 -32  -6   -0.21    0.87
  -1 -32   6    0.21    0.68
   1 -32  -6    0.17    0.70
   1  32  -5    3.23    0.76
  -1  32   5    3.45    0.79
  -1 -32   5    3.18    0.79
   1 -32  -5    2.99    1.07
  -1 -32   4    0.55    0.62
   1  32  -4   -0.36    0.63
  -1  32   4    0.53    0.65
  -1 -32   4    0.07    0.73
   1 -32  -4    0.49    0.76
   1 -32  -4    1.04    1.06
  -1 -32   4    0.06    0.64
  -1 -32   3   86.97    3.67
  -1  32   3   79.83    3.60
   1  32  -3   73.78    3.67
  -1 -32   3   74.83    3.70
  -1 -32   3   82.36    3.54
   1 -32  -3   77.34    3.69
  -1 -32   3   75.40    3.55
  -1 -32   2   76.41    3.39
  -1  32   2   76.15    3.36
   1 -32  -2   77.52    3.39
   1  32  -2   69.12    3.48
  -1 -32   2   70.44    3.50
   1 -32  -2   72.33    3.50
  -1 -32   2   72.22    3.39
   1  32  -1   11.88    1.24
  -1  32   1   12.12    0.98
  -1  32   1   13.71    1.14
  -1 -32   1   13.34    1.37
  -1 -32   1   15.79    1.34
   1 -32  -1   13.04    1.31
  -1 -32   1   12.39    1.28
  -1 -32   1   15.94    1.18
  -1 -32   0    1.04    0.68
  -1  32   0    1.71    0.73
   1  32   0    1.63    0.81
  -1 -32   0    0.49    0.85
   1 -32   0    0.34    1.16
  -1 -32   0    0.85    0.91
   1 -32   0    3.16    0.93
  -1 -32  -1    7.54    0.88
  -1  32  -1    8.40    0.99
  -1 -32  -1    8.42    0.80
   1 -32   1    7.69    1.37
  -1 -32  -1    8.37    1.07
   1 -32   1    8.74    1.18
  -1 -32  -1    7.58    1.04
   1 -32   2   57.17    2.75
  -1  32  -2   60.23    2.92
  -1 -32  -2   56.46    2.70
  -1 -32  -2   55.09    2.80
  -1 -32  -2   58.81    3.03
   1 -32   2   60.80    3.08
  -1 -32  -2   62.62    2.93
   1 -32   2   64.16    3.21
  -1 -32  -2   55.90    2.75
   1  32   3   25.23    1.47
  -1  32  -3   23.64    1.62
   1 -32   3   25.32    1.53
  -1 -32  -3   22.95    1.42
  -1 -32  -3   23.71    1.63
  -1 -32  -3   24.86    1.76
  -1 -32  -3   22.94    1.50
   1 -32   3   26.86    1.84
  -1 -32  -3   23.51    1.42
   1 -32   3   22.89    1.47
   1 -32   4    0.57    0.57
   1  32   4    0.43    0.63
   1 -32   4    0.40    0.70
  -1  32  -4    0.73    0.70
  -1 -32  -4    1.22    0.99
  -1 -32  -4    1.74    0.82
  -1 -32  -4   -0.57    0.59
   1  32   5    6.27    0.84
  -1  32  -5    5.47    0.82
  -1 -32  -5    5.33    1.10
   1 -32   6   -0.18    0.67
  -1 -32  -6    0.47    0.73
   1 -32   7    6.44    0.77
  -1 -32  -7    6.89    0.87
  -1 -32  -7    8.40    1.01
   1 -32   8    0.54    0.41
  -1 -32  -8    0.53    0.62
  -1 -32  -8    0.37    0.51
   1 -32   8    0.50    0.44
  -1 -33   8    8.10    0.62
   1 -33  -8    5.46    0.55
  -1 -33   8    6.86    0.61
  -1 -33   7    6.57    0.82
  -1 -33   7    7.79    0.78
   1 -33  -7    5.89    0.75
  -1 -33   6    4.63    0.77
   1 -33  -6    3.92    0.83
  -1  33   5   -0.19    0.64
  -1 -33   5    0.23    0.52
   1  33  -5   -0.38    0.61
  -1  33   4   44.16    2.23
  -1 -33   4   44.11    2.27
   1  33  -4   40.07    2.24
   1 -33  -4   44.25    2.32
  -1 -33   4   42.53    2.18
  -1 -33   4   40.22    2.12
  -1  33   3   20.09    1.37
  -1 -33   3   23.53    1.45
   1  33  -3   20.45    1.47
  -1 -33   3   19.14    1.54
  -1 -33   3   19.75    1.33
   1 -33  -3   21.42    1.56
  -1 -33   3   22.22    1.40
  -1  33   2   -0.28    0.56
   1  33  -2    0.31    0.69
  -1 -33   2   -0.06    0.63
  -1 -33   2    0.31    0.68
   1 -33  -2    0.07    0.88
  -1 -33   2   -0.45    0.82
  -1 -33   1    3.98    0.82
  -1  33   1    3.74    0.62
   1  33  -1    4.52    0.95
  -1  33   1    2.40    0.75
  -1 -33   1    3.45    1.08
   1 -33  -1    3.83    1.00
  -1 -33   1    3.80    0.96
  -1 -33   0    0.63    0.65
   1  33   0    0.40    0.75
  -1  33   0    0.07    0.67
  -1 -33   0   -0.07    0.87
  -1 -33   0    0.15    1.02
  -1 -33   0   -0.14    0.82
   1 -33   0    1.65    1.25
   1 -33   0    0.77    0.94
  -1 -33  -1    1.82    0.74
  -1  33  -1   -0.58    0.71
   1 -33   1    0.81    1.03
  -1 -33  -1    1.06    0.84
  -1 -33  -1    0.19    0.80
   1 -33   1    1.58    1.19
  -1 -33  -1    1.01    0.53
  -1  33  -2    2.21    0.71
  -1 -33  -2    1.09    0.65
   1 -33   2    1.79    1.27
  -1 -33  -2    2.35    1.04
  -1 -33  -2    1.27    0.76
  -1 -33  -2    1.96    0.87
   1 -33   2    1.77    1.04
  -1 -33  -2    0.89    0.57
  -1  33  -3    3.87    0.84
   1 -33   3    3.85    0.75
   1  33   3    6.10    0.75
   1 -33   3    5.29    0.84
  -1 -33  -3    3.81    0.67
  -1 -33  -3    4.84    1.11
  -1 -33  -3    4.08    0.84
   1 -33   3    4.78    1.14
  -1 -33  -3    5.09    0.94
   1  33   4   19.21    1.31
   1 -33   4   18.85    1.35
  -1  33  -4   19.42    1.40
  -1 -33  -4   19.04    1.25
  -1 -33  -4   20.37    1.59
  -1 -33  -4   17.68    1.37
   1 -33   4   19.33    1.24
  -1  33  -5    5.80    0.85
   1  33   5    6.52    0.85
  -1 -33  -5    6.60    1.11
   1 -33   6    4.49    0.76
  -1 -33  -6    4.30    0.83
  -1 -33  -6    5.80    1.01
   1 -33   7   -0.13    0.54
  -1 -33  -7   -0.05    0.76
  -1 -33  -7    1.08    0.65
   1 -33   8    6.44    0.56
  -1 -33  -8    6.06    0.61
   1 -33   8    6.99    0.57
  -1 -33  -8    5.14    0.70
  -1 -34   8    0.48    0.38
  -1 -34   8   -0.02    0.38
  -1 -34   7    0.36    0.60
   1 -34  -7    0.38    0.57
  -1 -34   7    0.15    0.54
  -1 -34   6    0.19    0.61
   1 -34  -6    1.23    0.71
  -1 -34   5    3.51    0.78
  -1 -34   5    2.19    0.56
   1 -34  -5    4.31    0.87
  -1  34   4    0.49    0.61
   1  34  -4    0.14    0.68
  -1 -34   4    0.38    0.64
  -1 -34   3    4.05    0.77
  -1  34   3    3.59    0.71
   1  34  -3    4.37    0.87
  -1 -34   3    4.90    0.81
  -1 -34   3    5.44    1.02
   1 -34  -3    5.40    1.01
   1  34  -2    4.46    0.89
  -1  34   2    3.07    0.67
  -1 -34   2    3.20    0.75
   1 -34  -2    1.20    0.88
  -1 -34   2    3.46    0.95
  -1 -34   1    6.32    0.90
  -1  34   1    5.36    0.83
   1  34  -1    6.28    0.96
  -1  34   1    5.80    0.72
   1 -34  -1    5.58    1.04
  -1 -34   1    7.26    1.08
  -1 -34   1    6.56    1.18
   1 -34  -1    7.85    1.34
  -1 -34   0    0.51    0.69
  -1  34   0    0.07    0.69
   1  34   0    0.40    0.81
   1 -34   0   -0.08    0.89
   1 -34   0   -0.70    1.18
  -1 -34   0   -0.31    0.99
  -1 -34   0    1.21    0.85
  -1 -34   0    0.59    0.85
   1  34   1    9.03    1.11
  -1 -34  -1    5.95    0.87
  -1  34  -1    6.72    0.92
  -1 -34  -1    7.73    1.07
   1 -34   1    7.19    1.33
  -1 -34  -1    7.78    1.06
   1 -34   1    8.17    1.21
  -1 -34  -2    0.92    0.63
  -1  34  -2    1.03    0.76
  -1 -34  -2    1.27    0.80
   1 -34   2    1.16    1.19
  -1 -34  -2    1.56    0.84
   1 -34   2    0.59    0.90
  -1 -34  -2    0.63    0.53
   1 -34   3    4.08    0.77
  -1  34  -3    4.12    0.85
   1 -34   3    3.28    0.74
  -1 -34  -3    4.98    0.96
   1 -34   3    1.39    1.04
  -1 -34  -3    2.73    0.77
  -1 -34  -3    3.02    0.99
  -1 -34  -3    4.05    0.66
   1  34   4   14.79    1.11
  -1  34  -4   12.88    1.14
  -1 -34  -4   13.83    1.36
   1 -34   5   12.88    1.07
  -1 -34  -5   10.90    1.12
   1 -34   6    0.72    0.61
  -1 -34  -6    0.91    0.87
  -1 -34  -6    1.12    0.76
   1 -34   7   10.28    0.84
  -1 -34  -7   10.50    0.88
  -1 -34  -7   10.12    1.02
   1 -34   8    6.90    0.55
  -1 -34  -8    6.90    0.59
  -1 -35   8    0.41    0.29
   1 -35  -7   11.77    0.91
  -1 -35   7   14.31    0.90
  -1 -35   7   14.52    0.98
  -1 -35   6    5.16    0.71
   1 -35  -6    4.05    0.75
  -1 -35   5    0.52    0.50
   1 -35  -5    1.60    0.79
  -1 -35   5    1.33    0.63
  -1 -35   4    0.36    0.57
   1  35  -4   -0.07    0.63
  -1  35   4    0.35    0.60
   1  35  -3    5.33    0.89
  -1 -35   3    6.01    0.81
  -1  35   3    6.10    0.78
   1 -35  -3    6.08    1.04
  -1 -35   2    1.38    0.67
  -1  35   2    0.65    0.55
   1  35  -2    1.38    0.74
  -1 -35   2    1.35    0.91
   1 -35  -2    0.60    0.86
  -1  35   1    6.22    0.89
  -1 -35   1    9.15    0.99
   1  35  -1    9.59    1.06
   1 -35  -1    7.06    1.13
  -1 -35   1    6.16    1.17
  -1 -35   1    6.92    1.05
   1 -35  -1    8.22    1.38
  -1  35   0    7.38    0.94
   1  35   0    6.65    1.01
  -1 -35   0    6.60    0.88
  -1 -35   0    7.64    1.26
  -1 -35   0    5.46    1.01
   1 -35   0    6.81    1.40
  -1 -35   0    5.98    1.05
   1 -35   0    7.61    1.11
  -1  35  -1    2.52    0.78
  -1 -35  -1    2.88    0.76
   1  35   1    2.31    0.87
   1 -35   1    3.02    1.27
  -1 -35  -1    2.34    0.93
  -1 -35  -1    2.75    0.88
   1 -35   1    3.62    1.01
  -1  35  -2    2.77    0.77
  -1 -35  -2    3.03    0.71
   1 -35   2    3.97    0.78
  -1 -35  -2    2.91    0.87
   1 -35   2    2.58    1.23
   1 -35   2    3.39    1.11
  -1 -35  -2    3.56    0.90
  -1 -35  -2    2.77    0.60
  -1  35  -3    3.62    0.81
   1 -35   3    4.02    0.75
  -1 -35  -3    3.56    0.94
   1 -35   3    2.82    0.99
  -1 -35  -3    4.02    1.06
  -1  35  -4    1.08    0.69
   1 -35   4    1.11    0.56
   1 -35   4    0.89    0.66
  -1 -35  -4    0.15    0.92
   1 -35   5    0.44    0.63
  -1 -35  -5    0.43    0.91
  -1 -35  -5    0.47    0.74
   1 -35   6   -0.09    0.56
  -1 -35  -6   -0.10    0.68
  -1 -35  -6    0.42    0.81
   1 -35   7    9.18    0.74
   1 -35   7    9.60    0.76
  -1 -35  -7    9.93    0.82
  -1 -35  -7    8.81    0.94
  -1 -35  -8    3.38    0.41
   1 -35   8    2.99    0.36
   1 -36  -7    0.36    0.44
  -1 -36   7    0.38    0.49
   1 -36  -7    0.10    0.60
  -1 -36   7    0.11    0.42
  -1 -36   6    1.52    0.69
  -1 -36   6    1.51    0.57
   1 -36  -6    0.76    0.64
  -1 -36   5    1.00    0.50
   1 -36  -5    1.63    0.76
  -1 -36   5    1.59    0.61
  -1 -36   4   13.26    1.01
   1 -36  -4   11.53    1.18
  -1 -36   4   12.29    0.99
   1  36  -3    5.14    0.87
  -1  36   3    4.59    0.71
   1  36  -2   31.00    1.92
  -1  36   2   30.38    1.71
   1 -36  -2   37.08    2.27
  -1 -36   2   33.55    2.01
   1 -36  -2   32.81    2.01
  -1 -36   2   33.30    1.85
   1  36  -1    2.19    0.84
  -1 -36   1    2.67    0.80
  -1  36   1    0.66    0.63
   1 -36  -1    2.90    1.20
  -1 -36   1    2.52    0.88
   1 -36  -1    2.25    0.93
   1  36   0    0.71    0.72
  -1 -36   0    1.07    0.70
  -1  36   0    0.42    0.69
   1 -36   0    0.53    1.16
  -1 -36   0    0.39    1.01
   1 -36   0    0.24    0.86
  -1 -36   0    0.66    0.85
   1  36   1   -0.24    0.75
  -1  36  -1   -0.07    0.66
  -1 -36  -1    0.06    0.66
  -1 -36  -1    0.58    0.86
  -1 -36  -1    0.25    0.80
   1 -36   1    0.26    1.18
   1 -36   1    0.57    0.95
   1  36   2   66.60    3.21
  -1  36  -2   64.17    3.15
  -1 -36  -2   59.00    3.03
  -1 -36  -2   66.64    3.18
   1 -36   2   67.02    3.31
   1 -36   2   69.18    3.09
  -1 -36  -2   67.25    3.04
  -1  36  -3    0.28    0.67
   1  36   3   -0.77    0.71
   1 -36   4    0.41    0.54
   1 -36   4   -0.06    0.61
  -1  36  -4    0.06    0.63
  -1 -36  -4    0.25    0.74
   1 -36   5    0.61    0.65
  -1 -36  -5    0.13    0.89
  -1 -36  -5    0.62    0.74
   1 -36   6    4.08    0.65
  -1 -36  -6    5.03    0.91
  -1 -36  -6    5.19    0.79
   1 -36   7    2.76    0.50
   1 -36   7    2.97    0.49
  -1 -36  -7    2.39    0.55
  -1 -37   7    1.29    0.47
  -1 -37   7    0.80    0.36
   1 -37  -7    0.71    0.56
   1 -37  -7    0.25    0.40
  -1 -37   6    1.04    0.64
  -1 -37   6    1.63    0.53
   1 -37  -6    0.90    0.60
  -1 -37   5    0.40    0.47
  -1 -37   5   -0.25    0.67
   1 -37  -5    0.21    0.69
  -1 -37   5    0.37    0.54
  -1 -37   4    5.01    0.71
   1 -37  -4    5.84    0.94
  -1 -37   4    5.81    0.86
  -1 -37   4    5.00    0.71
   1  37  -3   23.54    1.60
  -1 -37   3   24.72    1.68
   1 -37  -3   27.52    1.73
  -1 -37   3   25.27    1.57
   1 -37  -3   27.14    1.49
  -1 -37   3   26.72    1.55
   1  37  -2    5.52    0.91
   1 -37  -2    6.13    1.25
   1  37  -1   26.21    1.72
   1 -37  -1   29.25    2.05
   1 -37  -1   24.11    1.78
  -1 -37   1   28.58    1.65
   1 -37   0    0.18    0.66
   1  37   0    1.55    0.80
  -1 -37   0    0.50    0.66
  -1  37   0    0.07    0.62
   1 -37   0    0.79    0.94
   1 -37   0    0.43    1.16
  -1 -37   0    0.45    1.01
  -1 -37   0   -0.44    0.83
   1  37   1   13.23    1.23
  -1  37  -1   12.91    1.14
   1 -37   1   14.01    1.53
   1 -37   1   13.90    1.39
  -1 -37  -1   13.60    1.28
  -1 -37  -1   12.48    1.42
  -1 -37  -1   10.87    1.05
   1 -37   1   14.96    1.14
  -1  37  -2    1.39    0.70
   1  37   2    1.31    0.74
  -1  37  -3    9.58    0.99
   1 -37   3   10.96    0.94
   1 -37   3    8.32    1.21
   1 -37   3   10.09    0.95
   1 -37   4    0.95    0.53
   1 -37   4    1.64    0.61
  -1 -37  -4   -0.24    0.75
   1 -37   5    2.27    0.62
  -1 -37  -5    2.38    0.76
   1 -37   6    3.25    0.59
  -1 -37  -6    3.11    0.70
   1 -37   6    3.32    0.54
   1 -37   7    0.40    0.33
  -1 -37  -7    0.41    0.43
  -1 -38   7    0.57    0.31
  -1 -38   7    0.37    0.34
   1 -38  -6    0.77    0.74
   1 -38  -6    0.73    0.53
  -1 -38   6   -0.04    0.55
  -1 -38   6    1.54    0.47
  -1 -38   5    1.90    0.45
  -1 -38   5    1.42    0.66
   1 -38  -5    1.17    0.70
  -1 -38   5    1.92    0.55
  -1 -38   4    0.48    0.54
  -1 -38   4    0.55    0.67
   1 -38  -4    0.24    0.77
   1 -38  -4    1.95    1.05
  -1 -38   4    0.04    0.54
   1 -38  -3    0.60    0.55
  -1 -38   3    0.74    0.62
  -1 -38   3    0.26    0.69
   1 -38  -3    0.20    0.85
  -1 -38   3    0.51    0.78
   1 -38  -2    6.92    0.83
   1  38  -2    5.55    0.95
  -1 -38   2    5.12    0.97
   1 -38  -2    6.66    1.28
   1  38  -1    5.00    0.91
   1 -38  -1    5.46    1.25
   1  38   0   -0.75    0.74
  -1  38   0    0.26    0.62
  -1 -38   0    0.51    0.96
  -1  38  -1    0.27    0.63
   1  38   1   -0.15    0.70
  -1 -38  -1    0.30    1.05
   1 -38   1    0.25    1.10
   1 -38   2    4.60    0.80
  -1 -38  -2    4.69    0.76
   1  38   2    4.39    0.86
  -1  38  -2    5.97    0.86
  -1 -38  -2    5.16    0.92
   1 -38   3   -0.30    0.60
  -1 -38  -3   -0.19    0.79
   1 -38   3    1.52    0.99
   1 -38   4    2.61    0.64
   1 -38   4    3.97    0.60
  -1 -38  -4    3.47    0.81
   1 -38   5    0.21    0.51
   1 -38   5    0.84    0.49
  -1 -38  -5    0.44    0.65
   1 -38   6    0.49    0.44
  -1 -38  -6    0.85    0.59
   1 -38   6    1.08    0.44
   1 -38   7    0.04    0.32
   1 -38   7    0.17    0.27
  -1 -38  -7    0.02    0.35
   1 -39  -6    0.55    0.63
   1 -39  -6    0.91    0.47
  -1 -39   6    1.05    0.39
  -1 -39   6    0.92    0.47
   1 -39  -5    8.65    0.86
   1 -39  -5    8.00    1.07
  -1 -39   5    9.82    0.71
  -1 -39   5    9.21    0.82
  -1 -39   5    6.86    0.59
  -1 -39   4    6.50    0.70
   1 -39  -4    6.22    0.89
  -1 -39   4    5.90    0.79
   1 -39  -4    7.39    1.17
   1 -39  -3    0.43    0.54
  -1 -39   3   -0.15    0.61
   1 -39  -3    1.46    1.08
   1 -39  -3    1.07    0.81
  -1 -39   3    0.61    0.62
  -1 -39   2    2.46    0.72
   1 -39  -2    1.68    0.66
   1 -39  -2    1.10    0.87
  -1 -39   2   -0.39    0.82
  -1 -39   1    5.32    0.82
   1  39  -1    3.52    0.84
   1 -39  -1    3.46    0.75
  -1 -39   1    3.69    0.92
   1 -39  -1    3.68    0.93
   1  39   0   25.29    1.72
  -1 -39   0   28.79    1.79
   1 -39   0   27.94    1.88
   1 -39   0   32.30    1.71
  -1 -39   0   29.54    1.67
   1  39   1    9.71    1.09
   1 -39   1   14.81    1.35
  -1 -39  -1   12.35    1.21
   1 -39   1   11.88    1.03
  -1 -39  -1   13.29    1.05
  -1 -39  -2   -0.05    0.58
   1 -39   2    0.49    0.63
  -1 -39  -2    1.55    1.02
   1 -39   2    1.65    0.96
  -1 -39  -2    0.06    0.78
  -1 -39  -3    8.43    1.01
   1 -39   3    8.12    1.14
   1 -39   3    8.18    0.82
   1 -39   4    7.63    0.74
  -1 -39  -4    8.37    0.94
   1 -39   4    7.84    0.70
   1 -39   5    0.58    0.45
  -1 -39  -5    0.14    0.61
   1 -39   5    0.71    0.44
   1 -39   6    0.60    0.34
  -1 -39  -6    1.39    0.51
   1 -40  -6    8.39    0.78
   1 -40  -6    6.73    0.63
  -1 -40   5    2.40    0.36
   1 -40  -5    2.45    0.64
  -1 -40   5    3.63    0.59
  -1 -40   5    2.62    0.44
   1 -40  -5    3.15    0.84
  -1 -40   4    0.62    0.47
   1 -40  -4   -0.05    0.68
   1 -40  -4    1.00    0.94
  -1 -40   4    0.36    0.55
   1 -40  -3    1.01    0.49
  -1 -40   3    1.35    0.61
   1 -40  -3    1.29    1.03
   1 -40  -3    1.82    0.79
  -1 -40   3    1.12    0.59
  -1 -40   2    4.06    0.74
   1 -40  -2    3.24    0.67
   1 -40  -2    4.48    0.97
   1 -40  -2    5.54    1.21
  -1 -40   2    3.18    0.90
   1 -40  -1   10.98    1.16
   1 -40  -1    9.52    1.35
  -1 -40   1   11.40    1.13
   1 -40  -1   10.03    0.96
  -1 -40   1   11.07    1.01
  -1 -40   0   -0.33    0.68
   1 -40   0    1.20    0.66
   1 -40   0    1.36    0.88
  -1 -40   0    0.52    0.82
  -1 -40   0   -0.19    0.93
  -1 -40  -1    1.61    0.66
   1 -40   1    2.27    0.70
  -1 -40  -1    1.79    0.83
   1 -40   1    1.91    1.07
  -1 -40  -1    2.06    1.00
   1 -40   1    2.31    0.95
  -1 -40  -2    0.32    0.55
   1 -40   2    0.55    0.61
  -1 -40  -2    1.58    0.78
  -1 -40  -2    0.66    0.96
   1 -40   2    1.13    0.88
   1 -40   3    0.43    0.56
  -1 -40  -3   -0.33    0.73
   1 -40   4    0.03    0.44
   1 -40   4   -0.40    0.47
  -1 -40  -4   -0.49    0.67
   1 -40   5    0.76    0.37
  -1 -40  -5   -0.08    0.58
  -1 -40  -6   28.51    1.41
  -1 -40  -6   25.97    1.30
   1 -40   6   24.14    1.21
   1 -41  -6    0.43    0.42
  -1 -41   5    1.66    0.49
   1 -41  -5    2.07    0.55
   1 -41  -5    0.44    0.68
  -1 -41   4    2.77    0.50
   1 -41  -4    3.05    0.70
  -1 -41   4    2.23    0.57
   1 -41  -4    2.32    0.90
   1 -41  -3    2.99    0.52
  -1 -41   3    2.75    0.63
  -1 -41   3    2.82    0.59
   1 -41  -3    2.99    0.81
   1 -41  -3    3.11    1.05
  -1 -41   2    7.92    0.84
   1 -41  -2    7.59    0.76
   1 -41  -2    6.81    1.01
  -1 -41   2    5.44    0.91
   1 -41  -2    7.61    1.18
  -1 -41   1    0.98    0.65
   1 -41  -1    0.20    0.61
   1 -41  -1    1.01    1.09
  -1 -41   1    0.42    0.77
   1 -41  -1   -0.65    0.83
  -1 -41   0    8.98    0.89
  -1 -41   0    6.43    1.05
   1 -41   0    6.93    1.04
  -1 -41   0    7.54    1.01
   1 -41   0    6.98    1.24
   1 -41   0   10.35    0.91
  -1 -41  -1    1.21    0.61
   1 -41   1    1.51    0.68
  -1 -41  -1    1.72    0.78
  -1 -41  -1    1.10    0.90
   1 -41   1    0.95    0.87
   1 -41   2    7.79    0.81
  -1 -41  -2    6.50    0.71
  -1 -41  -2    5.11    0.87
  -1 -41  -2    5.94    1.04
   1 -41   2    7.06    1.07
   1 -41   3   -0.20    0.50
  -1 -41  -3    0.41    0.69
  -1 -41  -3    1.80    0.91
   1 -41   4    5.15    0.54
  -1 -41  -4    6.86    0.80
  -1 -41  -4    7.55    0.96
  -1 -41  -5    3.72    0.60
  -1 -41  -5    4.23    0.77
   1 -41   5    3.67    0.50
  -1 -41  -6    0.76    0.44
  -1 -42   5    1.08    0.38
   1 -42  -5    0.46    0.46
   1 -42  -5    0.57    0.60
  -1 -42   4    1.29    0.42
  -1 -42   4    1.50    0.47
   1 -42  -4    1.53    0.63
   1 -42  -4    2.14    0.86
  -1 -42   3    1.55    0.53
   1 -42  -3    1.27    0.43
   1 -42  -3    2.81    0.75
   1 -42  -3    2.75    0.93
   1 -42  -2    2.18    0.55
  -1 -42   2    3.61    0.66
   1 -42  -2    3.07    0.84
  -1 -42   2    3.41    0.75
   1 -42  -2    3.70    1.05
  -1 -42   1    1.10    0.63
   1 -42  -1    1.04    0.61
   1 -42  -1    1.33    1.03
  -1 -42   1    0.49    0.73
   1 -42  -1    0.12    0.78
  -1 -42   0   -0.29    0.59
   1 -42   0    0.90    0.63
   1 -42   0    1.01    1.01
  -1 -42   0   -0.69    0.85
  -1 -42   0    0.39    0.73
   1 -42   0    0.94    0.82
  -1 -42  -1    2.84    0.64
   1 -42   1    4.19    0.66
  -1 -42  -1    2.76    0.89
   1 -42   1    3.15    0.90
  -1 -42  -1    3.12    0.79
   1 -42   2    2.23    0.60
  -1 -42  -2    1.28    0.52
  -1 -42  -2    1.08    0.70
  -1 -42  -2    2.91    0.90
   1 -42   2    0.66    0.80
   1 -42   3    4.86    0.59
  -1 -42  -3    4.90    0.91
  -1 -42  -3    4.17    0.76
   1 -42   4    0.16    0.32
  -1 -42  -4    0.08    0.57
  -1 -42  -4    1.00    0.75
  -1 -42  -5    0.27    0.45
  -1 -42  -5    0.86    0.61
   1 -43  -5    3.25    0.53
  -1 -43   4    2.18    0.37
   1 -43  -4    3.39    0.58
   1 -43  -4    2.92    0.76
  -1 -43   4    2.57    0.40
   1 -43  -3    1.18    0.38
  -1 -43   3    1.26    0.49
   1 -43  -3    0.88    0.64
   1 -43  -3    1.09    0.84
   1 -43  -2    6.83    1.05
   1 -43  -2    8.92    0.94
  -1 -43   2    8.91    0.80
   1 -43  -2    7.70    0.71
  -1 -43   1    3.93    0.67
   1 -43  -1    3.50    0.64
   1 -43  -1    3.70    0.86
  -1 -43   1    2.49    0.72
   1 -43  -1    2.35    1.02
  -1 -43   0   11.17    1.08
   1 -43   0   11.49    1.12
  -1 -43   0   12.90    1.07
   1 -43   0   12.12    0.94
  -1 -43   0   13.72    0.96
  -1 -43  -1    1.44    0.57
   1 -43   1    0.54    0.55
  -1 -43  -1    1.74    0.82
   1 -43   1    1.09    0.79
  -1 -43  -1    0.89    0.69
  -1 -43  -2    3.09    0.52
   1 -43   2    2.47    0.57
  -1 -43  -2    2.95    0.71
  -1 -43  -2    2.51    0.84
   1 -43   2    0.49    0.76
   1 -43   3    0.72    0.43
  -1 -43  -3    1.13    0.78
  -1 -43  -3    0.49    0.59
  -1 -43  -4   10.51    0.91
  -1 -43  -4    9.04    0.76
  -1 -43  -5    1.37    0.37
  -1 -43  -5    1.03    0.49
   1 -44  -4    0.66    0.62
   1 -44  -4    0.71    0.46
  -1 -44   3    1.23    0.44
   1 -44  -3    1.12    0.31
   1 -44  -3    1.46    0.74
   1 -44  -3    1.79    0.59
  -1 -44   2    4.73    0.60
   1 -44  -2    4.28    0.52
   1 -44  -2    3.49    0.92
   1 -44  -2    3.69    0.76
   1 -44  -1    3.99    0.59
  -1 -44   1    3.91    0.62
   1 -44  -1    2.30    0.92
   1 -44  -1    2.58    0.77
  -1 -44   1    3.25    0.67
   1 -44   0    0.04    0.52
  -1 -44   0    0.96    0.53
  -1 -44   0    0.89    0.65
   1 -44   0    0.36    0.71
  -1 -44  -1    3.08    0.56
   1 -44   1    3.20    0.57
   1 -44   1    3.23    0.79
  -1 -44  -1    3.88    0.70
  -1 -44  -1    1.93    0.76
   1 -44   2    0.75    0.46
  -1 -44  -2    0.14    0.39
  -1 -44  -2   -0.28    0.70
  -1 -44  -2    0.53    0.57
   1 -44   3    0.85    0.37
  -1 -44  -3    0.60    0.52
  -1 -44  -3    1.30    0.65
  -1 -44  -4   -0.28    0.40
  -1 -44  -4    0.26    0.52
   1 -45  -4    1.84    0.46
  -1 -45   3    0.69    0.33
   1 -45  -3    0.68    0.62
   1 -45  -3    1.02    0.47
  -1 -45   2    3.28    0.51
   1 -45  -2    2.74    0.44
   1 -45  -2    3.68    0.81
   1 -45  -2    3.15    0.63
  -1 -45   1   11.30    0.89
   1 -45  -1   13.00    1.03
  -1 -45   1   14.42    0.90
   1 -45  -1   15.07    0.88
   1 -45   0    0.79    0.47
  -1 -45   0    0.93    0.48
  -1 -45   0    0.83    0.55
   1 -45   0    0.09    0.65
  -1 -45  -1    5.44    0.56
   1 -45   1    4.42    0.57
   1 -45   1    3.39    0.73
  -1 -45  -1    4.57    0.69
  -1 -45  -2    5.65    0.72
  -1 -45  -2    5.29    0.64
   1 -45   2    6.58    0.57
  -1 -45  -2    5.22    0.48
   1 -45   3    0.33    0.29
  -1 -45  -3    0.14    0.43
  -1 -45  -3    0.51    0.53
   1 -46  -2    4.24    0.58
   1 -46  -2    4.58    0.42
  -1 -46   2    5.46    0.49
   1 -46  -1    3.37    0.46
  -1 -46   1    2.45    0.46
   1 -46  -1    2.65    0.60
   1 -46   0    0.75    0.41
  -1 -46   0    0.48    0.41
  -1 -46   0    0.48    0.47
   1 -46   0    0.46    0.58
   1 -46   1    1.71    0.41
  -1 -46  -1    1.61    0.39
  -1 -46  -1    0.87    0.47
   1 -46   2    3.36    0.41
  -1 -46  -2    2.74    0.46
  -1 -47   1    0.62    0.33
   1 -47  -1    0.54    0.31
   1 -47  -1    0.82    0.46
   1 -47   0    3.97    0.59
   1 -47   0    4.68    0.46
  -1 -47   0    5.03    0.46
   1 -47   1    0.11    0.31
  -2   0  11    0.87    0.43
  -2   0  10    4.95    0.75
  -2   0  10    4.04    0.58
  -2   0   8   20.96    1.32
  -2   0   8   17.29    1.34
  -2   0   8   19.26    1.27
  -2   0   7    0.24    0.67
  -2   0   7   -0.22    0.51
  -2   0   6    0.98    0.66
  -2   0   6    0.72    0.50
  -2   0   5    0.25    0.49
  -2   0   5    0.24    0.45
  -2   0   4   48.14    2.07
  -2   0   4   50.54    2.18
  -2   0   3   -0.21    0.38
  -2   0   3    0.06    0.31
  -2   0   2   19.37    0.91
  -2   0   2   17.18    0.86
  -2   0   1    6.54    0.57
  -2   0   0 9999.00  381.78
  -2   0  -1    7.81    0.50
   2   0   1    6.56    0.59
  -2   0  -1    4.76    0.53
   2   0   2   20.78    1.15
   2   0   2   21.73    0.93
  -2   0  -2   24.25    1.10
   2   0   3   -0.45    0.51
   2   0   3   -0.10    0.53
  -2   0  -3    0.05    0.40
   2   0   4   48.68    2.34
  -2   0  -4   51.30    2.25
   2   0   5    0.57    0.57
  -2   0  -5    0.52    0.82
   2   0   6    8.75    0.88
   2   0   7    0.13    0.69
   2   0   7    0.40    0.82
   2   0   7   -0.38    0.58
   2   0   8    6.34    0.90
   2   0   8    3.86    0.89
   2   0   9    0.57    0.62
   2   0  10    1.72    0.64
   2   0  11    0.20    0.41
  -2  -1  11    4.17    0.54
  -2   1  11    5.52    0.57
  -2  -1  10   16.99    1.02
  -2   1  10   16.13    1.14
  -2  -1  10   17.46    1.17
  -2   1   9   19.68    1.26
  -2  -1   8    1.70    0.76
  -2   1   8    2.30    0.72
  -2  -1   8    2.18    0.70
  -2   1   8    1.97    0.78
  -2  -1   8    2.22    0.58
  -2   1   8    1.52    0.61
  -2   1   7    1.96    0.70
  -2  -1   7    1.07    0.70
  -2  -1   7    0.27    0.50
  -2   1   7    0.50    0.54
  -2   1   6   76.73    3.49
  -2  -1   6   82.85    3.52
  -2  -1   6   76.35    3.43
  -2   1   6   79.27    3.47
  -2   1   5    5.75    0.72
  -2  -1   5    6.97    0.72
  -2   1   5    5.87    0.69
  -2  -1   5    7.61    0.67
  -2   1   4   85.60    3.47
  -2  -1   4   83.25    3.53
  -2   1   4   86.86    3.57
  -2   1   3   18.33    0.88
  -2  -1   3   16.56    0.83
  -2  -1   3   16.53    0.92
  -2   1   3   17.90    0.94
  -2   1   2   57.96    2.34
  -2  -1   2   57.31    2.33
  -2  -1   2   55.35    2.28
  -2   1   2   55.48    2.31
  -2  -1   1 1213.87   46.65
  -2   1   1 1222.25   46.63
  -2  -1   0   12.30    0.97
  -2   1   0   20.32    0.98
  -2   1  -1 2486.12   95.16
  -2  -1  -1 2463.66   95.18
   2  -1   1 2497.51   95.20
   2   1   1 2508.06   95.19
  -2   1  -1 2504.49   95.21
   2  -1   2   69.38    2.73
   2   1   2   62.56    2.71
   2  -1   2   61.48    2.52
  -2   1  -2   66.23    2.64
  -2  -1  -2   63.29    2.64
   2  -1   3   27.29    1.38
   2   1   3   24.56    1.35
   2   1   3   28.09    1.37
   2  -1   3   23.64    1.35
  -2  -1  -3   27.44    1.30
  -2   1  -3   26.33    1.29
   2  -1   4   28.93    1.56
   2   1   4   26.39    1.53
  -2  -1  -4   29.88    1.45
  -2   1  -4   29.93    1.44
   2   1   5    0.96    0.58
   2  -1   5    2.13    0.60
  -2   1  -5    1.87    0.48
  -2  -1  -5    1.82    0.87
  -2   1  -5    2.78    0.88
   2   1   6   25.08    1.51
   2  -1   6   27.73    1.54
  -2   1  -6   22.77    1.72
   2   1   7    1.94    0.76
   2  -1   7    2.84    0.78
   2   1   7    1.63    0.57
   2  -1   7    2.20    0.68
   2   1   7    2.75    0.84
   2  -1   7    1.74    0.83
   2   1   8    8.25    0.99
   2  -1   8    9.45    1.03
   2   1   8   11.20    1.11
   2  -1   8    8.63    1.03
   2   1   9   17.03    1.21
   2  -1   9   13.78    1.15
   2  -1  10    2.01    0.65
   2   1  10    2.59    0.67
   2  -1  11    1.11    0.42
   2   1  11    0.40    0.41
  -2  -2  11    9.34    0.72
  -2   2  11   10.86    0.74
  -2  -2  10   10.72    0.83
  -2  -2  10   11.51    0.96
  -2   2  10   11.14    0.94
  -2   2   9   -0.22    0.52
  -2   2   8    8.55    0.90
  -2  -2   8    8.99    0.99
  -2  -2   8    9.05    0.89
  -2   2   8    7.87    0.92
  -2   2   8    8.31    0.90
  -2   2   7    5.99    0.85
  -2  -2   7    5.50    0.80
  -2  -2   7    6.71    0.74
  -2   2   7    5.38    0.73
  -2   2   6   35.03    1.78
  -2  -2   6   31.79    1.76
  -2  -2   6   31.34    1.67
  -2   2   6   34.64    1.76
  -2  -2   5   39.82    1.90
  -2   2   5   38.24    1.87
  -2   2   5   38.73    1.88
  -2  -2   5   36.15    1.81
  -2   2   4  146.99    5.84
  -2  -2   4  146.07    5.89
  -2   2   4  147.93    5.93
  -2  -2   3    1.70    0.40
  -2   2   3    1.37    0.45
  -2  -2   3    1.72    0.30
  -2   2   3    2.46    0.39
  -2  -2   2   16.25    0.83
  -2   2   2   17.13    0.84
  -2   2   2   15.41    0.85
  -2  -2   2   15.44    0.75
  -2   2   2   16.30    0.83
  -2  -2   1   27.11    1.25
  -2   2   1   28.46    1.26
  -2  -2   0 1213.91   46.16
  -2   2   0 1204.33   46.14
  -2   2   0 1201.70   46.13
  -2  -2  -1   85.89    3.58
  -2   2  -1   92.10    3.55
  -2   2  -1   83.84    3.61
   2  -2   2    3.42    0.51
   2   2   2    2.43    0.54
  -2   2  -2    2.98    0.44
   2  -2   2    2.22    0.31
   2   2   3    5.17    0.66
   2  -2   3    5.06    0.68
   2  -2   3    5.07    0.66
   2   2   3    4.76    0.67
  -2   2  -3    5.77    0.54
   2  -2   4  104.84    4.23
   2   2   4   94.47    4.20
  -2   2  -4  101.41    4.13
   2   2   4   99.62    4.20
  -2   2  -5   47.08    2.14
   2   2   5   47.14    2.24
   2  -2   5   45.66    2.22
  -2   2  -5   49.16    2.44
  -2  -2  -5   39.97    2.35
   2   2   6   15.70    1.10
   2  -2   6   13.83    1.09
  -2   2  -6   14.22    1.34
   2  -2   7    2.14    0.83
   2   2   7    3.01    0.82
   2   2   7    2.91    0.67
   2  -2   7    4.06    0.74
   2   2   7    4.77    0.83
   2  -2   7    4.20    0.79
   2   2   8    2.09    0.86
   2  -2   8    1.54    0.79
   2   2   8    2.46    0.76
   2  -2   8    1.77    0.76
   2   2   9    0.06    0.63
   2  -2   9    0.62    0.64
   2  -2  10    3.13    0.69
   2   2  10    3.29    0.67
   2   2  11    0.46    0.39
   2  -2  11    0.46    0.39
  -2   3  11   11.52    0.79
  -2  -3  11   12.29    0.79
  -2   3  11   11.99    0.77
  -2   3  10    1.84    0.64
  -2  -3  10    1.53    0.62
  -2  -3  10    1.13    0.52
  -2   3   9    1.59    0.57
  -2   3   8   22.01    1.46
  -2   3   8   23.19    1.40
  -2   3   8   25.25    1.50
  -2  -3   8   24.00    1.46
  -2   3   8   25.72    1.55
  -2  -3   8   23.37    1.50
  -2   3   7    0.06    0.66
  -2  -3   7    0.53    0.69
  -2   3   7    0.47    0.55
  -2   3   6   13.53    1.01
  -2  -3   6   10.36    0.92
  -2  -3   6   10.65    0.84
  -2   3   5    0.96    0.53
  -2  -3   5    0.85    0.54
  -2  -3   5    0.57    0.44
  -2   3   5    0.98    0.52
  -2  -3   4    0.71    0.41
  -2   3   4    0.43    0.49
  -2   3   4    0.64    0.39
  -2   3   3    0.72    0.42
  -2  -3   3    0.52    0.44
  -2  -3   3   -0.02    0.33
  -2   3   3    0.51    0.41
   2   3  -3    0.29    0.18
  -2  -3   3    0.19    0.23
  -2   3   3   -0.12    0.34
  -2  -3   2    1.18    0.40
  -2   3   2    1.33    0.40
  -2   3   2    1.20    0.35
  -2   3   2    0.81    0.38
  -2  -3   1   84.90    3.33
  -2  -3   1   85.70    3.35
  -2   3   1   82.97    3.33
  -2   3   1   79.20    3.33
  -2   3   0    2.62    0.43
  -2   3   0    1.97    0.33
   2  -3   0    2.53    0.53
  -2  -3   0    1.89    0.40
  -2  -3   0    1.91    0.39
  -2   3   0    1.53    0.32
  -2   3  -1  225.13    8.62
  -2  -3  -1  226.00    8.68
   2  -3   1  219.86    8.71
  -2   3  -1  222.39    8.70
  -2   3  -2    2.54    0.26
   2  -3   2    2.80    0.54
   2   3   2    1.64    0.48
  -2   3  -2    2.34    0.47
   2  -3   2    2.21    0.32
   2   3   3   -0.34    0.49
   2  -3   3    0.17    0.54
   2  -3   3   -0.26    0.50
   2   3   3   -0.10    0.50
  -2   3  -3    0.55    0.40
   2  -3   4    3.03    0.65
   2   3   4    2.72    0.63
  -2   3  -4    2.39    0.48
   2   3   4    2.00    0.56
  -2   3  -5   16.26    1.03
   2  -3   5   16.26    1.09
   2   3   5   19.23    1.15
  -2  -3  -5   14.21    1.27
  -2   3  -5   14.24    1.29
   2  -3   6   12.90    1.07
   2   3   6   11.00    0.94
  -2   3  -6   12.55    0.90
  -2   3  -6    9.26    1.23
   2   3   7    2.60    0.84
   2  -3   7    2.60    0.81
   2  -3   7    1.86    0.67
   2   3   7    1.46    0.60
   2   3   7    1.35    0.75
   2  -3   7    2.28    0.74
   2   3   8   15.86    1.25
   2  -3   8   12.26    1.22
   2   3   8   13.28    1.10
   2  -3   8   12.21    1.08
   2   3   8   13.19    1.20
   2   3   9    0.90    0.65
   2  -3   9    1.70    0.63
   2   3  10    2.68    0.65
   2  -3  10    1.99    0.63
   2   3  11    2.35    0.44
   2  -3  11    1.69    0.43
  -2   4  11    3.29    0.48
  -2  -4  11    3.94    0.50
  -2   4  11    2.78    0.49
  -2   4  10    0.33    0.57
  -2  -4  10    0.75    0.57
  -2  -4  10    0.41    0.50
  -2   4   9   11.67    1.00
  -2  -4   8    2.63    0.70
  -2   4   8    2.75    0.69
  -2   4   8    1.77    0.72
  -2  -4   8    2.48    0.77
  -2   4   8    1.12    0.64
  -2   4   8    2.13    0.64
  -2   4   7    3.46    0.70
  -2   4   7    3.54    0.76
  -2  -4   7    2.99    0.71
  -2  -4   6    7.70    0.70
  -2  -4   6    8.23    0.75
  -2  -4   6    8.27    0.85
  -2   4   6    8.48    0.85
  -2  -4   5   22.02    1.27
  -2   4   5   21.12    1.24
  -2   4   5   22.67    1.16
  -2  -4   5   19.67    1.14
  -2   4   5   21.15    1.26
  -2   4   4   30.96    1.49
  -2  -4   4   31.85    1.48
  -2   4   4   30.95    1.54
  -2  -4   3   45.59    1.86
  -2   4   3   42.52    1.83
  -2   4   3   41.42    1.84
  -2  -4   3   41.24    1.80
  -2   4   3   40.08    1.87
   2   4  -3   41.09    1.70
  -2  -4   2  105.00    4.17
  -2   4   2  108.04    4.17
  -2   4   2  101.60    4.21
  -2   4   2  103.13    4.18
  -2  -4   1    6.24    0.52
  -2   4   1    5.89    0.49
  -2  -4   1    6.73    0.55
  -2   4   1    5.17    0.52
  -2   4   1    5.47    0.31
  -2  -4   0 1763.53   68.51
  -2   4   0 1838.86   68.51
  -2  -4   0 1820.29   68.52
   2  -4   0 1818.29   68.59
  -2   4   0 1743.33   68.48
  -2  -4  -1   50.81    2.09
  -2   4  -1   50.83    2.00
   2  -4   1   50.61    2.14
  -2   4  -1   49.97    2.11
  -2   4  -2  153.27    5.92
   2  -4   2  155.97    6.14
   2   4   2  152.65    6.09
   2  -4   2  148.22    6.00
  -2   4  -2  161.94    6.08
   2  -4   3   32.00    1.67
   2  -4   3   37.61    1.72
   2   4   3   37.82    1.68
   2   4   3   32.13    1.68
  -2   4  -3   35.08    1.61
   2  -4   4   38.85    1.89
  -2   4  -4   36.31    1.75
   2   4   4   37.34    1.83
   2   4   5    7.72    0.83
  -2   4  -5    7.52    0.69
   2  -4   5    8.67    0.80
  -2   4  -5    8.52    1.04
   2  -4   6   14.22    1.08
   2   4   6   13.02    0.99
  -2   4  -6   13.54    0.96
  -2   4  -6   11.38    1.32
   2   4   7    0.73    0.78
   2  -4   7    0.93    0.81
   2  -4   7    1.01    0.65
   2   4   7    0.78    0.52
   2   4   7    1.16    0.73
   2  -4   7    1.48    0.65
   2  -4   8    8.38    1.03
   2   4   8    7.02    0.86
   2   4   8    6.88    1.01
   2   4   8    9.01    1.04
   2  -4   8    9.18    0.94
   2  -4   9   19.31    1.30
   2   4   9   19.25    1.36
   2   4  10    4.24    0.67
   2  -4  10    3.02    0.67
   2   4  11    5.55    0.52
   2  -4  11    4.49    0.52
  -2   5  11    4.38    0.51
  -2  -5  11    4.92    0.53
  -2   5  11    4.86    0.52
  -2  -5  10    5.76    0.73
  -2   5  10    5.59    0.73
  -2  -5  10    5.53    0.69
  -2   5   9   28.38    1.64
  -2   5   8    1.51    0.66
  -2  -5   8    3.09    0.69
  -2   5   8    2.32    0.73
  -2  -5   8    2.52    0.76
  -2   5   8    1.46    0.64
  -2   5   7    4.31    0.72
  -2   5   7    3.41    0.78
  -2  -5   7    3.85    0.77
  -2  -5   7    3.08    0.62
  -2   5   7    3.36    0.67
  -2  -5   6    3.95    0.63
  -2  -5   6    5.78    0.79
  -2   5   6    4.58    0.73
  -2  -5   5    0.97    0.53
  -2   5   5    1.12    0.55
  -2  -5   5    1.06    0.40
  -2   5   5    0.40    0.46
  -2   5   5    1.21    0.47
  -2  -5   4    1.52    0.41
  -2   5   4    1.69    0.54
  -2   5   4    2.15    0.45
  -2   5   3    3.35    0.51
  -2  -5   3    2.86    0.48
  -2   5   3    2.41    0.49
  -2   5   3    2.27    0.45
   2   5  -3    4.08    0.33
  -2  -5   3    2.65    0.40
  -2  -5   2    0.73    0.39
  -2  -5   2    0.65    0.37
  -2   5   2    0.83    0.42
  -2   5   2    0.81    0.38
  -2   5   2    0.93    0.40
  -2   5   1   11.92    0.66
  -2  -5   1   11.56    0.65
  -2  -5   1   11.71    0.70
  -2   5   1   10.84    0.69
  -2   5   1   10.30    0.51
   2  -5  -1   11.44    0.74
  -2   5   0    0.98    0.39
  -2  -5   0    0.96    0.40
  -2  -5   0    1.03    0.39
  -2   5   0    0.89    0.31
   2  -5   0    0.81    0.51
  -2  -5  -1   39.04    1.61
   2  -5   1   35.97    1.64
  -2   5  -1   36.51    1.62
  -2   5  -2   33.34    1.30
   2   5   2   30.00    1.51
   2  -5   2   33.44    1.58
   2  -5   2   30.90    1.42
  -2   5  -2   32.98    1.50
   2   5   3    2.01    0.51
   2  -5   3    1.86    0.61
   2  -5   3    2.82    0.63
   2   5   3    1.78    0.62
  -2   5  -3    1.68    0.43
   2  -5   4    0.45    0.61
  -2   5  -4    0.13    0.42
   2   5   4    0.40    0.54
   2  -5   5   10.59    0.93
   2  -5   5    9.66    0.88
   2   5   5    9.89    0.87
  -2   5  -5   10.41    1.11
   2   5   6    9.36    0.83
   2  -5   6    8.01    0.92
  -2   5  -6   10.69    0.85
  -2   5  -6   11.15    1.31
   2  -5   7   11.19    1.05
   2   5   7   12.73    1.14
   2  -5   7   11.70    1.14
   2   5   7   11.75    1.12
   2  -5   7   10.35    1.04
   2  -5   8    0.07    0.77
   2   5   8   -0.07    0.77
   2   5   8    0.65    0.65
   2   5   8   -0.43    0.70
   2  -5   8    0.46    0.64
   2   5   9   19.20    1.28
   2   5   9   20.31    1.36
   2  -5   9   18.04    1.25
   2  -5  10    3.45    0.67
   2   5  10    3.19    0.63
   2  -5  11   14.63    0.85
   2   5  11   14.96    0.85
  -2  -6  11    4.85    0.51
  -2   6  11    3.77    0.48
  -2   6  11    4.95    0.53
  -2   6  10    1.84    0.61
  -2  -6  10    2.47    0.63
  -2  -6  10    1.94    0.58
  -2   6   9    1.37    0.63
  -2   6   8   66.10    3.25
  -2  -6   8   67.72    3.15
  -2   6   8   70.23    3.19
  -2   6   8   78.35    3.32
  -2  -6   8   68.98    3.25
  -2   6   7    9.33    0.97
  -2  -6   7    8.40    0.85
  -2   6   7   10.24    0.84
  -2  -6   7    9.69    0.97
  -2   6   7    9.85    0.96
   2  -6  -6   24.37    1.53
  -2  -6   6   24.06    1.36
  -2   6   6   22.91    1.42
  -2  -6   6   24.31    1.45
  -2   6   5    2.49    0.57
  -2  -6   5    3.15    0.62
  -2   6   5    1.81    0.56
  -2   6   5    2.59    0.51
  -2   6   4   87.66    3.48
  -2  -6   4   79.20    3.39
  -2   6   4   83.30    3.52
   2   6  -4   83.36    3.32
  -2  -6   3    2.56    0.48
  -2   6   3    2.88    0.46
  -2   6   3    1.72    0.48
  -2   6   3    1.96    0.49
   2   6  -3    2.54    0.33
  -2  -6   2   41.74    1.74
  -2   6   2   40.68    1.75
  -2  -6   2   39.53    1.78
  -2   6   2   39.54    1.79
  -2   6   2   40.31    1.77
  -2  -6   1    8.81    0.54
  -2   6   1    9.23    0.56
  -2  -6   1    8.11    0.58
  -2   6   1    7.69    0.58
   2  -6  -1    7.64    0.69
  -2   6   1    7.37    0.42
  -2  -6   0   73.62    2.98
  -2   6   0   73.73    2.99
  -2  -6   0   76.51    3.01
   2  -6   0   74.19    3.09
  -2   6   0   73.06    2.97
  -2  -6  -1    0.94    0.37
   2  -6   1    1.71    0.45
  -2   6  -1    1.27    0.41
   2   6   2   29.22    1.38
   2  -6   2   28.19    1.46
   2  -6   2   29.58    1.31
  -2   6  -2   29.42    1.37
   2  -6   3    5.30    0.65
   2   6   3    5.38    0.60
   2   6   3    4.95    0.68
   2  -6   3    6.38    0.67
   2  -6   3    5.11    0.42
  -2   6  -3    5.75    0.58
   2  -6   4   48.21    2.20
  -2   6  -4   46.61    2.08
   2   6   4   42.35    2.12
   2  -6   5    5.00    0.74
   2   6   5    5.37    0.71
   2  -6   5    4.73    0.68
  -2   6  -5    3.84    0.90
   2   6   6   13.27    1.00
   2  -6   6   13.86    1.12
  -2   6  -6   14.77    0.99
  -2   6  -6   15.26    1.38
   2  -6   7   14.03    1.14
   2   6   7   13.91    1.20
   2  -6   7   13.33    1.22
   2   6   7   14.02    1.22
   2  -6   7   13.85    1.17
   2   6   8   60.41    3.07
   2  -6   8   66.11    3.04
   2   6   8   66.04    3.06
   2  -6   8   64.03    3.07
   2   6   8   60.68    3.04
   2   6   9    3.23    0.74
   2  -6   9    3.02    0.67
   2   6   9    2.44    0.65
   2   6  10    2.17    0.62
   2  -6  10    1.71    0.60
   2   6  11    0.58    0.35
   2  -6  11    0.08    0.38
  -2  -6 -11    0.40    0.43
  -2  -7  11    0.41    0.35
  -2   7  11    1.39    0.37
  -2   7  11    0.62    0.38
  -2  -7  11    0.07    0.29
  -2   7  10    4.46    0.68
  -2  -7  10    4.82    0.67
  -2  -7  10    6.06    0.71
  -2   7   9    4.27    0.73
  -2   7   8    6.54    0.88
  -2  -7   8    5.53    0.77
  -2   7   8    5.07    0.83
  -2   7   8    5.52    0.77
  -2  -7   8    6.70    0.89
  -2   7   7   69.64    3.17
  -2  -7   7   69.87    3.13
  -2   7   7   68.77    3.13
  -2  -7   7   62.44    3.00
  -2  -7   6    0.25    0.46
  -2  -7   6    0.10    0.56
   2  -7  -6    0.79    0.68
  -2   7   6   -0.05    0.56
  -2  -7   6    0.58    0.56
  -2   7   6    0.27    0.51
  -2  -7   5  231.01    9.10
  -2   7   5  227.57    9.09
  -2   7   5  220.81    9.13
  -2   7   5  231.73    9.08
  -2  -7   4   40.71    1.80
  -2   7   4   40.27    1.94
   2   7  -4   40.55    1.75
  -2   7   4   44.58    1.93
  -2  -7   3   26.97    1.25
  -2   7   3   25.58    1.24
   2   7  -3   25.04    1.16
  -2   7   3   26.40    1.31
  -2   7   3   26.28    1.32
  -2  -7   2    5.41    0.51
  -2  -7   2    5.70    0.53
   2  -7  -2    5.65    0.70
  -2   7   2    5.35    0.50
  -2   7   2    5.41    0.56
  -2   7   2    5.63    0.52
  -2  -7   1    2.98    0.43
   2  -7  -1    3.43    0.56
  -2   7   1    3.28    0.39
  -2  -7   1    3.20    0.43
  -2   7   1    2.90    0.30
  -2   7   1    3.42    0.45
  -2  -7   0   -0.02    0.37
  -2  -7   0   -0.17    0.32
  -2   7   0    0.09    0.36
  -2   7   0    0.09    0.34
  -2   7   0    0.37    0.32
   2  -7   0    0.28    0.51
  -2  -7  -1    1.59    0.41
   2  -7   1    1.69    0.48
  -2   7  -1    1.44    0.41
   2   7   2   35.41    1.63
   2  -7   2   35.99    1.75
   2  -7   2   36.48    1.60
  -2   7  -2   38.68    1.67
   2   7   3    6.11    0.61
   2   7   3    4.79    0.66
   2  -7   3    6.45    0.71
   2  -7   3    6.03    0.66
   2   7   3    4.56    0.65
   2  -7   3    5.76    0.45
  -2   7  -3    6.58    0.59
   2   7   4   12.78    0.87
  -2   7  -4   12.91    0.87
   2   7   4   12.55    0.97
   2  -7   5  169.54    6.59
   2   7   5  149.26    6.40
   2  -7   5  158.83    6.47
   2   7   5  160.66    6.53
  -2   7  -5  156.35    6.69
   2  -7   6    1.52    0.64
   2   7   6    1.93    0.51
   2   7   6    3.33    0.75
   2  -7   6    3.09    0.78
  -2   7  -6    2.66    0.62
  -2   7  -6    3.16    0.98
   2  -7   7   18.26    1.35
   2  -7   7   18.64    1.31
   2   7   7   15.33    1.31
  -2   7  -7   19.15    1.20
   2   7   7   18.04    1.37
   2  -7   7   16.09    1.23
  -2   7  -7   14.69    1.62
   2   7   8    6.16    0.95
   2  -7   8    5.86    0.82
   2   7   8    7.85    0.90
   2   7   8    6.00    0.93
   2  -7   8    5.45    0.94
   2   7   9   42.80    2.21
   2   7   9   42.03    2.18
   2   7  10    0.44    0.54
   2  -7  10    0.86    0.57
   2   7  11   -0.17    0.33
   2  -7  11    0.40    0.35
  -2  -7 -11    0.73    0.42
  -2  -8  11    3.73    0.45
  -2   8  11    3.60    0.44
  -2   8  11    4.68    0.47
  -2  -8  11    3.63    0.39
  -2  -8  10    8.52    0.78
  -2   8  10    7.55    0.77
  -2  -8  10    7.34    0.76
  -2   8   9    3.70    0.74
  -2   8   8   45.28    2.24
  -2  -8   8   39.15    2.15
  -2  -8   8   42.83    2.10
  -2   8   8   41.06    2.13
  -2   8   8   41.88    2.19
  -2   8   7    2.61    0.69
  -2   8   7    4.37    0.68
  -2  -8   7    3.05    0.70
  -2   8   7    3.30    0.74
  -2  -8   7    2.52    0.72
  -2  -8   7    2.75    0.69
  -2   8   6    1.55    0.54
  -2  -8   6    0.48    0.51
   2  -8  -6    1.07    0.70
  -2   8   6    1.91    0.62
  -2  -8   6    1.31    0.61
  -2  -8   6    1.75    0.62
  -2   8   6    0.71    0.49
  -2  -8   5    1.75    0.56
   2  -8  -5    0.52    0.64
  -2   8   5    0.49    0.50
  -2   8   5    0.84    0.56
  -2   8   5    0.58    0.52
   2  -8  -4    1.16    0.62
  -2   8   4    0.83    0.47
   2   8  -4    0.54    0.31
  -2   8   4    1.04    0.53
  -2  -8   3   36.99    1.62
  -2   8   3   37.06    1.64
   2   8  -3   35.75    1.59
  -2   8   3   37.70    1.72
   2  -8  -3   36.06    1.83
  -2   8   3   34.98    1.71
  -2  -8   2   39.35    1.67
  -2  -8   2   36.95    1.73
  -2   8   2   40.06    1.69
   2  -8  -2   39.46    1.88
  -2   8   2   39.93    1.75
  -2   8   2   36.91    1.73
  -2  -8   1   17.28    0.87
  -2   8   1   17.82    0.86
  -2  -8   1   17.93    0.92
  -2   8   1   18.99    0.94
  -2   8   1   16.96    0.80
   2  -8  -1   17.29    1.05
  -2  -8   0   81.36    3.24
  -2   8   0   84.63    3.24
  -2  -8   0   82.10    3.27
  -2   8   0   78.80    3.27
   2  -8   0   78.22    3.36
  -2   8   0   78.18    3.24
  -2  -8  -1    8.70    0.63
   2  -8   1    8.67    0.66
  -2   8  -1    9.13    0.63
   2  -8   2   25.02    1.37
   2   8   2   24.85    1.22
  -2   8  -2   26.43    1.28
   2  -8   2   26.46    1.22
   2   8   3   35.34    1.59
   2  -8   3   33.53    1.66
   2   8   3   32.59    1.65
   2  -8   3   35.47    1.72
   2  -8   3   32.95    1.49
  -2   8  -3   35.06    1.61
   2   8   3   32.52    1.66
   2   8   4   18.83    1.08
   2   8   4   20.41    1.20
  -2   8  -4   19.16    1.12
   2  -8   5    6.19    0.78
   2   8   5    6.21    0.65
   2   8   5    7.79    0.82
   2  -8   5    7.12    0.71
  -2   8  -5    7.43    1.01
   2   8   6   13.87    0.96
   2  -8   6   12.05    1.10
   2  -8   6   13.86    1.09
   2   8   6   12.94    1.11
  -2   8  -6   15.13    1.03
  -2   8  -6   11.22    1.35
   2  -8   7    6.46    0.90
   2  -8   7    5.88    0.83
   2   8   7    7.73    0.98
  -2   8  -7    4.64    0.74
   2   8   7    7.01    0.93
   2  -8   7    4.86    0.80
  -2   8  -7    5.67    1.24
   2   8   8   40.19    2.21
   2  -8   8   39.95    2.10
   2  -8   8   40.47    2.19
   2   8   8   41.68    2.17
   2   8   8   38.22    2.15
   2   8   9    3.19    0.72
   2   8   9    4.02    0.74
   2   8  10    0.30    0.51
   2  -8  10    0.83    0.55
   2  -8  11    0.14    0.34
   2   8  11    0.80    0.31
  -2  -8 -11    0.30    0.37
  -2  -9  11    0.24    0.29
  -2   9  11    0.51    0.31
  -2  -9  11    0.25    0.30
  -2   9  11    0.28    0.34
  -2  -9  10    0.66    0.50
  -2   9  10    0.95    0.52
  -2  -9  10    1.10    0.57
  -2   9   9    0.73    0.58
  -2   9   8    2.40    0.71
  -2  -9   8    1.25    0.62
  -2   9   8    2.54    0.68
  -2  -9   8    2.39    0.66
  -2   9   8    2.72    0.72
  -2  -9   8    2.18    0.70
  -2   9   7   22.06    1.42
  -2  -9   7   20.16    1.34
  -2  -9   7   19.86    1.35
  -2   9   7   22.28    1.42
  -2  -9   7   22.94    1.33
  -2   9   7   23.45    1.36
  -2   9   6    4.12    0.71
  -2   9   6    3.29    0.64
  -2  -9   6    3.17    0.61
  -2  -9   6    3.33    0.65
   2  -9  -6    3.11    0.76
  -2   9   6    2.46    0.63
  -2  -9   6    3.55    0.63
  -2  -9   5   17.97    1.13
  -2   9   5   17.92    1.11
  -2   9   5   18.92    1.18
  -2  -9   5   18.80    1.12
  -2   9   4   23.25    1.23
   2  -9  -4   22.78    1.36
  -2   9   4   20.37    1.20
   2   9  -4   19.69    1.03
  -2  -9   3   95.35    3.87
  -2   9   3   99.45    3.87
   2   9  -3   89.22    3.85
   2  -9  -3   98.53    4.08
  -2   9   3   94.58    3.96
  -2   9   3  100.58    3.96
  -2  -9   2   51.25    2.14
  -2   9   2   52.64    2.15
  -2  -9   2   50.14    2.20
  -2   9   2   48.87    2.22
   2  -9  -2   51.51    2.34
  -2  -9   1   70.00    2.74
  -2   9   1   68.40    2.74
  -2  -9   1   67.19    2.79
  -2   9   1   66.58    2.80
   2  -9  -1   66.59    2.91
  -2   9   1   65.97    2.70
  -2   9   0   11.42    0.66
  -2  -9   0   12.44    0.70
  -2  -9   0   11.37    0.66
  -2   9   0   11.47    0.70
   2  -9   0   11.14    0.82
  -2   9   0   11.93    0.68
   2  -9   1   77.33    3.19
  -2  -9  -1   77.13    3.11
   2  -9   1   73.15    3.15
  -2   9  -1   75.59    3.12
   2  -9   2   52.77    2.39
   2   9   2   54.46    2.26
  -2   9  -2   55.99    2.33
   2  -9   2   51.58    2.27
   2   9   3   79.03    3.51
   2  -9   3   80.39    3.52
   2  -9   3   91.11    3.61
   2  -9   3   82.96    3.40
  -2   9  -3   87.07    3.51
   2   9   3   83.69    3.54
   2   9   4   20.96    1.17
  -2   9  -4   23.11    1.24
   2   9   4   23.27    1.32
   2   9   5   10.85    0.81
   2  -9   5   12.03    0.99
   2   9   5   13.04    0.98
   2  -9   5   11.86    0.91
  -2   9  -5   11.86    1.18
   2   9   6    0.58    0.70
   2   9   6    0.38    0.47
   2  -9   6    1.15    0.72
   2  -9   6    1.29    0.64
  -2   9  -6    0.78    0.49
   2   9   6    0.37    0.66
  -2   9  -6    0.27    0.93
   2   9   7   30.29    1.87
   2  -9   7   36.54    1.95
   2  -9   7   32.34    1.91
  -2   9  -7   37.40    1.86
   2   9   7   34.59    1.96
   2  -9   7   34.44    1.86
  -2   9  -7   30.69    2.26
   2   9   8    2.34    0.82
   2  -9   8    1.73    0.63
   2  -9   8    2.26    0.63
   2  -9   8    2.29    0.79
   2   9   8    2.52    0.79
   2   9   8    2.69    0.76
   2   9   9   11.38    1.02
   2   9   9   10.78    1.00
   2   9   9   10.50    0.99
   2  -9   9   12.72    1.04
   2   9  10    1.71    0.55
   2  -9  10    2.73    0.59
   2  -9  11   -0.07    0.30
   2   9  11    0.26    0.28
  -2  -9 -11    0.14    0.39
  -2  10  11    0.20    0.33
  -2 -10  11    0.81    0.32
  -2 -10  10    3.54    0.59
  -2  10  10    4.30    0.60
  -2 -10  10    3.89    0.66
  -2  10  10    3.58    0.62
  -2  10   9    5.78    0.79
  -2  10   9    6.34    0.80
  -2 -10   9    3.84    0.72
  -2  10   8  144.88    6.00
  -2 -10   8  132.40    5.81
  -2 -10   8  137.74    5.83
  -2  10   8  148.69    5.87
  -2  10   8  138.75    5.91
  -2 -10   8  142.35    5.91
  -2  10   7   39.30    2.16
  -2 -10   7   40.11    2.09
  -2 -10   7   42.02    2.12
  -2 -10   7   41.29    2.04
  -2  10   7   42.92    2.08
  -2  10   7   41.47    2.13
  -2  10   6    5.29    0.77
  -2  10   6    8.02    0.79
   2 -10  -6    6.91    0.91
  -2 -10   6    5.99    0.75
  -2 -10   6    8.05    0.82
  -2 -10   6    7.06    0.74
  -2 -10   6    6.37    0.72
  -2  10   6    7.61    0.73
  -2  10   6    6.29    0.75
  -2 -10   5   67.79    2.76
  -2  10   5   62.10    2.78
  -2 -10   5   64.33    2.80
  -2 -10   5   58.17    2.80
  -2  10   5   61.38    2.86
   2 -10  -4   72.14    3.22
  -2  10   4   72.29    3.10
  -2  10   4   70.17    3.11
   2  10  -4   71.32    2.97
  -2 -10   3   69.45    2.92
  -2  10   3   74.47    2.93
   2  10  -3   69.59    2.93
  -2  10   3   72.96    3.02
   2 -10  -3   67.72    3.13
  -2  10   3   68.31    3.02
  -2 -10   2   50.23    2.06
  -2  10   2   50.01    2.06
  -2 -10   2   47.39    2.14
  -2  10   2   47.74    2.16
   2 -10  -2   49.14    2.28
  -2  10   1   96.29    3.77
  -2 -10   1   97.17    3.78
  -2 -10   1   95.08    3.84
  -2  10   1   91.11    3.85
   2 -10  -1   92.91    3.95
  -2  10   1   93.98    3.75
  -2 -10   0   40.88    1.76
  -2  10   0   42.74    1.76
  -2 -10   0   43.08    1.81
   2 -10   0   42.27    1.92
  -2  10   0   39.59    1.81
  -2  10   0   41.77    1.80
   2  10   1   72.88    3.01
   2 -10   1   76.32    3.16
  -2 -10  -1   78.01    3.08
   2 -10   1   71.96    3.12
  -2  10  -1   75.31    3.09
   2  10   2   30.59    1.38
   2 -10   2   30.29    1.53
  -2  10  -2   31.87    1.49
   2 -10   2   29.68    1.42
   2  10   2   29.68    1.46
   2 -10   3   47.73    2.24
   2  10   3   46.16    2.16
   2 -10   3   47.21    2.16
   2 -10   3   47.85    2.06
  -2  10  -3   50.44    2.17
   2  10   3   47.54    2.19
   2  10   4    3.98    0.50
   2  10   4    4.30    0.68
  -2  10  -4    4.48    0.59
   2  10   5   57.46    2.53
   2 -10   5   58.03    2.71
  -2  10  -5   57.27    2.60
   2  10   5   57.58    2.68
   2 -10   5   55.34    2.60
  -2  10  -5   54.01    2.87
   2  10   6    9.51    0.93
   2 -10   6    8.27    0.93
   2 -10   6    8.15    0.94
  -2  10  -6    7.99    0.81
   2  10   6    9.78    0.96
  -2  10  -6    7.33    1.23
   2  10   7   43.45    2.28
   2 -10   7   43.87    2.26
   2  10   7   42.66    2.23
   2 -10   7   42.44    2.23
  -2  10  -7   40.42    2.12
   2  10   7   42.22    2.27
   2 -10   7   42.06    2.17
  -2  10  -7   39.28    2.56
   2 -10   8   73.63    3.51
   2  10   8   87.43    3.74
   2  10   8   81.94    3.68
   2 -10   8   79.70    3.62
   2  10   8   76.48    3.61
   2  10   9    0.25    0.59
   2  10   9    0.12    0.60
   2  10   9   -0.06    0.60
   2 -10   9    1.12    0.62
   2  10  10    9.89    0.78
   2 -10  10    8.44    0.77
   2  10  11    0.66    0.27
   2 -10  11    1.75    0.32
  -2 -10 -11    1.40    0.37
  -2  11  11   -0.29    0.27
  -2 -11  11   -0.04    0.28
  -2  11  10    3.13    0.55
  -2 -11  10    2.84    0.54
  -2 -11  10    3.80    0.65
  -2  11  10    3.02    0.60
  -2  11   9   17.03    1.20
  -2 -11   9   19.28    1.22
  -2  11   8   -0.07    0.61
  -2 -11   8    0.26    0.61
  -2 -11   8    0.86    0.58
  -2 -11   8    0.40    0.60
  -2  11   8    1.31    0.62
  -2  11   8    0.06    0.63
  -2  11   7    7.33    0.93
  -2  11   7    6.92    0.83
  -2 -11   7    8.38    0.89
  -2  11   7    8.23    0.83
  -2 -11   7    7.68    0.80
  -2 -11   7    8.14    0.86
  -2  11   7    8.09    0.84
  -2  11   6    1.30    0.62
   2 -11  -6    0.34    0.67
  -2  11   6    1.43    0.64
  -2 -11   6    1.05    0.58
  -2 -11   6    0.10    0.58
  -2  11   6    1.93    0.57
  -2 -11   6    0.81    0.51
  -2 -11   6    1.38    0.59
  -2  11   6    1.09    0.59
  -2 -11   5   13.63    0.89
  -2  11   5   13.07    0.90
  -2 -11   5   15.10    0.95
  -2  11   5   13.61    0.95
  -2 -11   5   11.59    0.95
  -2  11   5   14.31    1.01
   2 -11  -4   72.99    3.31
  -2  11   4   78.16    3.21
  -2  11   4   73.07    3.20
   2  11  -4   70.81    3.06
  -2 -11   3    1.03    0.38
  -2  11   3    1.01    0.39
  -2  11   3   -0.16    0.42
   2  11  -3    0.91    0.41
  -2  11   3    0.80    0.51
   2 -11  -3    0.58    0.59
  -2  11   2  156.05    5.98
  -2 -11   2  151.61    5.97
  -2 -11   2  147.96    6.05
  -2  11   2  150.31    6.08
   2 -11  -2  152.66    6.19
  -2 -11   1    1.19    0.44
  -2 -11   1    1.90    0.38
  -2  11   1    1.28    0.34
   2 -11  -1    1.73    0.61
  -2  11   1    1.77    0.35
  -2  11   1    2.29    0.47
  -2 -11   0    7.49    0.53
  -2  11   0    7.37    0.52
  -2 -11   0    8.56    0.61
   2 -11   0    6.89    0.72
  -2  11   0    6.88    0.56
  -2  11   0    6.59    0.56
   2  11   1   11.14    0.64
   2 -11   1   12.97    0.87
  -2 -11  -1   12.45    0.76
   2 -11   1   12.77    0.82
  -2  11  -1   14.00    0.79
   2  11   2  179.36    7.06
   2 -11   2  183.80    7.22
   2 -11   2  177.12    7.13
  -2  11  -2  184.70    7.18
   2  11   2  179.47    7.15
   2 -11   3   23.06    1.31
   2  11   3   21.70    1.21
   2 -11   3   22.08    1.22
   2 -11   3   22.73    1.11
  -2  11  -3   23.08    1.24
   2  11   3   20.84    1.21
   2  11   4   37.49    1.74
  -2  11  -4   38.50    1.84
   2  11   4   38.20    1.89
  -2  11  -4   37.02    2.02
   2  11   5    9.42    0.71
   2 -11   5    8.09    0.89
  -2  11  -5    8.81    0.82
   2  11   5    8.77    0.86
   2 -11   5   10.23    0.80
  -2  11  -5    9.28    1.11
   2 -11   6    2.76    0.72
   2 -11   6    1.83    0.70
   2  11   6    1.93    0.72
   2  11   6    2.40    0.72
  -2  11  -6    3.05    0.68
  -2  11  -6    2.24    1.01
   2  11   7    1.67    0.77
   2 -11   7    1.44    0.73
   2  11   7    1.43    0.75
   2 -11   7    1.49    0.70
   2  11   7    1.61    0.79
  -2  11  -7    1.78    0.64
  -2  11  -7    2.01    1.19
   2  11   8    5.51    0.88
   2 -11   8    3.95    0.73
   2 -11   8    5.47    0.81
   2  11   8    5.22    0.86
   2  11   8    5.44    0.88
   2  11   9   12.82    1.07
   2  11   9   14.55    1.07
   2 -11   9   13.67    1.07
   2 -11  10    0.27    0.47
   2  11  10    0.40    0.44
  -2 -11 -11    0.56    0.33
  -2 -12  11    1.40    0.30
  -2  12  10    0.80    0.44
  -2 -12  10    1.02    0.48
  -2 -12  10    2.18    0.57
  -2  12  10    1.33    0.52
  -2  12   9   -0.20    0.55
  -2 -12   9   -0.10    0.56
  -2  12   8   15.90    1.29
  -2 -12   8   16.22    1.20
  -2 -12   8   17.94    1.25
  -2 -12   8   18.63    1.19
  -2  12   8   18.55    1.27
  -2  12   8   19.08    1.21
  -2  12   7    1.67    0.70
  -2  12   7    1.61    0.65
  -2 -12   7    1.33    0.67
  -2 -12   7    0.96    0.55
  -2  12   7    1.24    0.59
  -2  12   7    1.34    0.63
  -2 -12   7    1.65    0.62
  -2  12   6    0.24    0.58
  -2  12   6    1.21    0.62
  -2 -12   6   -0.05    0.57
  -2 -12   6    2.40    0.67
  -2  12   6    1.09    0.52
  -2 -12   6    1.36    0.55
  -2  12   6    0.59    0.57
  -2 -12   6    0.44    0.50
  -2 -12   5   19.28    1.07
  -2  12   5   17.34    1.05
  -2  12   5   19.54    1.14
  -2 -12   5   17.33    1.08
  -2  12   5   19.32    1.23
  -2 -12   5   18.14    1.18
  -2  12   5   19.07    1.20
   2 -12  -4   20.01    1.30
  -2 -12   4   20.13    1.20
  -2  12   4   19.54    1.19
  -2  12   4   19.91    1.20
   2  12  -4   20.28    1.07
  -2 -12   3    3.13    0.42
  -2  12   3    3.67    0.44
  -2  12   3    2.32    0.52
   2 -12  -3    3.71    0.72
  -2  12   3    3.17    0.61
   2  12  -3    3.50    0.48
  -2 -12   2   17.92    0.92
  -2  12   2   18.58    0.93
  -2 -12   2   18.87    1.03
  -2  12   2   18.58    1.08
   2 -12  -2   19.32    1.19
  -2 -12   1    0.24    0.43
   2  12  -1    0.36    0.18
  -2 -12   1    0.53    0.36
  -2  12   1    1.43    0.35
  -2  12   1    1.01    0.35
  -2  12   1    0.29    0.46
   2 -12  -1    1.07    0.58
  -2 -12   0   65.15    2.71
  -2  12   0   66.63    2.71
  -2 -12   0   66.52    2.78
   2 -12   0   70.28    2.89
  -2  12   0   67.58    2.79
  -2  12   0   67.00    2.78
   2  12   1   45.30    1.94
  -2 -12  -1   49.05    2.06
   2 -12   1   46.78    2.12
   2 -12   1   48.56    2.11
  -2  12  -1   49.77    2.08
   2  12   1   45.79    2.00
   2 -12   2    4.43    0.56
   2  12   2    5.67    0.45
   2  12   2    3.95    0.54
   2 -12   2    4.07    0.65
   2 -12   2    5.27    0.57
   2  12   2    5.26    0.56
  -2  12  -2    6.06    0.64
   2  12   3   26.72    1.30
   2  12   3   22.87    1.14
   2 -12   3   21.64    1.33
   2 -12   3   24.26    1.29
   2 -12   3   24.72    1.21
  -2  12  -3   24.87    1.32
   2  12   3   23.95    1.31
   2  12   4    1.92    0.39
   2  12   4    1.74    0.59
  -2  12  -4    1.15    0.51
  -2  12  -4    1.84    0.77
   2 -12   5   35.06    1.93
  -2  12  -5   36.31    1.86
   2  12   5   37.72    1.91
   2 -12   5   34.68    1.79
  -2  12  -5   37.32    2.13
   2 -12   6    1.06    0.64
   2  12   6    0.39    0.62
   2 -12   6    1.19    0.70
   2  12   6    1.02    0.69
  -2  12  -6    0.67    0.53
  -2  12  -6    0.28    0.97
   2  12   7   -0.12    0.66
   2 -12   7    0.43    0.69
   2  12   7    0.57    0.73
   2 -12   7    0.99    0.68
   2  12   7    0.35    0.72
  -2  12  -7    0.48    0.60
  -2  12  -7    1.28    1.20
   2 -12   8   53.23    2.61
   2  12   8   52.19    2.72
   2  12   8   55.17    2.76
   2  12   8   56.41    2.68
   2 -12   8   56.18    2.68
   2  12   9    7.62    0.90
   2 -12   9   10.06    0.90
   2  12   9    9.15    0.87
   2 -12  10    0.14    0.45
   2  12  10    0.14    0.43
  -2 -12 -11   -0.16    0.31
  -2 -13  10    2.46    0.49
  -2  13  10    2.20    0.46
  -2 -13  10    2.68    0.60
  -2  13  10    2.53    0.54
  -2 -13   9    1.54    0.58
  -2  13   9    1.05    0.57
  -2 -13   9    0.52    0.54
  -2  13   8   27.27    1.63
  -2 -13   8   26.50    1.55
  -2 -13   8   25.80    1.46
  -2  13   8   25.31    1.48
  -2 -13   8   27.15    1.55
  -2  13   8   24.29    1.52
  -2  13   7    0.81    0.69
  -2  13   7    1.12    0.65
  -2 -13   7    0.73    0.67
  -2 -13   7    0.81    0.58
  -2  13   7    0.17    0.59
  -2  13   7    0.49    0.53
  -2 -13   7    0.82    0.60
  -2  13   6    1.95    0.63
  -2  13   6    2.61    0.69
  -2 -13   6    3.27    0.67
  -2 -13   6    3.00    0.72
  -2 -13   6    4.08    0.63
  -2  13   6    3.94    0.60
  -2  13   6    3.49    0.65
  -2 -13   6    3.12    0.64
  -2 -13   5   24.68    1.29
  -2  13   5   26.17    1.32
  -2  13   5   26.14    1.36
  -2 -13   5   24.59    1.35
  -2 -13   5   24.06    1.44
  -2  13   5   24.39    1.45
  -2  13   4   37.65    1.83
  -2 -13   4   36.08    1.84
   2 -13  -4   34.01    1.88
  -2  13   4   37.86    1.82
   2  13  -4   35.16    1.69
  -2  13   3   12.22    0.71
  -2 -13   3   11.97    0.71
   2  13  -3   10.80    0.79
  -2  13   3   12.72    0.89
   2 -13  -3    8.56    0.89
  -2  13   3   11.29    0.80
  -2 -13   2    5.05    0.47
  -2  13   2    5.21    0.46
  -2 -13   2    5.41    0.55
   2 -13  -2    5.26    0.78
  -2  13   2    5.27    0.61
  -2 -13   1    9.88    0.60
  -2  13   1   10.09    0.58
   2  13  -1    9.39    0.47
  -2 -13   1   11.23    0.74
   2 -13  -1    9.62    0.83
  -2  13   1    9.12    0.74
  -2  13   1   10.75    0.64
  -2 -13   0    0.52    0.39
  -2 -13   0    0.11    0.31
  -2  13   0    0.61    0.33
  -2  13   0    0.45    0.42
  -2  13   0    0.12    0.39
   2 -13   0    1.47    0.54
   2 -13   1    0.96    0.49
   2  13   1    0.93    0.23
  -2 -13  -1    0.49    0.39
   2 -13   1    1.18    0.53
   2  13   1    1.24    0.37
  -2  13  -1    1.17    0.42
   2  13   2    8.17    0.68
   2 -13   2    9.90    0.70
   2 -13   2    9.32    0.79
  -2  13  -2    9.44    0.77
   2 -13   2   10.34    0.71
   2  13   2    9.78    0.72
   2 -13   3    1.63    0.50
   2 -13   3    0.82    0.54
   2  13   3    1.28    0.32
   2  13   3    1.15    0.50
   2  13   3    1.97    0.55
  -2  13  -3    1.34    0.53
   2 -13   3    1.04    0.38
   2  13   4   55.36    2.52
  -2  13  -4   53.89    2.70
   2 -13   5   13.08    1.04
  -2  13  -5   12.76    0.96
   2  13   5   12.34    1.00
   2 -13   5   12.09    0.91
  -2  13  -5   14.36    1.33
   2 -13   6   -0.07    0.62
   2 -13   6    0.62    0.65
   2  13   6   -0.06    0.58
   2  13   6   -0.57    0.64
  -2  13  -6    0.96    0.61
  -2  13  -6    0.29    1.07
   2  13   7    0.22    0.76
   2 -13   7    0.21    0.62
   2  13   7    0.96    0.67
   2 -13   7    0.73    0.67
   2  13   7    0.98    0.76
  -2  13  -7    0.12    0.56
  -2  13  -7    0.96    1.17
   2  13   8    3.65    0.81
  -2  13  -8    2.66    0.66
   2 -13   8    3.92    0.74
   2  13   8    2.63    0.73
   2 -13   8    4.05    0.77
   2  13   8    3.95    0.83
   2  13   9    2.09    0.64
   2 -13   9    2.43    0.57
   2  13   9    2.51    0.61
   2 -13   9    3.73    0.68
   2 -13  10    5.97    0.60
   2  13  10    6.09    0.57
  -2 -13 -10    4.69    0.78
  -2 -13 -11   -0.02    0.29
  -2 -13 -11   -0.04    0.29
  -2  14  11   -0.23    0.26
  -2  14  10    5.16    0.54
  -2 -14  10    4.74    0.53
  -2 -14  10    6.13    0.66
  -2  14  10    5.45    0.60
  -2 -14   9   11.88    0.91
  -2  14   9   10.26    0.87
  -2 -14   9   10.96    0.89
  -2  14   9   10.51    0.93
  -2  14   8    1.08    0.69
  -2 -14   8   -0.05    0.62
  -2  14   8    0.44    0.57
  -2  14   8    0.59    0.58
  -2 -14   8    0.11    0.56
  -2  14   7    0.27    0.65
  -2  14   7    0.85    0.62
  -2 -14   7    0.92    0.67
  -2  14   7    0.29    0.53
  -2 -14   7    0.19    0.51
  -2  14   7    0.27    0.56
  -2 -14   7   -0.27    0.56
  -2  14   6    1.30    0.61
  -2  14   6    1.46    0.64
  -2 -14   6    1.11    0.63
  -2 -14   6    1.76    0.71
  -2  14   6    1.56    0.58
  -2  14   6    1.98    0.55
  -2 -14   6    1.35    0.54
  -2 -14   6    2.09    0.54
  -2 -14   5    2.90    0.53
  -2  14   5    1.29    0.49
  -2 -14   5    1.14    0.50
  -2  14   5    2.69    0.56
  -2 -14   5    1.83    0.49
   2 -14  -5    1.90    0.71
  -2  14   5    2.94    0.70
  -2 -14   5    1.66    0.65
   2 -14  -4  114.37    5.01
  -2 -14   4  122.59    4.96
  -2  14   4  119.79    4.92
   2  14  -4  115.25    4.82
  -2 -14   3    0.92    0.36
  -2  14   3    1.09    0.37
   2 -14  -3   -0.25    0.59
  -2  14   3    0.04    0.54
   2  14  -3    0.63    0.45
  -2  14   3    0.62    0.46
  -2 -14   2  268.82   10.38
  -2  14   2  266.34   10.38
  -2 -14   2  262.08   10.48
   2 -14  -2  265.95   10.63
  -2  14   2  275.48   10.54
  -2 -14   1    0.73    0.42
  -2 -14   1    0.93    0.32
  -2  14   1    0.96    0.32
   2  14  -1    1.21    0.19
   2 -14  -1    0.16    0.58
  -2  14   1    0.67    0.36
  -2  14   1    0.74    0.46
  -2 -14   0   60.24    2.49
   2 -14   0   57.18    2.58
  -2  14   0   56.09    2.49
  -2  14   0   58.81    2.48
   2  14   1   19.23    0.89
   2 -14   1   20.89    1.16
  -2 -14  -1   21.33    1.09
   2 -14   1   22.24    1.19
  -2  14  -1   24.51    1.16
   2  14   1   20.38    1.00
   2 -14   2  109.50    4.54
   2  14   2  111.26    4.54
   2 -14   2  110.44    4.64
  -2  14  -2  116.87    4.63
   2 -14   2  109.36    4.58
   2  14   2  116.67    4.56
   2 -14   3    0.28    0.46
   2  14   3    0.10    0.44
   2 -14   3    0.13    0.52
   2  14   3    0.33    0.51
   2 -14   3    0.67    0.39
  -2  14  -3    0.08    0.48
   2  14   4   72.23    3.21
  -2  14  -4   73.42    3.39
   2 -14   5    9.49    0.88
   2 -14   5    7.92    0.85
   2  14   5    8.02    0.86
  -2  14  -5   11.37    0.87
  -2  14  -5    8.74    1.16
   2  14   6   13.28    1.17
   2 -14   6   13.52    1.11
   2  14   6   12.27    1.06
   2 -14   6   13.21    1.05
  -2  14  -6   12.80    1.03
   2  14   6   13.10    1.12
  -2  14  -6   11.57    1.36
   2  14   7    1.47    0.65
   2 -14   7    2.54    0.72
   2 -14   7    2.65    0.76
   2  14   7    2.55    0.80
   2  14   7    2.22    0.76
  -2  14  -7    1.27    0.60
  -2  14  -7    1.08    1.14
   2 -14   8   11.46    1.00
  -2  14  -8   11.78    0.96
   2  14   8   10.35    1.04
   2  14   8    9.66    1.06
   2 -14   8   10.78    1.00
   2  14   8   10.34    0.97
   2  14   9    2.45    0.63
   2 -14   9    1.65    0.53
   2 -14   9    1.46    0.59
   2  14   9    1.49    0.57
   2  14  10    1.77    0.42
   2 -14  10    2.45    0.47
  -2 -14 -10    2.55    0.71
  -2 -14 -11    0.09    0.26
  -2 -15  10    1.52    0.41
  -2 -15  10    2.89    0.59
  -2  15  10    2.46    0.49
  -2 -15   9    2.90    0.59
  -2  15   9    2.46    0.57
  -2 -15   9    3.01    0.62
  -2  15   9    3.18    0.65
  -2  15   8    5.64    0.86
  -2 -15   8    3.49    0.78
  -2 -15   8    4.64    0.74
  -2  15   8    4.77    0.73
  -2  15   7    6.47    0.86
  -2  15   7    5.10    0.80
  -2 -15   7    5.05    0.83
  -2 -15   7    3.49    0.65
  -2  15   7    4.68    0.69
  -2  15   7    5.56    0.73
  -2  15   6   -0.13    0.55
  -2  15   6    0.66    0.60
  -2 -15   6    0.46    0.61
  -2  15   6    0.53    0.53
  -2  15   6   -0.09    0.50
  -2 -15   6    0.72    0.52
  -2 -15   6    0.28    0.73
   2 -15  -5   10.46    1.06
  -2 -15   5   11.11    0.99
  -2  15   5   11.20    0.97
  -2  15   5   12.58    0.85
  -2  15   5   12.23    0.87
   2 -15  -5   11.47    1.04
  -2 -15   5   11.01    0.84
  -2 -15   4    5.70    0.65
   2  15  -4    5.90    0.64
  -2 -15   4    5.63    0.75
  -2  15   4    6.89    0.70
  -2  15   3  106.81    4.18
   2  15  -3   97.68    4.29
  -2  15   3  108.15    4.37
   2 -15  -3  101.87    4.44
  -2  15   3  103.34    4.33
  -2 -15   2    1.60    0.34
  -2  15   2    1.59    0.32
  -2 -15   2    0.87    0.45
  -2  15   2    1.21    0.49
   2 -15  -2    1.96    0.66
  -2 -15   1   36.14    1.63
  -2  15   1   37.42    1.63
  -2 -15   1   42.03    1.78
   2 -15  -1   40.60    1.91
  -2  15   1   40.21    1.80
  -2  15   1   39.32    1.72
   2  15   0    6.69    0.50
  -2 -15   0    6.53    0.58
  -2  15   0    6.72    0.63
  -2  15   0    5.81    0.58
   2 -15   0    6.80    0.74
   2 -15   1   51.36    2.36
  -2 -15  -1   54.12    2.32
   2 -15   1   53.89    2.38
  -2  15  -1   55.65    2.36
   2  15   1   51.96    2.22
   2  15   2   10.27    0.71
   2 -15   2   11.22    0.73
   2 -15   2   11.67    0.84
  -2  15  -2   10.00    0.80
   2 -15   2   10.34    0.77
   2  15   2   10.48    0.73
   2 -15   3   64.92    2.88
   2  15   3   61.98    2.75
   2 -15   3   61.58    2.76
   2 -15   3   66.93    2.76
  -2  15  -3   65.46    2.85
   2  15   3   63.17    2.79
   2  15   4    2.27    0.58
  -2  15  -4    2.66    0.80
  -2 -15  -4    2.09    0.59
   2 -15   5   20.85    1.31
   2  15   5   17.13    1.21
  -2  15  -5   20.34    1.24
  -2  15  -5   20.19    1.57
   2  15   6    6.49    0.82
   2 -15   6    7.12    0.88
   2  15   6    7.57    0.96
   2 -15   6    6.85    0.85
   2  15   6    7.54    0.94
  -2  15  -6    7.35    0.83
  -2  15  -6    6.69    1.24
   2  15   7   -0.17    0.67
   2 -15   7    0.29    0.62
   2 -15   7    0.42    0.65
   2  15   7    0.44    0.78
   2  15   7   -0.07    0.70
  -2  15  -7    0.67    0.58
  -2  15  -7    1.08    1.04
   2 -15   8   31.24    1.78
  -2  15  -8   32.57    1.76
   2  15   8   36.27    1.90
   2  15   8   29.99    1.75
   2  15   8   33.78    1.92
   2 -15   8   34.81    1.80
   2  15   9    2.89    0.66
   2 -15   9    2.28    0.55
   2  15   9    2.55    0.58
   2 -15   9    2.17    0.56
   2  15  10    1.20    0.33
   2 -15  10    0.48    0.36
  -2 -15 -10    0.73    0.63
  -2 -16  10   18.12    1.05
  -2  16  10   17.08    0.95
  -2  16   9    0.74    0.47
  -2 -16   9    0.79    0.56
  -2  16   9    0.69    0.54
  -2  16   8    2.98    0.68
  -2  16   8    2.06    0.70
  -2 -16   8    1.97    0.69
  -2  16   7   79.73    3.70
  -2  16   7   81.02    3.76
   2 -16  -7   84.16    3.62
  -2 -16   7   82.05    3.68
  -2  16   7   79.50    3.55
  -2  16   7   84.66    3.62
  -2  16   6    2.98    0.71
  -2  16   6    4.52    0.79
  -2 -16   6    4.11    0.80
  -2  16   6    3.60    0.63
  -2  16   6    3.81    0.60
   2 -16  -6    3.38    0.79
  -2 -16   6    4.43    0.83
   2 -16  -5   14.07    1.17
  -2  16   5   16.13    1.14
  -2 -16   5   14.93    1.13
  -2  16   5   13.35    0.90
  -2  16   5   13.50    0.93
   2 -16  -5   13.51    1.00
   2 -16  -5   14.04    1.14
  -2 -16   5   14.14    0.96
  -2 -16   4    2.37    0.57
   2  16  -4    2.37    0.51
  -2  16   4    3.79    0.69
  -2 -16   4    3.16    0.69
  -2  16   4    2.17    0.56
   2 -16  -4    2.90    0.60
  -2  16   3   19.63    0.98
  -2 -16   3   18.01    1.08
   2  16  -3   18.85    1.14
   2 -16  -3   17.50    1.23
  -2  16   3   19.74    1.16
  -2 -16   3   20.54    1.19
  -2  16   2   79.08    3.15
   2 -16  -2   74.60    3.41
  -2  16   2   78.21    3.33
  -2  16   1   23.95    1.12
  -2 -16   1   25.81    1.28
   2 -16  -1   25.28    1.42
  -2  16   1   26.62    1.31
  -2  16   1   25.48    1.24
   2 -16   0  197.58    7.88
  -2 -16   0  196.30    7.85
   2  16   0  194.84    7.76
   2 -16   0  205.86    7.97
  -2  16   0  198.25    7.86
  -2  16   0  203.75    7.88
   2 -16   1   23.46    1.27
   2 -16   1   23.44    1.31
  -2  16  -1   24.74    1.28
   2  16   1   23.87    1.11
   2  16   2   40.50    1.83
   2 -16   2   43.27    1.97
  -2  16  -2   39.98    1.93
   2 -16   2   39.62    1.90
   2  16   2   41.89    1.85
   2  16   3    4.68    0.60
  -2  16  -3    4.75    0.65
   2 -16   3    4.81    0.53
   2 -16   3    4.08    0.67
   2 -16   3    4.26    0.82
  -2  16  -3    4.95    0.79
  -2  16  -3    4.28    0.78
   2  16   4   70.37    3.11
  -2  16  -4   72.14    3.14
  -2 -16  -4   69.69    3.11
  -2  16  -4   66.54    3.28
   2 -16   5   22.08    1.43
   2  16   5   25.72    1.54
   2  16   5   22.88    1.36
  -2  16  -5   25.34    1.45
  -2  16  -5   23.91    1.76
   2  16   6   16.89    1.31
   2 -16   6   15.26    1.19
   2  16   6   16.58    1.15
  -2  16  -6   15.37    1.14
   2  16   6   17.76    1.26
  -2  16  -6   16.42    1.61
   2  16   7   21.51    1.41
   2 -16   7   24.31    1.52
   2  16   7   22.30    1.58
  -2  16  -7   23.46    1.43
   2  16   7   23.24    1.51
  -2  16  -7   20.53    1.82
   2  16   8   -0.45    0.63
  -2  16  -8    1.35    0.58
   2  16   8    0.43    0.67
   2  16   9    6.40    0.75
   2 -16   9    4.27    0.63
   2  16   9    5.09    0.62
   2 -16  10   13.51    0.73
  -2 -16 -10   15.48    1.04
  -2 -17  10    1.66    0.52
  -2  17  10    1.09    0.39
  -2  17   9    0.28    0.42
  -2 -17   9    0.45    0.56
  -2  17   9    1.05    0.54
  -2  17   8    4.95    0.73
  -2 -17   8    5.88    0.81
  -2  17   7    0.71    0.67
  -2  17   7    0.21    0.69
  -2  17   7    1.35    0.56
  -2  17   7    1.14    0.52
  -2 -17   7    1.48    0.73
   2 -17  -7    0.61    0.61
  -2  17   7    0.50    0.68
  -2  17   6    1.08    0.67
  -2 -17   6    1.08    0.64
  -2  17   6    1.22    0.66
  -2  17   6    1.02    0.52
  -2  17   6    1.50    0.54
  -2 -17   6    0.76    0.66
   2 -17  -6    0.67    0.71
   2 -17  -6    1.22    0.65
  -2 -17   5    6.19    0.70
  -2 -17   5    6.65    0.85
   2 -17  -5    7.33    0.89
  -2  17   5    8.37    0.91
  -2  17   5    7.19    0.84
  -2  17   5    6.75    0.64
   2 -17  -5    7.84    0.95
   2 -17  -5    7.80    0.77
  -2  17   5    8.06    0.80
  -2 -17   4    0.04    0.52
   2  17  -4    1.03    0.51
  -2  17   4    1.48    0.62
  -2 -17   4    1.32    0.65
  -2  17   4    0.29    0.46
   2 -17  -4    0.78    0.54
  -2  17   4    1.25    0.54
  -2  17   3    0.56    0.33
  -2 -17   3    0.29    0.44
   2 -17  -3    1.94    0.60
  -2 -17   3    0.79    0.54
  -2 -17   3    0.61    0.54
   2  17  -3    0.50    0.50
  -2  17   2    6.43    0.47
   2 -17  -2    6.88    0.79
  -2  17   2    6.24    0.70
  -2  17   1    1.27    0.29
  -2  17   1    1.01    0.49
  -2  17   1    1.13    0.43
   2 -17  -1    2.21    0.62
   2  17   0    1.13    0.34
   2 -17   0    1.39    0.48
  -2  17   0    2.45    0.51
   2 -17   0    1.61    0.60
  -2  17   0    1.24    0.47
   2  17   1   43.60    1.95
   2  17   1   47.76    2.06
   2 -17   1   47.03    2.11
  -2  17  -1   48.89    2.13
   2 -17   1   46.63    2.15
   2 -17   2    4.52    0.63
   2  17   2    5.44    0.50
   2  17   2    5.33    0.52
  -2  17  -2    4.80    0.67
   2 -17   2    4.66    0.59
   2 -17   3   19.31    1.07
   2  17   3   16.66    1.03
   2 -17   3   15.61    1.26
  -2  17  -3   17.85    1.26
  -2  17  -3   17.80    1.28
  -2 -17  -3   17.87    1.14
   2  17   4    3.13    0.66
   2 -17   4    2.55    0.65
   2  17   4    2.95    0.61
  -2  17  -4    2.59    0.57
  -2  17  -4    3.66    0.87
  -2 -17  -4    3.14    0.67
   2  17   5    2.17    0.72
   2 -17   5    0.73    0.59
  -2  17  -5    0.80    0.56
  -2  17  -5    1.21    0.98
   2 -17   6    0.80    0.60
   2  17   6    0.15    0.61
   2  17   6    1.79    0.80
   2  17   6    0.64    0.66
  -2  17  -6    1.46    0.62
  -2  17  -6    0.10    1.08
   2  17   7    3.70    0.69
   2  17   7    5.45    0.92
   2 -17   7    4.62    0.81
   2  17   7    4.91    0.82
  -2  17  -7    4.55    0.76
  -2  17  -7    5.24    1.22
   2  17   8    0.82    0.64
  -2  17  -8   -0.06    0.54
   2  17   8   -0.14    0.65
   2 -17   9    2.64    0.56
   2  17   9    2.98    0.52
  -2 -17  -9    4.54    0.90
   2 -17  10    0.55    0.29
  -2 -17 -10    0.70    0.58
  -2  18  10    0.10    0.30
  -2 -18  10    0.47    0.46
  -2 -18   9    0.08    0.53
  -2  18   9    0.49    0.49
  -2  18   8    0.12    0.57
  -2 -18   8    0.05    0.65
  -2 -18   8   -0.46    0.66
  -2  18   7   15.44    1.19
  -2  18   7   14.61    1.18
   2 -18  -7   12.82    1.06
  -2 -18   7   14.91    1.18
  -2  18   7   14.75    1.11
  -2  18   6    2.21    0.71
  -2 -18   6    0.80    0.69
  -2  18   6    0.65    0.61
  -2 -18   6    0.90    0.75
   2 -18  -6    1.25    0.65
   2 -18  -6    1.31    0.77
  -2  18   6    1.98    0.68
   2 -18  -5    6.14    0.83
  -2 -18   5    4.46    0.65
   2  18  -5    3.79    0.61
  -2  18   5    4.74    0.79
  -2 -18   5    5.25    0.83
  -2  18   5    6.13    0.75
   2 -18  -5    5.55    0.71
   2 -18  -5    4.43    0.84
  -2  18   5    5.02    0.71
   2 -18  -4    0.85    0.63
  -2 -18   4    0.09    0.52
  -2  18   4    0.05    0.64
  -2 -18   4    0.60    0.61
  -2  18   4    0.83    0.50
   2 -18  -4    0.72    0.74
   2 -18  -4    0.26    0.57
  -2  18   4    0.82    0.52
   2  18  -3    1.06    0.54
  -2 -18   3    1.16    0.53
  -2 -18   3    1.41    0.57
  -2 -18   3    1.31    0.49
   2 -18  -3    0.94    0.54
  -2  18   3    1.64    0.52
   2 -18  -2   11.32    0.91
  -2 -18   2   11.08    0.86
  -2  18   2    9.34    0.83
  -2 -18   2    9.21    0.82
  -2  18   2   11.41    0.82
  -2  18   1    1.61    0.51
  -2  18   1    1.29    0.46
   2 -18  -1    1.24    0.64
   2  18   0  267.73   10.60
   2 -18   0  269.90   10.71
   2 -18   0  274.65   10.82
  -2  18   0  268.64   10.70
  -2  18   0  287.01   10.74
   2 -18   1    1.80    0.48
   2  18   1    1.54    0.44
   2 -18   1    1.23    0.52
  -2  18  -1    1.72    0.51
   2 -18   2   11.65    0.88
  -2  18  -2   13.77    0.95
   2  18   2   13.32    0.78
   2 -18   2   13.73    0.94
   2  18   2   13.82    0.89
   2 -18   2   10.09    1.02
  -2 -18  -2   13.59    1.00
   2  18   3   21.22    1.18
   2 -18   3   20.91    1.41
  -2 -18  -3   19.93    1.28
  -2  18  -3   24.79    1.43
   2  18   4   20.05    1.30
   2 -18   4   19.92    1.28
  -2  18  -4   22.27    1.32
   2  18   4   18.96    1.20
  -2 -18  -4   19.64    1.28
  -2  18  -4   20.44    1.53
   2  18   5    3.41    0.76
   2 -18   5    3.37    0.67
   2  18   5    3.58    0.67
  -2  18  -5    3.94    0.71
  -2 -18  -5    2.72    0.72
  -2  18  -5    4.56    1.06
   2  18   6   -0.22    0.75
   2 -18   6    0.53    0.59
   2  18   6    0.38    0.65
  -2  18  -6    0.43    0.58
  -2  18  -6    0.91    1.09
   2  18   7    1.52    0.79
   2 -18   7    0.95    0.63
   2  18   7    0.79    0.69
  -2  18  -7    0.06    0.55
  -2  18  -7    1.59    1.12
   2  18   8    0.98    0.65
  -2  18  -8    0.38    0.51
   2  18   8    0.43    0.71
   2 -18   9    0.56    0.49
  -2 -18  -9    0.41    0.78
   2 -18  10    0.12    0.29
  -2 -18 -10    0.73    0.55
  -2 -18 -10    0.97    0.49
  -2  19  10    0.58    0.36
  -2 -19  10    0.99    0.45
  -2 -19   9    1.26    0.54
  -2  19   9    1.71    0.50
  -2  19   8    3.61    0.70
  -2 -19   8    2.45    0.72
  -2  19   8    3.60    0.67
  -2  19   7   10.18    1.01
   2 -19  -7   11.02    0.98
  -2 -19   7   10.77    1.06
  -2  19   7    8.98    0.91
  -2  19   6    9.71    1.05
  -2 -19   6   10.49    0.98
  -2  19   6    9.47    0.97
   2 -19  -6    7.66    1.06
  -2 -19   6    9.34    1.03
   2 -19  -6    7.62    0.89
  -2  19   6    8.69    0.89
   2 -19  -5   17.08    1.23
  -2 -19   5   15.27    1.22
  -2  19   5   18.86    1.25
  -2  19   5   16.85    1.16
   2  19  -5   15.08    1.06
   2 -19  -5   16.87    1.13
   2 -19  -5   14.65    1.24
  -2  19   5   15.89    1.10
  -2 -19   5   15.89    1.09
   2 -19  -4    9.15    0.92
  -2 -19   4    9.90    0.92
   2  19  -4    7.20    0.77
  -2  19   4    6.72    0.84
   2 -19  -4    7.44    0.79
   2 -19  -4    8.41    0.97
  -2  19   4    9.21    0.77
  -2 -19   4    9.00    0.81
  -2 -19   3   40.58    1.99
  -2  19   3   38.75    1.94
  -2 -19   3   36.49    1.83
  -2 -19   3   37.83    1.97
   2 -19  -3   37.03    1.89
  -2  19   3   41.60    1.86
  -2 -19   3   39.84    1.91
  -2 -19   2   99.54    4.27
   2 -19  -2   99.70    4.43
  -2 -19   2  108.00    4.38
  -2  19   2  108.27    4.32
  -2 -19   2  100.94    4.32
   2 -19  -1  105.04    4.50
  -2  19   1  103.39    4.40
  -2  19   1  106.66    4.36
  -2 -19   1  107.75    4.43
   2  19   0    0.84    0.33
   2 -19   0    1.11    0.53
  -2  19   0    0.55    0.45
  -2  19   0    0.22    0.46
  -2 -19  -1   51.36    2.33
   2  19   1   52.41    2.30
  -2  19  -1   54.38    2.41
   2 -19   1   51.19    2.39
  -2 -19  -1   52.11    2.43
   2 -19   2  110.23    4.66
  -2  19  -2  114.18    4.72
   2 -19   2  115.10    4.68
   2  19   2  113.92    4.65
   2 -19   2  106.56    4.75
  -2  19  -2  111.01    4.73
  -2 -19  -2  112.52    4.74
   2  19   3    1.17    0.44
  -2  19  -3    0.92    0.61
   2 -19   3    1.66    0.77
  -2  19  -3    1.52    0.77
  -2 -19  -3    0.91    0.63
   2 -19   4   -0.06    0.54
   2  19   4    1.04    0.68
   2  19   4    0.14    0.49
  -2  19  -4    0.61    0.62
  -2  19  -4    0.52    0.78
  -2 -19  -4    1.09    0.63
   2 -19   5    2.97    0.65
   2  19   5    3.76    0.79
   2  19   5    3.39    0.65
  -2  19  -5    2.84    0.72
  -2 -19  -5    3.38    0.77
  -2  19  -5    2.40    0.98
   2  19   6    0.75    0.76
   2 -19   6    1.45    0.63
   2  19   6    0.57    0.61
  -2  19  -6    1.83    0.63
  -2  19  -6    1.82    1.05
   2  19   7    3.75    0.84
   2  19   7    2.99    0.73
  -2  19  -7    3.93    0.69
   2 -19   7    4.79    0.87
  -2  19  -7    4.60    1.20
   2  19   8    3.15    0.68
  -2  19  -8    3.89    0.66
   2 -19   8    3.67    0.74
   2  19   8    2.53    0.77
   2 -19   9    0.62    0.51
  -2 -19  -9    0.68    0.76
  -2 -19 -10   -0.10    0.53
   2 -19  10    0.11    0.27
  -2 -19 -10   -0.52    0.42
  -2 -20  10    0.15    0.40
  -2  20  10    0.42    0.32
  -2 -20   9    1.44    0.54
  -2  20   9    1.17    0.44
  -2 -20   8    1.61    0.68
  -2  20   8    2.68    0.61
  -2  20   7   11.41    1.08
   2 -20  -7   10.38    0.97
  -2 -20   7   10.58    1.04
  -2  20   7   10.91    0.94
  -2 -20   6   36.87    2.07
  -2  20   6   37.08    2.09
   2 -20  -6   40.02    2.01
   2 -20  -6   38.69    2.14
  -2 -20   6   37.88    2.07
  -2  20   6   39.02    1.97
   2  20  -5    0.89    0.55
  -2  20   5    1.08    0.74
  -2 -20   5    0.75    0.70
   2 -20  -5    1.32    0.65
  -2 -20   5    0.96    0.54
   2 -20  -5    0.46    0.73
   2 -20  -5    1.41    0.61
  -2  20   5    1.70    0.59
  -2  20   4    1.77    0.66
   2  20  -4    1.85    0.61
  -2 -20   4    2.52    0.72
  -2 -20   4    1.19    0.58
   2 -20  -4    2.41    0.70
   2 -20  -4    1.86    0.75
   2 -20  -4    2.99    0.66
  -2  20   4    1.90    0.56
   2 -20  -3   17.06    1.20
  -2  20   3   13.31    1.06
  -2 -20   3   19.10    1.18
  -2 -20   3   13.85    0.98
   2 -20  -3   14.87    1.20
   2 -20  -3   16.47    1.08
  -2 -20   3   15.31    1.16
  -2  20   3   14.74    0.96
  -2 -20   3   15.86    1.08
  -2 -20   2   69.30    3.02
  -2 -20   2   66.44    2.91
  -2 -20   2   65.54    3.01
   2 -20  -2   70.30    2.98
  -2  20   2   69.94    2.96
  -2 -20   2   66.24    2.97
  -2 -20   2   60.99    2.98
  -2 -20   1   75.16    3.17
   2 -20  -1   67.38    3.27
  -2  20   1   71.65    3.19
  -2 -20   1   74.66    3.21
  -2  20   1   77.14    3.17
  -2 -20   1   75.51    3.22
  -2 -20   1   70.14    3.26
  -2  20   1   75.92    3.18
  -2 -20   0  244.09    9.91
   2 -20   0  256.14   10.04
  -2  20   0  248.08    9.92
  -2  20   0  256.10    9.96
  -2 -20   0  246.01   10.03
  -2 -20   0  258.53    9.98
  -2  20  -1   20.64    1.24
   2 -20   1   21.80    1.28
   2  20   1   21.60    1.17
  -2 -20  -1   21.67    1.21
   2 -20   1   21.92    1.36
  -2 -20  -1   23.16    1.27
  -2 -20  -1   20.62    1.33
  -2  20  -1   23.57    1.29
   2  20   2   12.03    0.87
   2 -20   2   10.05    1.19
   2 -20   2   13.01    1.12
  -2 -20  -2   10.75    0.87
  -2 -20  -2   10.34    0.84
  -2  20  -2   12.36    1.00
  -2  20  -2   13.10    1.06
  -2 -20  -2   11.23    0.99
  -2  20  -3   11.08    0.91
   2  20   3    9.71    0.74
   2 -20   3   10.06    1.06
  -2  20  -3   10.90    1.04
  -2 -20  -3   10.10    0.97
   2 -20   4    1.29    0.54
   2  20   4    1.61    0.70
   2  20   4    0.47    0.50
  -2  20  -4    1.57    0.63
  -2  20  -4    1.53    0.85
  -2 -20  -4    0.17    0.62
   2  20   5    5.11    0.89
   2 -20   5    3.53    0.65
   2  20   5    3.30    0.70
  -2  20  -5    4.04    0.75
  -2 -20  -5    4.10    0.81
  -2  20  -5    4.54    1.10
   2  20   6   61.06    2.89
   2 -20   6   54.73    2.76
  -2  20  -6   59.34    2.77
   2  20   6   57.17    2.74
  -2  20  -6   50.63    3.04
   2  20   7   20.20    1.49
   2 -20   7   19.74    1.41
  -2  20  -7   20.31    1.33
   2  20   7   21.23    1.35
  -2  20  -7   16.84    1.74
   2  20   8    4.04    0.70
  -2  20  -8    3.22    0.63
   2 -20   8    3.29    0.72
   2  20   8    2.89    0.76
   2 -20   9    1.25    0.50
  -2 -20  -9    0.70    0.72
  -2 -20 -10    1.20    0.52
   2 -20  10    0.70    0.28
  -2 -20 -10    1.27    0.42
  -2  21  10    1.71    0.37
  -2 -21  10    0.89    0.40
  -2 -21   9    0.11    0.44
  -2 -21   9    0.07    0.50
  -2  21   9    0.32    0.38
  -2 -21   8    8.22    0.90
  -2  21   8    9.53    0.82
  -2  21   7   14.70    1.16
   2 -21  -7   11.58    1.02
  -2 -21   7   12.74    1.09
  -2  21   7   13.27    1.02
  -2 -21   6   58.40    2.81
  -2  21   6   57.17    2.83
  -2 -21   6   61.78    2.83
   2 -21  -6   52.57    2.81
   2 -21  -6   56.63    2.71
  -2  21   6   57.90    2.67
  -2  21   5   29.93    1.77
  -2 -21   5   26.67    1.73
   2  21  -5   29.95    1.65
   2 -21  -5   30.60    1.69
  -2 -21   5   31.48    1.75
   2 -21  -5   29.23    1.80
  -2  21   5   29.22    1.58
  -2 -21   5   28.76    1.60
  -2  21   4    9.16    0.93
   2  21  -4    6.61    0.81
  -2 -21   4    7.73    0.95
  -2 -21   4    8.12    0.81
   2 -21  -4    8.75    0.92
   2 -21  -4    8.46    1.01
   2 -21  -4    7.97    0.85
  -2  21   4    7.35    0.76
   2  21  -3   17.52    1.18
   2 -21  -3   17.28    1.22
  -2  21   3   18.98    1.20
  -2 -21   3   18.77    1.25
  -2 -21   3   15.34    1.04
  -2 -21   3   17.01    1.17
   2 -21  -3   17.58    1.19
  -2 -21   3   18.79    1.28
   2 -21  -3   16.97    1.34
  -2 -21   3   17.92    1.14
  -2  21   3   18.62    1.15
  -2  21   3   17.10    1.08
  -2 -21   2    3.52    0.66
  -2 -21   2    2.90    0.63
  -2 -21   2    2.39    0.53
  -2 -21   2    3.25    0.63
  -2 -21   2    3.76    0.76
   2 -21  -2    3.28    0.68
   2 -21  -2    3.11    0.85
  -2  21   2    3.13    0.60
  -2 -21   2    3.38    0.70
  -2  21   1   27.72    1.47
  -2 -21   1   30.59    1.49
   2 -21  -1   32.04    1.60
  -2 -21   1   28.01    1.60
  -2  21   1   28.40    1.51
  -2 -21   1   26.75    1.60
  -2 -21   1   28.14    1.53
  -2 -21   0    0.04    0.55
  -2  21   0    0.25    0.48
  -2  21   0    0.04    0.44
  -2 -21   0    0.86    0.50
   2 -21   0    0.57    0.66
  -2 -21   0   -0.27    0.59
  -2 -21   0   -0.21    0.63
  -2  21   0    0.66    0.53
  -2  21  -1   29.99    1.57
   2  21   1   29.11    1.46
  -2 -21  -1   28.42    1.50
  -2 -21  -1   27.47    1.50
   2 -21   1   29.64    1.64
  -2 -21  -1   28.07    1.67
  -2 -21  -1   32.77    1.59
  -2  21  -1   32.07    1.60
  -2 -21  -1   27.17    1.63
   2  21   2    9.74    0.83
  -2 -21  -2   10.64    0.84
   2 -21   2    9.15    1.13
   2 -21   2   10.76    1.05
  -2 -21  -2   10.17    0.83
  -2  21  -2   12.05    1.03
  -2 -21  -2   10.59    0.95
  -2 -21  -2   11.13    0.86
  -2  21  -2   11.60    1.00
  -2  21  -3   15.71    1.10
   2  21   3   12.92    1.01
   2 -21   3   12.90    1.15
  -2 -21  -3   12.32    1.13
  -2 -21  -3   13.87    1.10
  -2  21  -3   12.27    1.12
   2  21   4   46.81    2.20
   2 -21   4   40.19    2.08
  -2  21  -4   43.48    2.15
   2  21   4   41.16    2.01
  -2  21  -4   37.48    2.27
  -2 -21  -4   39.29    2.13
   2  21   5   53.48    2.60
   2 -21   5   51.19    2.48
  -2  21  -5   51.22    2.51
   2  21   5   50.70    2.42
  -2  21  -5   46.14    2.75
  -2 -21  -5   46.82    2.47
   2 -21   6    2.52    0.67
   2  21   6    2.30    0.80
   2  21   6    1.80    0.66
  -2  21  -6    2.83    0.73
  -2  21  -6    3.12    1.15
   2 -21   7   20.57    1.39
  -2  21  -7   18.89    1.31
   2  21   7   19.93    1.32
   2  21   7   18.90    1.46
  -2 -21  -7   20.79    1.60
  -2  21  -7   20.33    1.73
   2 -21   8   11.89    1.03
   2  21   8   13.58    1.00
   2 -21   9    0.33    0.48
  -2 -21  -9    0.21    0.71
  -2 -21  -9    0.96    0.60
  -2 -21 -10    1.82    0.43
  -2 -21 -10    2.57    0.52
  -2  22  10    3.56    0.37
  -2 -22  10    4.52    0.45
  -2 -22   9    3.39    0.51
  -2 -22   9    3.38    0.58
  -2  22   9    3.72    0.57
  -2 -22   9    3.99    0.63
  -2 -22   8   -0.05    0.63
  -2 -22   8    1.00    0.64
  -2  22   8    0.72    0.50
  -2  22   7    4.26    0.82
  -2 -22   7    4.61    0.85
  -2  22   6    3.81    0.87
  -2 -22   6    3.40    0.82
   2 -22  -6    2.71    0.88
   2 -22  -6    3.73    0.75
  -2 -22   6    3.93    0.85
  -2  22   6    3.09    0.65
  -2 -22   5   -0.66    0.60
   2  22  -5   -0.28    0.54
  -2  22   5    0.27    0.74
  -2 -22   5    0.52    0.72
   2 -22  -5    0.35    0.83
   2 -22  -5   -0.23    0.64
  -2 -22   5    0.61    0.71
  -2  22   5    0.23    0.57
  -2 -22   4    1.37    0.61
  -2  22   4    0.12    0.66
   2  22  -4    0.06    0.57
  -2 -22   4    0.43    0.68
   2 -22  -4    0.06    0.60
   2 -22  -4   -0.14    0.76
  -2 -22   4    1.81    0.72
   2 -22  -4    1.50    0.71
  -2  22   4    0.39    0.52
   2  22  -3   26.76    1.57
   2 -22  -3   25.47    1.57
  -2 -22   3   29.04    1.63
  -2  22   3   29.65    1.59
  -2 -22   3   25.41    1.44
  -2 -22   3   25.64    1.55
   2 -22  -3   26.41    1.54
  -2 -22   3   29.52    1.67
   2 -22  -3   25.39    1.69
  -2 -22   3   28.28    1.53
  -2  22   3   27.36    1.43
  -2  22   3   28.91    1.53
   2 -22  -2   11.92    1.05
  -2  22   2   13.04    0.98
  -2 -22   2   14.47    1.07
  -2 -22   2   12.16    0.91
  -2 -22   2   13.45    1.04
  -2 -22   2   12.30    0.95
   2 -22  -2   14.67    1.07
   2 -22  -2   12.86    1.16
  -2 -22   2   14.58    1.13
  -2  22   2   14.38    0.98
  -2 -22   2   12.36    1.06
  -2 -22   2   13.26    0.99
  -2 -22   1    1.21    0.55
  -2 -22   1    0.72    0.49
  -2 -22   1    0.99    0.62
   2 -22  -1    2.42    0.65
  -2 -22   1    1.36    0.69
  -2  22   1    1.60    0.52
  -2 -22   1    1.08    0.72
  -2  22   0    2.89    0.58
  -2 -22   0    2.03    0.63
  -2 -22   0    2.49    0.55
  -2 -22   0    1.22    0.59
   2 -22   0    2.53    0.72
   2 -22   0    1.97    0.88
  -2 -22   0    2.50    0.75
  -2 -22   0    2.84    0.61
  -2 -22   0    2.28    0.64
  -2 -22   0    1.10    0.65
  -2  22   0    2.53    0.59
  -2 -22  -1    0.18    0.55
  -2 -22  -1    0.04    0.47
   2  22   1   -0.29    0.42
   2 -22   1    1.35    0.67
  -2 -22  -1    0.12    0.52
   2 -22   1   -0.06    0.89
  -2 -22  -1   -0.05    0.59
  -2 -22  -1    0.50    0.61
  -2  22  -1    0.48    0.58
  -2  22  -1    0.21    0.62
  -2  22  -2    0.05    0.55
   2 -22   2    0.88    0.52
  -2 -22  -2    0.64    0.51
  -2 -22  -2    1.49    0.54
  -2 -22  -2    0.26    0.65
   2 -22   2    1.47    0.96
  -2 -22  -2    1.08    0.68
  -2 -22  -2    0.99    0.57
   2 -22   2    1.42    0.82
  -2 -22  -2    1.60    0.71
  -2  22  -2   -0.06    0.71
  -2  22  -2    0.84    0.66
  -2  22  -3    6.58    0.80
   2  22   3    7.53    0.82
  -2 -22  -3    6.71    0.92
   2 -22   3    6.52    0.95
  -2 -22  -3    6.73    0.79
  -2 -22  -3    7.22    0.90
  -2  22  -3    8.81    1.01
  -2  22  -4    2.87    0.73
   2  22   4    2.79    0.75
  -2 -22  -4    2.87    0.87
  -2 -22  -4    3.35    0.80
  -2  22  -4    2.42    0.86
   2  22   5    6.58    0.80
  -2  22  -5    8.22    0.91
   2  22   5    8.53    1.00
   2 -22   5    6.75    0.79
  -2 -22  -5    7.38    1.10
  -2 -22  -5    5.81    0.90
  -2  22  -5    7.95    1.26
  -2  22  -6   18.49    1.28
   2  22   6   17.61    1.25
   2 -22   6   17.54    1.25
   2  22   6   18.95    1.41
  -2 -22  -6   20.08    1.54
  -2  22  -6   18.56    1.70
   2 -22   7   16.40    1.22
  -2  22  -7   15.40    1.13
   2  22   7   14.84    1.13
   2  22   7   14.58    1.25
  -2 -22  -7   14.45    1.40
  -2  22  -7   12.63    1.48
   2  22   8    6.37    0.73
   2 -22   8    5.43    0.78
  -2 -22  -8    6.80    1.06
   2 -22   9    0.42    0.45
  -2 -22  -9   -0.10    0.68
  -2 -22  -9    1.42    0.59
  -2 -22 -10    0.84    0.35
  -2 -22 -10    0.47    0.40
  -2 -23  10    3.80    0.38
  -2 -23   9    0.76    0.42
  -2 -23   9    0.23    0.49
  -2  23   9    0.24    0.46
  -2 -23   9    0.81    0.52
  -2 -23   8   -0.19    0.63
  -2 -23   8    0.92    0.64
   2 -23  -8    0.44    0.55
  -2  23   7    8.65    0.97
  -2 -23   7    7.01    0.93
  -2 -23   6   10.46    1.08
  -2  23   6    9.81    1.09
  -2 -23   6   12.18    1.10
   2 -23  -6    9.22    0.96
   2 -23  -6    9.03    1.16
  -2  23   6   10.57    0.91
  -2  23   5   47.57    2.48
  -2 -23   5   51.53    2.50
   2  23  -5   46.09    2.35
   2 -23  -5   48.33    2.38
  -2 -23   5   47.48    2.42
   2 -23  -5   42.83    2.52
  -2  23   5   48.68    2.27
  -2 -23   5   47.09    2.31
  -2  23   4   34.67    1.84
   2 -23  -4   31.53    1.79
  -2 -23   4   30.67    1.80
   2  23  -4   30.66    1.75
  -2 -23   4   31.39    1.78
   2 -23  -4   32.31    1.78
   2 -23  -4   33.74    1.94
  -2  23   4   30.26    1.61
  -2 -23   4   29.33    1.68
  -2 -23   3    1.83    0.61
   2 -23  -3    2.57    0.71
  -2  23   3    1.42    0.64
  -2 -23   3    2.20    0.72
   2  23  -3    2.32    0.68
  -2 -23   3    1.51    0.52
   2 -23  -3    3.01    0.86
  -2 -23   3    0.62    0.62
  -2 -23   3    1.01    0.78
   2 -23  -3    3.39    0.74
  -2  23   3    2.80    0.63
   2 -23  -2    8.11    0.88
  -2  23   2   10.25    0.89
  -2 -23   2    8.68    0.89
  -2 -23   2    7.66    0.76
  -2 -23   2    9.38    0.85
   2 -23  -2   10.25    0.91
  -2 -23   2    8.75    1.00
  -2 -23   2    8.16    0.85
  -2 -23   2   11.93    1.01
  -2  23   2    9.35    0.83
   2 -23  -1    8.49    0.86
  -2  23   1    8.79    0.80
  -2 -23   1    8.05    0.74
   2 -23  -1    9.69    0.94
  -2 -23   1    7.84    0.90
  -2 -23   1    9.47    0.96
  -2 -23   1   10.19    0.89
  -2 -23   1    8.47    0.96
  -2  23   1    8.39    0.79
   2 -23   0    0.38    0.53
  -2 -23   0    0.44    0.61
  -2 -23   0    0.46    0.51
  -2 -23   0   -0.42    0.56
   2 -23   0    0.37    0.69
   2 -23   0    1.04    0.90
  -2 -23   0   -0.15    0.65
  -2 -23   0    0.04    0.54
  -2 -23   0   -0.29    0.70
  -2  23   0    0.61    0.60
  -2  23   0    0.28    0.54
  -2 -23  -1    5.29    0.71
   2 -23   1    4.93    0.69
   2  23   1    4.72    0.57
  -2 -23  -1    4.73    0.64
  -2 -23  -1    4.32    0.70
   2 -23   1    5.25    0.86
   2 -23   1    6.26    1.10
  -2 -23  -1    4.95    0.74
  -2  23  -1    4.76    0.71
  -2  23  -1    5.70    0.79
  -2 -23  -1    4.80    0.88
  -2 -23  -2    0.49    0.51
  -2  23  -2    0.22    0.58
   2 -23   2   -0.15    0.51
  -2 -23  -2    0.23    0.55
  -2 -23  -2    0.18    0.55
   2 -23   2    0.19    0.75
  -2 -23  -2    0.77    0.68
  -2 -23  -2    0.66    0.65
   2 -23   2    0.77    0.99
  -2 -23  -2    1.33    0.73
  -2  23  -2    0.35    0.65
  -2  23  -2   -0.18    0.74
  -2  23  -3    5.22    0.78
   2  23   3    4.17    0.71
   2 -23   3    4.58    0.93
  -2 -23  -3    4.34    0.69
  -2 -23  -3    6.34    0.93
  -2  23  -3    3.71    0.87
  -2 -23  -3    6.02    0.93
  -2  23  -4    8.65    0.99
   2  23   4    9.70    0.96
  -2 -23  -4    8.88    1.09
  -2  23  -4    7.95    1.14
  -2 -23  -4    9.43    1.07
  -2  23  -5   49.22    2.39
   2  23   5   48.72    2.28
   2  23   5   50.51    2.50
  -2 -23  -5   46.39    2.50
  -2 -23  -5   39.65    2.32
  -2  23  -5   44.63    2.61
   2 -23   6   57.97    2.90
  -2  23  -6   58.72    2.82
   2  23   6   58.13    2.74
   2  23   6   55.38    2.90
  -2 -23  -6   60.53    3.02
  -2  23  -6   56.88    3.13
   2  23   7    3.16    0.66
  -2  23  -7    2.79    0.66
  -2 -23  -7    1.61    0.95
   2  23   7    2.23    0.78
   2 -23   8    0.67    0.61
  -2 -23  -8    0.06    0.80
  -2 -23  -8    1.19    0.70
   2 -23   9    0.36    0.42
  -2 -23  -9    0.23    0.64
  -2 -23  -9    0.93    0.56
  -2 -23 -10    3.42    0.42
  -2 -23 -10    2.58    0.36
  -2 -24   9    2.58    0.46
  -2 -24   9    3.56    0.55
  -2  24   9    3.75    0.50
  -2 -24   9    4.11    0.57
  -2 -24   8    1.27    0.65
  -2 -24   8    1.50    0.63
   2 -24  -8    0.54    0.52
  -2  24   8    1.42    0.58
  -2  24   7    7.52    0.88
  -2 -24   7    7.76    0.91
   2 -24  -7    7.84    0.87
  -2  24   6   71.96    3.25
  -2 -24   6   68.17    3.19
  -2 -24   6   65.93    3.18
   2 -24  -6   70.98    3.15
   2 -24  -6   59.88    3.22
  -2  24   5   14.41    1.17
  -2 -24   5   12.08    1.14
   2  24  -5   10.21    0.99
  -2 -24   5   12.77    1.14
   2 -24  -5   12.21    1.08
   2 -24  -5   12.79    1.32
  -2  24   5   11.22    0.90
  -2 -24   5   10.73    0.97
   2 -24  -4   60.08    3.04
  -2  24   4   69.54    3.11
  -2 -24   4   65.72    3.10
   2  24  -4   64.09    3.04
   2 -24  -4   63.79    3.19
  -2 -24   4   66.96    3.06
   2 -24  -4   67.80    3.07
  -2 -24   4   64.08    2.99
  -2  24   4   61.85    2.87
  -2  24   4   68.04    3.01
   2  24  -3   13.24    1.15
   2 -24  -3   15.16    1.17
  -2 -24   3   15.17    1.16
  -2  24   3   17.39    1.20
   2 -24  -3   14.06    1.34
  -2 -24   3   15.34    1.30
   2 -24  -3   16.08    1.22
  -2 -24   3   16.16    1.13
  -2 -24   3   14.10    1.12
  -2  24   3   18.23    1.15
   2 -24  -2    6.50    0.80
  -2 -24   2    4.85    0.72
  -2  24   2    5.24    0.77
  -2 -24   2    6.14    0.81
  -2 -24   2    5.78    0.69
  -2 -24   2    5.19    0.85
   2 -24  -2    6.22    0.83
  -2 -24   2    5.21    0.73
  -2  24   2    5.78    0.74
   2 -24  -1    6.75    0.83
  -2  24   1    6.42    0.75
  -2 -24   1    7.12    0.79
  -2 -24   1    7.57    0.70
  -2 -24   1    6.61    0.71
   2 -24  -1    8.22    0.94
  -2 -24   1    7.01    0.88
  -2 -24   1    7.12    0.95
  -2  24   1    5.96    0.73
   2 -24   0    6.83    0.81
  -2  24   0    5.96    0.68
  -2 -24   0    5.03    0.77
  -2 -24   0    6.15    0.68
   2 -24   0    5.92    0.89
  -2 -24   0    5.77    0.76
  -2 -24   0    6.61    0.83
   2 -24   0    6.00    1.10
  -2 -24   0    4.97    0.75
  -2 -24   0    6.63    0.92
  -2  24   0    5.61    0.70
  -2  24   0    6.71    0.82
  -2 -24  -1    0.94    0.58
  -2  24  -1    1.44    0.56
   2 -24   1    1.30    0.57
  -2 -24  -1    1.68    0.55
   2 -24   1    1.44    0.75
  -2 -24  -1    2.26    0.72
   2 -24   1    1.68    0.97
  -2 -24  -1    1.91    0.68
  -2 -24  -1    1.82    0.61
  -2  24  -1    3.24    0.75
  -2  24  -1    0.84    0.57
  -2 -24  -1    1.43    0.73
   2 -24   2    7.90    0.86
  -2  24  -2    9.86    0.93
  -2 -24  -2    9.73    0.85
   2 -24   2    9.04    1.26
   2 -24   2   10.95    1.12
  -2 -24  -2   11.52    1.04
  -2 -24  -2    9.80    0.90
  -2 -24  -2   10.25    0.99
  -2  24  -2    9.52    1.03
  -2 -24  -2    9.63    0.86
  -2  24  -2    9.00    0.98
  -2 -24  -2   11.06    1.12
  -2  24  -3   35.60    1.85
   2  24   3   34.12    1.80
  -2 -24  -3   33.13    1.76
   2 -24   3   29.47    1.90
  -2 -24  -3   33.21    1.78
  -2 -24  -3   32.75    1.83
  -2 -24  -3   34.25    1.93
  -2  24  -3   30.96    1.89
  -2 -24  -3   29.60    1.86
  -2  24  -4   29.09    1.76
   2  24   4   30.22    1.76
  -2 -24  -4   31.89    1.75
  -2 -24  -4   28.87    1.84
  -2 -24  -4   29.12    1.81
  -2  24  -4   31.34    1.95
  -2  24  -5    2.58    0.76
   2  24   5    1.71    0.76
  -2 -24  -5    2.05    0.97
  -2  24  -5    1.59    1.05
   2 -24   6   73.00    3.41
  -2  24  -6   71.92    3.33
   2  24   6   72.53    3.24
   2  24   6   69.73    3.42
  -2 -24  -6   74.73    3.52
  -2  24  -6   63.36    3.60
   2  24   7    1.28    0.54
  -2  24  -7    1.17    0.58
  -2 -24  -7    1.87    0.92
   2  24   7    1.09    0.70
   2 -24   8    0.30    0.62
  -2 -24  -8    1.24    0.86
  -2 -24  -8    1.29    0.66
   2 -24   9    1.08    0.42
  -2 -24  -9    1.38    0.66
  -2 -24  -9    0.83    0.51
  -2 -24 -10    0.64    0.31
  -2 -25   9    0.57    0.43
  -2 -25   9    0.64    0.38
  -2  25   9    0.16    0.37
  -2 -25   9    0.20    0.44
  -2 -25   8    2.43    0.68
  -2 -25   8    2.43    0.62
   2 -25  -8    1.66    0.56
  -2  25   8    3.20    0.60
  -2  25   7    2.48    0.73
  -2 -25   7    4.28    0.81
   2 -25  -7    4.11    0.73
   2 -25  -7    3.50    0.86
  -2  25   7    2.88    0.70
  -2  25   6    2.15    0.79
  -2 -25   6    2.17    0.78
   2 -25  -6    2.66    0.89
   2 -25  -6    3.49    0.78
  -2 -25   6    1.92    0.81
  -2  25   6    2.31    0.67
  -2 -25   5   66.51    3.27
  -2  25   5   74.77    3.34
   2  25  -5   68.12    3.20
  -2 -25   5   69.01    3.23
   2 -25  -5   68.08    3.22
   2 -25  -5   63.28    3.35
  -2 -25   5   68.30    3.13
  -2  25   5   73.48    3.22
   2 -25  -4    9.50    0.95
  -2 -25   4    8.33    0.89
  -2  25   4    8.03    1.00
   2  25  -4    7.94    0.93
  -2 -25   4    9.18    1.03
   2 -25  -4    9.94    1.03
  -2 -25   4    9.21    0.98
   2 -25  -4    8.43    1.14
  -2  25   4    9.92    0.93
   2 -25  -3   10.54    0.98
   2  25  -3   10.16    0.97
  -2 -25   3    8.83    0.98
  -2  25   3   10.69    0.98
  -2 -25   3   10.74    0.94
  -2 -25   3    9.40    1.16
   2 -25  -3    9.92    1.02
   2 -25  -3    9.75    1.23
  -2 -25   3   11.20    0.98
  -2  25   3    9.97    0.94
   2 -25  -2   14.13    1.16
  -2 -25   2   16.32    1.18
  -2  25   2   14.97    1.10
  -2 -25   2   14.09    1.00
   2 -25  -2   15.12    1.16
  -2 -25   2   15.86    1.28
  -2 -25   2   15.08    1.09
  -2  25   2   16.31    1.08
  -2 -25   2   13.85    1.11
  -2  25   1   33.71    1.77
   2 -25  -1   33.21    1.85
  -2 -25   1   34.36    1.74
   2 -25  -1   35.93    1.90
  -2 -25   1   32.99    1.89
  -2 -25   1   33.40    1.93
  -2  25   1   35.44    1.79
  -2 -25   1   33.90    1.82
   2 -25   0    1.56    0.61
  -2  25   0    1.91    0.55
  -2 -25   0    1.70    0.67
  -2  25   0    1.45    0.58
  -2 -25   0    1.22    0.53
  -2 -25   0    0.91    0.59
   2 -25   0    1.62    0.78
   2 -25   0    2.79    1.03
  -2 -25   0    2.11    0.68
  -2 -25   0    1.30    0.72
  -2  25   0    2.01    0.68
  -2  25   0    1.73    0.61
  -2 -25   0    1.75    0.83
   2 -25   1   23.80    1.44
  -2  25  -1   23.14    1.43
  -2 -25  -1   24.19    1.38
   2 -25   1   23.45    1.76
   2 -25   1   23.44    1.57
  -2 -25  -1   23.93    1.42
  -2 -25  -1   24.38    1.51
  -2 -25  -1   23.64    1.49
  -2 -25  -1   25.68    1.45
  -2  25  -1   25.10    1.47
  -2 -25  -1   21.84    1.54
  -2  25  -1   24.04    1.52
   2 -25   2   26.54    1.52
  -2  25  -2   27.06    1.60
  -2 -25  -2   29.22    1.52
   2  25   2   24.64    1.46
  -2 -25  -2   26.37    1.63
   2 -25   2   25.63    1.68
  -2 -25  -2   26.11    1.57
  -2 -25  -2   26.75    1.52
   2 -25   2   27.54    1.87
  -2 -25  -2   27.33    1.50
  -2  25  -2   26.59    1.60
  -2 -25  -2   24.64    1.65
  -2  25  -3    1.11    0.67
  -2 -25  -3    0.93    0.63
   2  25   3    1.47    0.64
  -2 -25  -3    0.33    0.81
  -2 -25  -3    1.07    0.69
   2 -25   3    1.13    0.89
  -2 -25  -3    0.45    0.74
  -2 -25  -3    1.02    0.77
  -2  25  -3    1.34    0.78
  -2  25  -4    0.27    0.71
   2  25   4   -0.07    0.64
  -2 -25  -4    0.43    0.84
  -2 -25  -4    1.34    0.76
  -2 -25  -4   -0.23    0.69
  -2 -25  -4    0.75    0.78
  -2  25  -4   -0.68    0.89
  -2  25  -5   64.00    2.99
   2  25   5   64.53    3.06
  -2 -25  -5   61.21    2.91
  -2 -25  -5   66.19    2.97
  -2 -25  -5   60.00    3.10
  -2  25  -6    0.98    0.67
   2 -25   6    0.56    0.77
   2  25   6   -0.77    0.74
  -2 -25  -6   -0.05    0.67
  -2 -25  -6    1.17    0.92
  -2 -25  -6   -0.44    0.68
  -2  25  -6    0.19    1.00
   2 -25   7   32.64    1.87
  -2  25  -7   30.67    1.74
  -2 -25  -7   34.88    1.88
   2  25   7   34.85    1.93
   2 -25   8   16.47    1.11
  -2 -25  -8   17.19    1.30
  -2 -25  -8   16.62    1.15
   2 -25   9    2.09    0.45
  -2 -25  -9    1.28    0.60
  -2 -25  -9    2.13    0.52
  -2 -26   9   -0.11    0.40
  -2 -26   9    0.15    0.42
  -2  26   9    0.35    0.32
  -2 -26   8    1.65    0.63
   2 -26  -8    1.08    0.52
  -2 -26   8    1.55    0.62
  -2  26   8    1.34    0.52
  -2 -26   7    5.07    0.87
   2 -26  -7    3.63    0.72
  -2  26   7    4.78    0.72
  -2  26   6    0.07    0.67
  -2 -26   6    1.04    0.78
   2 -26  -6    0.93    0.71
   2 -26  -6    0.72    0.87
  -2  26   6   -0.11    0.58
  -2 -26   5    4.06    0.69
   2  26  -5    4.29    0.76
  -2  26   5    5.75    0.92
  -2 -26   5    3.69    0.90
  -2 -26   5    7.09    0.93
   2 -26  -5    4.47    1.03
   2 -26  -5    5.67    0.89
  -2  26   5    5.63    0.77
   2 -26  -4   14.83    1.14
  -2  26   4   12.22    1.14
  -2 -26   4   14.20    1.21
   2  26  -4   13.12    1.12
   2 -26  -4   14.18    1.21
  -2 -26   4   13.51    1.16
   2 -26  -4   12.62    1.35
  -2  26   4   13.34    1.07
  -2 -26   4   12.47    1.06
  -2  26   3    3.68    0.76
   2 -26  -3    3.78    0.73
  -2 -26   3    2.74    0.69
  -2 -26   3    2.64    0.75
   2  26  -3    4.12    0.78
  -2 -26   3    4.51    0.77
   2 -26  -3    4.31    0.86
  -2  26   3    3.55    0.68
   2  26  -2   99.08    4.43
  -2  26   2  101.60    4.35
   2 -26  -2   97.55    4.39
  -2 -26   2   97.32    4.25
  -2 -26   2  101.89    4.29
  -2 -26   2   94.38    4.41
   2 -26  -2  105.06    4.41
  -2 -26   2   96.43    4.32
  -2  26   2  106.98    4.33
  -2  26   1  105.20    4.50
   2 -26  -1  114.40    4.64
  -2 -26   1  104.62    4.46
   2 -26  -1  102.63    4.61
  -2 -26   1  102.89    4.60
  -2 -26   1   96.86    4.50
  -2  26   1  112.74    4.55
  -2 -26   1  108.66    4.57
  -2  26   0   14.66    1.01
   2 -26   0   14.93    1.12
  -2  26   0   16.67    1.11
  -2 -26   0   14.26    1.03
   2 -26   0   13.73    1.39
   2 -26   0   14.49    1.27
  -2 -26   0   15.45    1.21
  -2 -26   0   14.11    1.12
  -2 -26   0   13.33    1.05
  -2 -26   0   13.79    1.23
  -2  26   0   14.62    1.10
  -2 -26   0   17.37    1.16
   2 -26   1   94.24    4.16
  -2  26  -1   99.70    4.19
  -2 -26  -1   96.47    4.08
   2 -26   1   93.13    4.38
   2 -26   1   93.44    4.26
  -2 -26  -1   92.71    4.17
  -2 -26  -1   93.92    4.10
  -2 -26  -1   95.96    4.18
  -2  26  -1   97.03    4.19
  -2 -26  -1   97.12    4.13
  -2 -26  -1   87.47    4.23
  -2  26  -1   94.51    4.16
   2 -26   2   66.88    3.07
  -2  26  -2   70.77    3.15
   2  26   2   61.11    2.98
  -2 -26  -2   69.18    3.04
   2 -26   2   65.09    3.36
   2 -26   2   63.07    3.21
  -2 -26  -2   68.36    3.05
  -2 -26  -2   65.40    3.16
  -2 -26  -2   67.58    3.12
  -2 -26  -2   64.05    3.19
  -2  26  -2   68.58    3.18
  -2 -26  -2   68.81    3.04
  -2  26  -3   10.08    0.98
   2  26   3    7.47    0.88
  -2 -26  -3    8.98    0.91
  -2 -26  -3    9.86    1.09
  -2 -26  -3    8.34    0.92
   2 -26   3    9.74    1.21
  -2 -26  -3    9.57    1.00
  -2 -26  -3    7.73    1.04
  -2  26  -3    8.08    1.14
  -2  26  -4    6.58    0.90
  -2 -26  -4    7.36    0.87
   2  26   4    7.12    0.93
  -2 -26  -4    8.66    1.10
  -2 -26  -4    6.75    0.87
  -2 -26  -4    6.94    0.97
  -2  26  -4    9.10    1.15
  -2  26  -5    1.46    0.68
   2 -26   5    1.43    0.76
   2  26   5   -0.30    0.76
  -2 -26  -5    1.77    0.90
  -2 -26  -5    1.29    0.70
  -2 -26  -5    0.58    0.74
  -2  26  -5    0.37    0.95
  -2  26  -6    2.34    0.70
   2 -26   6    2.41    0.81
   2  26   6    2.27    0.78
  -2 -26  -6    1.97    0.75
  -2 -26  -6    2.32    0.71
  -2 -26  -6    2.24    0.98
  -2  26  -6    1.87    0.99
   2 -26   7    4.03    0.82
  -2 -26  -7    6.39    0.83
   2 -26   8    0.95    0.58
  -2 -26  -8    0.17    0.77
  -2 -26  -8    2.14    0.65
   2 -26   9    0.60    0.38
  -2 -26  -9    0.95    0.45
  -2 -26  -9    0.48    0.55
  -2 -27   9   12.67    0.71
  -2  27   9   10.22    0.62
   2 -27  -8   18.07    1.10
  -2 -27   8   21.80    1.23
  -2 -27   8   18.34    1.18
  -2 -27   8   24.08    1.20
  -2  27   8   20.01    1.15
  -2 -27   7   -0.05    0.72
   2 -27  -7   -0.05    0.61
  -2  27   7    0.58    0.57
  -2  27   6   -0.67    0.69
  -2 -27   6   -0.06    0.72
   2 -27  -6    1.00    0.87
  -2 -27   5   34.78    2.00
  -2  27   5   36.03    1.99
   2  27  -5   33.41    1.90
   2 -27  -5   32.21    1.93
  -2 -27   5   33.67    1.91
   2 -27  -5   33.35    2.12
  -2  27   5   37.51    1.89
  -2 -27   5   34.25    1.83
   2 -27  -4   -0.13    0.57
   2  27  -4    0.47    0.62
  -2  27   4   -0.20    0.66
  -2 -27   4    0.27    0.72
  -2 -27   4    0.63    0.65
  -2 -27   4    0.73    0.76
   2 -27  -4    0.33    0.99
   2 -27  -4   -0.13    0.71
  -2  27   4    1.24    0.63
   2  27  -3   42.42    2.33
  -2  27   3   47.99    2.36
  -2 -27   3   46.61    2.36
   2 -27  -3   45.38    2.34
  -2 -27   3   47.52    2.31
   2 -27  -3   44.58    2.37
  -2 -27   3   41.63    2.26
  -2  27   3   48.87    2.29
   2 -27  -2    5.85    0.81
  -2 -27   2    5.34    0.82
  -2  27   2    6.99    0.80
   2  27  -2    6.62    0.91
  -2 -27   2    6.04    0.72
  -2 -27   2    6.69    0.81
   2 -27  -2    5.64    0.89
  -2 -27   2    6.53    1.04
  -2  27   2    6.09    0.81
  -2  27   1   21.16    1.27
   2 -27  -1   18.00    1.28
  -2 -27   1   18.69    1.20
  -2 -27   1   17.94    1.28
   2 -27  -1   20.18    1.43
  -2 -27   1   18.61    1.42
  -2 -27   1   15.76    1.26
  -2 -27   1   21.11    1.33
  -2  27   1   21.32    1.30
  -2  27   0    0.34    0.58
  -2 -27   0    0.91    0.66
   2 -27   0    0.43    0.61
  -2 -27   0    0.79    0.53
  -2 -27   0    0.97    0.63
   2 -27   0    1.80    0.87
   2 -27   0    0.70    1.04
  -2 -27   0    0.16    0.64
  -2 -27   0    1.42    0.80
  -2 -27   0    2.11    0.90
  -2  27   0    0.67    0.64
  -2  27  -1    1.69    0.63
  -2 -27  -1    1.50    0.67
   2 -27   1    2.93    0.68
  -2 -27  -1    2.52    0.59
  -2 -27  -1    1.55    0.75
   2 -27   1    3.45    1.14
  -2 -27  -1    2.59    0.70
   2 -27   1    1.75    0.87
  -2 -27  -1    1.52    0.81
  -2 -27  -1    2.71    0.94
  -2  27  -1    2.40    0.75
  -2  27  -2   29.35    1.67
  -2 -27  -2   30.21    1.60
   2 -27   2   29.68    1.86
  -2 -27  -2   27.56    1.63
  -2 -27  -2   28.09    1.70
  -2 -27  -2   26.28    1.70
   2 -27   2   26.54    1.99
  -2  27  -2   27.43    1.74
  -2 -27  -2   28.42    1.60
  -2 -27  -2   25.84    1.79
  -2  27  -3   34.57    1.94
   2  27   3   33.04    1.83
  -2 -27  -3   35.71    1.86
   2 -27   3   33.76    2.14
  -2 -27  -3   35.01    1.87
  -2 -27  -3   33.42    1.89
  -2 -27  -3   33.59    1.96
  -2 -27  -3   30.48    1.96
  -2  27  -3   31.83    1.99
  -2  27  -4    9.19    1.05
   2 -27   4    9.50    1.05
   2  27   4    9.96    1.02
  -2 -27  -4   10.83    1.00
  -2 -27  -4    9.03    1.17
  -2 -27  -4    9.66    1.02
  -2 -27  -4    9.76    1.05
  -2  27  -4    7.21    1.17
  -2  27  -5    8.71    0.97
   2 -27   5    6.13    0.95
  -2 -27  -5    7.89    0.94
   2  27   5    6.82    0.98
  -2 -27  -5    7.65    0.93
  -2 -27  -5    8.07    0.99
  -2 -27  -5    9.54    1.15
  -2  27  -5    7.06    1.23
  -2  27  -6    0.13    0.62
   2 -27   6    0.74    0.69
  -2 -27  -6    0.76    0.93
  -2 -27  -6   -0.35    0.65
   2 -27   7   11.75    1.04
  -2 -27  -7   10.59    1.19
   2 -27   8    5.67    0.71
  -2 -27  -8    6.49    0.90
  -2 -27  -8    5.52    0.74
   2 -27   9    3.65    0.43
  -2 -27  -9    3.58    0.59
  -2 -27  -9    3.36    0.49
  -2 -28   9    0.60    0.31
  -2 -28   8    0.36    0.54
  -2 -28   8    0.08    0.55
  -2  28   8    0.45    0.43
  -2 -28   8    0.51    0.51
  -2 -28   7    0.63    0.70
  -2 -28   7    0.51    0.64
   2 -28  -7    1.09    0.61
  -2  28   7    1.22    0.56
  -2  28   6    9.00    1.02
   2 -28  -6    9.85    1.00
  -2 -28   6    9.87    1.02
  -2 -28   5    1.01    0.61
   2  28  -5    1.53    0.66
  -2  28   5    0.69    0.71
  -2 -28   5    2.97    0.82
   2 -28  -5    1.47    0.78
  -2  28   5    2.53    0.66
   2 -28  -4    1.00    0.61
  -2 -28   4    1.61    0.67
  -2  28   4    0.81    0.67
   2  28  -4    1.71    0.70
  -2 -28   4    1.50    0.74
  -2 -28   4    1.09    0.76
   2 -28  -4    1.40    0.81
  -2  28   4    2.14    0.65
   2  28  -3   19.38    1.40
  -2  28   3   20.51    1.36
   2 -28  -3   19.29    1.33
  -2 -28   3   18.87    1.29
   2 -28  -3   18.11    1.38
  -2 -28   3   19.24    1.31
  -2  28   3   19.25    1.29
   2 -28  -2    0.26    0.61
  -2 -28   2    1.06    0.73
  -2  28   2    0.52    0.60
   2  28  -2    0.92    0.69
  -2 -28   2    0.65    0.53
  -2 -28   2    0.41    0.58
  -2 -28   2    1.28    0.83
   2 -28  -2    0.60    0.70
  -2  28   2   -0.06    0.60
  -2  28   1   10.94    0.96
   2 -28  -1   11.89    1.05
  -2 -28   1   11.94    0.93
  -2 -28   1   12.90    1.23
  -2 -28   1   10.85    1.05
   2 -28  -1   14.59    1.49
   2 -28  -1   13.01    1.23
  -2 -28   1   10.98    1.05
  -2  28   1   12.92    1.05
  -2 -28   1   12.24    1.06
   2 -28   0   27.81    1.58
  -2  28   0   24.91    1.49
  -2 -28   0   22.95    1.40
   2 -28   0   25.39    1.89
   2 -28   0   25.60    1.72
  -2 -28   0   23.55    1.50
  -2 -28   0   25.64    1.63
  -2 -28   0   25.48    1.56
  -2  28   0   25.87    1.55
  -2 -28  -1    2.98    0.71
  -2  28  -1    3.56    0.70
   2 -28   1    2.65    0.68
  -2 -28  -1    2.98    0.61
  -2 -28  -1    2.59    0.83
   2 -28   1    4.26    1.23
  -2 -28  -1    2.37    0.74
  -2 -28  -1    3.16    0.91
   2 -28   1    3.28    0.98
  -2 -28  -1    3.62    0.98
  -2  28  -1    3.46    0.81
  -2  28  -2    3.29    0.73
  -2 -28  -2    1.19    0.63
   2 -28   2    2.61    0.69
  -2 -28  -2    3.14    0.67
   2 -28   2    1.90    1.10
  -2 -28  -2    1.23    0.85
   2 -28   2    2.26    0.92
  -2 -28  -2    3.26    0.86
  -2 -28  -2    2.82    0.79
  -2 -28  -2    4.30    1.00
  -2  28  -2    3.22    0.88
  -2  28  -3    0.64    0.71
   2 -28   3    1.99    0.75
  -2 -28  -3    0.59    0.57
   2 -28   3    1.50    1.05
  -2 -28  -3    0.42    0.68
  -2 -28  -3    1.57    0.80
  -2 -28  -3    0.93    0.85
  -2  28  -3    0.96    0.87
  -2  28  -4    6.89    0.92
   2 -28   4    5.95    0.92
  -2 -28  -4    5.64    0.81
  -2 -28  -4    4.34    1.01
  -2 -28  -4    4.87    0.86
  -2 -28  -4    5.87    0.91
  -2  28  -4    5.14    1.07
  -2  28  -5    1.88    0.73
   2 -28   5    0.62    0.77
  -2 -28  -5    1.50    0.67
  -2 -28  -5    1.38    0.95
  -2 -28  -5    2.22    0.78
  -2 -28  -5    1.51    0.73
  -2  28  -5    1.74    0.95
  -2  28  -6   10.01    0.96
  -2 -28  -6    9.49    1.15
  -2  28  -6    8.42    1.21
   2 -28   7    0.50    0.65
  -2 -28  -7    2.47    0.89
  -2 -28  -7    1.91    0.71
   2 -28   8    3.29    0.59
  -2 -28  -8    2.20    0.62
  -2 -28  -8    2.62    0.76
   2 -28   9    0.28    0.30
   2 -28   9    0.56    0.34
  -2 -28  -9    1.05    0.47
  -2 -28  -9    0.49    0.38
  -2 -29   9    0.11    0.33
  -2 -29   8    2.66    0.59
  -2 -29   8    2.95    0.60
  -2 -29   8    3.82    0.53
  -2  29   8    2.91    0.45
  -2 -29   7   -0.76    0.69
   2 -29  -7    0.77    0.58
  -2 -29   7    0.63    0.62
  -2 -29   7   -0.30    0.51
  -2  29   7    0.13    0.49
  -2  29   6    0.44    0.65
   2 -29  -6    0.73    0.69
  -2  29   6    2.32    0.63
  -2  29   5   12.27    1.11
  -2 -29   5    8.06    0.87
   2  29  -5    8.30    0.93
   2 -29  -5   10.26    1.10
  -2 -29   5   11.05    1.05
  -2  29   5   11.03    0.95
  -2 -29   4    0.35    0.66
   2  29  -4    0.34    0.67
  -2  29   4    0.47    0.67
   2 -29  -4   -0.27    0.78
  -2 -29   4    0.06    0.70
  -2  29   4   -0.06    0.58
   2  29  -3   15.18    1.24
  -2  29   3   12.87    1.13
   2 -29  -3   12.53    1.10
  -2 -29   3   13.42    1.10
   2 -29  -3   14.48    1.27
  -2  29   3   14.57    1.12
  -2 -29   3   16.12    1.17
   2  29  -2   50.78    2.64
  -2  29   2   54.01    2.52
   2 -29  -2   47.99    2.51
  -2 -29   2   51.46    2.42
  -2 -29   2   52.24    2.45
   2 -29  -2   50.44    2.61
  -2 -29   2   49.02    2.66
  -2 -29   2   49.61    2.53
  -2  29   2   52.26    2.49
  -2  29   1   14.71    1.04
   2 -29  -1   12.90    1.11
  -2 -29   1   12.89    1.00
   2 -29  -1   15.52    1.52
  -2 -29   1   11.41    1.12
   2 -29  -1   11.39    1.19
  -2 -29   1   14.60    1.29
  -2 -29   1   12.09    1.09
  -2 -29   1   15.00    1.15
  -2  29   1   13.75    1.06
  -2  29   0    0.36    0.57
   2 -29   0    0.26    0.59
  -2 -29   0   -0.24    0.66
  -2 -29   0   -0.26    0.52
   2 -29   0    0.07    0.83
   2 -29   0   -0.08    1.12
  -2 -29   0   -0.06    0.69
  -2 -29   0    0.58    0.87
  -2  29   0   -0.43    0.66
  -2  29  -1    8.93    0.92
  -2 -29  -1    9.70    0.95
   2 -29   1    7.59    0.92
  -2 -29  -1    8.75    0.87
   2 -29   1    7.67    1.40
  -2 -29  -1    8.85    0.98
  -2 -29  -1    6.72    1.00
  -2 -29  -1    8.84    1.06
   2 -29   1    7.74    1.09
  -2  29  -1    8.77    1.01
   2 -29   2   36.44    1.95
  -2  29  -2   40.51    2.09
  -2 -29  -2   37.73    1.96
   2 -29   2   33.48    2.33
   2 -29   2   38.37    2.25
  -2 -29  -2   36.87    2.05
  -2 -29  -2   36.46    2.00
  -2 -29  -2   36.37    2.09
  -2  29  -2   35.57    2.09
  -2 -29  -2   35.05    1.92
   2 -29   3   18.21    1.33
  -2  29  -3   20.99    1.45
  -2 -29  -3   19.02    1.30
   2 -29   3   15.56    1.60
  -2 -29  -3   20.03    1.38
  -2 -29  -3   21.89    1.45
  -2 -29  -3   20.07    1.52
  -2  29  -3   18.18    1.53
  -2  29  -4    0.65    0.65
   2 -29   4    0.20    0.74
  -2 -29  -4    0.06    0.61
  -2 -29  -4   -0.76    0.88
  -2 -29  -4   -0.12    0.69
  -2 -29  -4    0.36    0.74
  -2  29  -4    0.09    0.92
   2 -29   5   37.75    2.08
  -2  29  -5   37.82    2.05
  -2 -29  -5   39.14    2.01
  -2 -29  -5   39.83    2.07
  -2 -29  -5   36.45    1.96
  -2 -29  -5   36.43    2.18
  -2  29  -5   31.88    2.22
  -2  29  -6   -0.30    0.59
   2 -29   6    0.76    0.75
  -2 -29  -6    1.44    0.77
  -2  29  -6   -0.58    0.91
   2 -29   7    3.19    0.71
  -2 -29  -7    2.66    0.89
  -2 -29  -7    3.75    0.73
   2 -29   8    0.33    0.48
  -2 -29  -8    0.64    0.65
  -2 -29  -8    0.62    0.54
  -2 -29  -9    0.07    0.39
   2 -29   9    0.35    0.29
  -2 -29  -9   -0.02    0.31
  -2 -30   8    7.90    0.59
  -2 -30   8    8.30    0.70
  -2 -30   8    7.83    0.69
  -2  30   8    6.05    0.52
  -2 -30   7    2.81    0.74
  -2 -30   7    2.86    0.68
   2 -30  -7    2.26    0.62
  -2 -30   7    2.44    0.53
  -2  30   7    1.56    0.51
  -2 -30   6    1.61    0.81
   2 -30  -6    2.27    0.73
  -2  30   6    1.10    0.55
   2  30  -5   -0.06    0.58
  -2  30   5   -0.07    0.65
  -2 -30   5    0.66    0.72
   2  30  -4    5.50    0.90
  -2  30   4    6.61    0.87
  -2 -30   4    6.62    0.84
  -2 -30   4    6.70    0.92
   2 -30  -4    7.28    1.01
  -2  30   4    6.93    0.83
   2  30  -3   10.88    1.08
  -2  30   3   12.45    1.07
   2 -30  -3   12.66    1.04
  -2 -30   3   11.32    1.04
   2 -30  -3   12.23    1.19
  -2 -30   3   12.69    1.08
  -2  30   3   10.26    0.98
  -2 -30   2    7.59    0.93
  -2  30   2    5.95    0.78
   2  30  -2    6.49    1.00
   2 -30  -2    6.98    0.88
  -2 -30   2    6.86    0.74
  -2 -30   2    7.41    0.99
  -2 -30   2    7.29    0.84
   2 -30  -2    6.54    1.02
  -2 -30   2    9.21    1.18
  -2  30   2    8.14    0.87
  -2  30   1   16.45    1.15
   2 -30  -1   16.08    1.22
  -2 -30   1   14.46    1.09
   2 -30  -1   17.71    1.67
   2 -30  -1   16.94    1.41
  -2 -30   1   18.37    1.27
  -2 -30   1   16.10    1.40
  -2  30   1   17.55    1.24
  -2 -30   1   16.42    1.26
  -2  30   0    0.19    0.56
  -2 -30   0    1.11    0.70
   2 -30   0    0.93    0.69
  -2 -30   0    0.59    0.53
   2 -30   0    0.67    0.82
   2 -30   0    1.04    1.11
  -2 -30   0    0.06    0.73
  -2 -30   0    0.33    0.89
  -2  30   0    0.19    0.68
   2 -30   1   16.56    1.23
  -2  30  -1   16.26    1.23
  -2 -30  -1   15.81    1.15
  -2 -30  -1   16.58    1.33
   2 -30   1   16.40    1.62
   2 -30   1   16.07    1.42
  -2 -30  -1   15.69    1.26
  -2 -30  -1   16.67    1.31
  -2  30  -1   15.51    1.26
  -2 -30  -1   15.90    1.20
   2 -30   2   17.95    1.23
  -2  30  -2   16.51    1.32
  -2 -30  -2   18.15    1.22
   2 -30   2   16.59    1.71
  -2 -30  -2   19.92    1.38
   2 -30   2   18.66    1.49
  -2 -30  -2   16.56    1.26
  -2 -30  -2   15.69    1.39
  -2 -30  -2   16.83    1.21
  -2  30  -2   15.78    1.37
  -2  30  -3    6.09    0.92
   2 -30   3    6.12    0.88
  -2 -30  -3    6.02    0.77
  -2 -30  -3    5.74    1.05
   2 -30   3    4.94    1.15
  -2 -30  -3    4.80    0.92
  -2 -30  -3    5.92    0.88
  -2  30  -3    5.38    1.03
  -2  30  -4    3.16    0.82
   2 -30   4    2.60    0.79
  -2 -30  -4    1.05    0.61
  -2 -30  -4    2.34    0.78
  -2 -30  -4    2.88    0.93
  -2 -30  -4    1.12    0.72
  -2  30  -4    2.20    0.95
  -2  30  -5    0.95    0.66
   2 -30   5    0.26    0.75
  -2 -30  -5    0.38    0.87
  -2 -30  -5    0.95    0.69
   2 -30   6    0.60    0.70
  -2 -30  -6    1.51    0.75
  -2  30  -6    1.23    0.90
   2 -30   7   10.83    0.93
  -2 -30  -7   10.61    1.10
  -2 -30  -7   10.80    0.94
   2 -30   8    1.73    0.49
  -2 -30  -8    0.23    0.48
  -2 -30  -8    1.30    0.67
  -2 -30  -9    0.99    0.32
  -2 -31   8    0.47    0.44
  -2 -31   8    0.38    0.46
  -2 -31   7    3.26    0.74
   2 -31  -7    3.42    0.62
  -2 -31   7    3.54    0.70
  -2  31   7    4.87    0.57
  -2 -31   6    4.82    0.89
  -2 -31   6    5.72    0.83
   2 -31  -6    4.46    0.78
  -2  31   6    4.00    0.64
  -2  31   5   -0.06    0.63
   2  31  -5    0.18    0.56
  -2 -31   5    0.30    0.55
  -2 -31   5    0.70    0.70
  -2  31   5    0.41    0.56
  -2 -31   4    5.48    0.80
  -2  31   4    5.10    0.83
   2  31  -4    4.46    0.84
  -2 -31   4    5.88    0.86
   2 -31  -4    5.71    0.97
  -2  31   4    5.53    0.75
   2  31  -3   33.75    1.96
  -2  31   3   31.57    1.84
   2 -31  -3   32.40    1.83
   2 -31  -3   34.54    2.01
  -2 -31   3   32.11    1.80
  -2  31   3   32.76    1.79
  -2 -31   3   32.79    1.84
  -2 -31   2    1.07    0.70
  -2  31   2   -0.18    0.62
   2  31  -2    1.67    0.81
   2 -31  -2    0.66    0.62
  -2 -31   2    1.75    0.81
   2 -31  -2    0.73    0.87
  -2 -31   2    2.09    1.02
  -2  31   2    0.52    0.61
   2  31  -1   58.87    2.91
  -2  31   1   57.10    2.69
   2 -31  -1   58.93    2.80
  -2 -31   1   54.85    2.65
   2 -31  -1   61.70    3.14
   2 -31  -1   52.39    2.86
  -2 -31   1   54.89    2.72
  -2 -31   1   55.03    2.89
  -2  31   1   61.95    2.78
  -2 -31   1   55.75    2.77
  -2 -31   0    1.01    0.74
  -2  31   0    0.69    0.61
   2 -31   0   -0.07    0.66
  -2 -31   0   -0.60    0.58
   2 -31   0   -0.92    0.94
   2 -31   0   -0.80    1.15
  -2 -31   0    0.19    0.69
  -2 -31   0   -0.07    0.87
  -2  31   0    0.77    0.68
  -2  31  -1   33.08    1.89
  -2 -31  -1   33.39    1.81
   2 -31   1   37.37    2.30
   2 -31   1   35.01    2.08
  -2 -31  -1   34.02    1.93
  -2 -31  -1   33.69    1.97
  -2  31  -1   34.33    1.96
  -2 -31  -1   32.91    1.87
  -2 -31  -2    0.57    0.63
  -2  31  -2   -0.14    0.67
  -2 -31  -2    0.18    0.58
  -2 -31  -2    1.32    0.90
   2 -31   2    0.19    1.26
  -2 -31  -2   -0.51    0.74
   2 -31   2   -0.42    0.99
  -2 -31  -2    0.06    0.83
  -2  31  -2   -0.92    0.81
   2 -31   3   40.45    2.21
  -2  31  -3   42.46    2.26
  -2 -31  -3   45.40    2.20
   2 -31   3   37.57    2.44
  -2 -31  -3   42.94    2.23
  -2 -31  -3   42.80    2.35
  -2 -31  -3   44.57    2.27
  -2  31  -3   37.91    2.38
  -2  31  -4    0.35    0.66
   2 -31   4    0.34    0.54
   2  31   4    1.35    0.63
   2 -31   4    1.04    0.71
  -2 -31  -4    0.43    0.60
  -2 -31  -4    0.56    0.73
  -2 -31  -4   -0.15    0.83
  -2 -31  -4    0.92    0.70
  -2  31  -4    0.17    0.88
  -2  31  -5    4.06    0.80
   2  31   5    5.94    0.79
  -2 -31  -5    6.99    1.04
  -2  31  -5    4.36    1.03
   2 -31   6    3.53    0.76
  -2 -31  -6    3.24    0.79
  -2 -31  -6    4.70    0.96
  -2  31  -6    3.90    0.92
   2 -31   7    0.92    0.60
  -2 -31  -7    2.14    0.82
  -2 -31  -7    0.97    0.61
   2 -31   8    0.21    0.40
  -2 -31  -8   -0.08    0.57
  -2 -31  -8    0.36    0.43
  -2 -32   8    0.14    0.40
  -2 -32   7    2.65    0.68
   2 -32  -7    1.75    0.71
  -2 -32   7    2.16    0.60
   2 -32  -7    1.51    0.54
  -2  32   7    2.48    0.45
  -2 -32   6    0.05    0.71
  -2 -32   6   -0.05    0.61
   2 -32  -6    0.98    0.65
  -2  32   6   -0.28    0.49
  -2 -32   5    5.60    0.74
  -2  32   5    5.82    0.83
  -2 -32   5    4.57    0.95
   2 -32  -5    6.51    0.93
  -2  32   5    4.98    0.71
   2  32  -4    0.54    0.63
  -2  32   4    1.02    0.68
  -2 -32   4    0.79    0.61
  -2 -32   4    0.26    0.77
   2 -32  -4    1.37    0.81
  -2 -32   4    0.11    0.68
  -2 -32   3   -0.18    0.64
  -2  32   3    0.56    0.60
   2  32  -3   -0.07    0.65
   2 -32  -3   -0.37    0.58
  -2 -32   3   -0.52    0.79
   2 -32  -3    0.29    0.82
  -2 -32   3    0.06    0.64
  -2  32   3    0.27    0.58
   2  32  -2   40.92    2.34
  -2  32   2   42.31    2.20
   2 -32  -2   42.54    2.23
   2 -32  -2   46.47    2.64
   2 -32  -2   42.76    2.40
  -2 -32   2   43.21    2.27
  -2 -32   2   45.00    2.27
  -2  32   2   42.83    2.18
   2  32  -1   39.58    2.32
   2 -32  -1   43.21    2.23
  -2 -32   1   40.24    2.07
   2 -32  -1   43.80    2.59
   2 -32  -1   43.26    2.38
  -2 -32   1   39.98    2.30
  -2 -32   1   42.17    2.16
  -2  32   1   41.27    2.16
  -2 -32   1   43.17    2.22
  -2  32   0    5.52    0.81
  -2 -32   0    3.94    0.81
   2 -32   0    4.83    0.84
  -2 -32   0    4.91    0.69
   2 -32   0    4.06    0.96
  -2 -32   0    4.26    0.88
   2 -32   0    4.52    1.33
  -2 -32   0    3.45    0.99
  -2  32   0    3.70    0.80
  -2  32  -1   34.27    1.88
  -2 -32  -1   32.03    1.77
  -2 -32  -1   32.50    1.98
   2 -32   1   34.45    2.27
   2 -32   1   35.95    2.10
  -2 -32  -1   31.91    1.88
  -2 -32  -1   32.97    1.84
  -2  32  -1   29.15    1.89
  -2  32  -2   32.64    1.87
  -2 -32  -2   32.85    1.79
   2 -32   2   32.03    2.08
  -2 -32  -2   31.06    1.86
  -2 -32  -2   34.63    1.91
  -2 -32  -2   29.98    1.94
  -2  32  -2   32.13    1.96
  -2 -32  -2   29.97    1.75
  -2  32  -3    1.58    0.75
   2 -32   3    1.97    0.70
  -2 -32  -3    0.54    0.62
  -2 -32  -3    0.60    0.89
   2 -32   3    2.98    1.10
  -2 -32  -3    0.64    0.72
  -2 -32  -3    0.86    0.82
  -2  32  -3    1.23    0.89
  -2  32  -4    5.76    0.86
   2  32   4    7.73    0.83
   2 -32   4    6.62    0.88
  -2 -32  -4    7.86    1.09
  -2 -32  -4    7.02    0.93
  -2 -32  -4    9.59    1.01
  -2  32  -5    7.52    0.89
   2 -32   5    8.11    0.96
  -2 -32  -5    8.52    0.97
  -2 -32  -5    8.16    0.86
  -2  32  -5    6.27    1.04
   2 -32   6    2.95    0.72
  -2 -32  -6    3.13    0.89
  -2 -32  -6    1.18    0.69
   2 -32   7    0.13    0.54
  -2 -32  -7    0.92    0.70
  -2 -32  -7    0.32    0.57
   2 -32   8    5.53    0.52
  -2 -32  -8    5.99    0.65
  -2 -32  -8    6.09    0.56
  -2 -33   8    0.16    0.32
   2 -33  -7    0.67    0.46
   2 -33  -7    0.10    0.62
  -2 -33   7    0.40    0.55
  -2 -33   7    0.27    0.57
  -2  33   7    0.11    0.31
  -2 -33   6    1.18    0.75
   2 -33  -6    0.87    0.64
  -2 -33   6    1.31    0.64
  -2  33   6    0.73    0.48
  -2 -33   5    5.21    0.70
  -2 -33   5    5.27    0.93
   2 -33  -5    6.83    0.91
  -2  33   5    5.33    0.68
  -2  33   4   -0.06    0.61
   2  33  -4   -0.53    0.69
  -2 -33   4    0.66    0.62
  -2  33   4   -0.35    0.57
  -2  33   3   17.11    1.22
   2 -33  -3   13.36    1.12
   2  33  -3   15.85    1.29
   2 -33  -3   16.66    1.38
  -2 -33   3   16.06    1.17
  -2 -33   3   16.52    1.30
  -2  33   3   15.08    1.12
  -2 -33   3   19.66    1.27
   2  33  -2   28.30    1.80
  -2  33   2   27.34    1.60
   2 -33  -2   29.51    1.66
   2 -33  -2   31.13    2.11
   2 -33  -2   27.65    1.80
  -2 -33   2   27.30    1.71
  -2 -33   2   27.01    1.66
  -2  33   2   25.33    1.58
  -2 -33   1    1.16    0.74
   2  33  -1    1.46    0.76
   2 -33  -1    0.93    0.60
  -2 -33   1    0.52    0.52
   2 -33  -1    1.08    0.93
   2 -33  -1    1.36    1.28
  -2 -33   1    1.99    0.75
  -2 -33   1    0.29    0.94
  -2  33   1   -0.24    0.63
  -2  33   0    0.45    0.58
  -2 -33   0    1.41    0.73
  -2 -33   0    0.33    0.53
   2 -33   0    1.35    0.92
  -2 -33   0    0.52    0.73
   2 -33   0    1.55    1.16
  -2 -33   0    2.85    1.00
  -2  33   0    0.39    0.68
  -2  33  -1    1.02    0.68
  -2 -33  -1    2.40    0.74
  -2 -33  -1    2.97    0.66
   2 -33   1    2.78    1.33
  -2 -33  -1    1.38    0.77
  -2 -33  -1    1.75    0.89
   2 -33   1    2.56    1.01
  -2  33  -1    2.88    0.81
  -2  33  -2   60.30    2.89
  -2 -33  -2   57.46    2.78
   2 -33   2   59.74    3.11
  -2 -33  -2   56.98    2.87
  -2 -33  -2   57.41    2.96
  -2 -33  -2   60.67    2.89
  -2 -33  -2   58.76    2.78
   2 -33   3   13.70    1.15
  -2  33  -3   15.57    1.24
   2 -33   3   15.18    1.51
  -2 -33  -3   18.00    1.46
  -2 -33  -3   15.86    1.26
  -2 -33  -3   14.87    1.25
  -2 -33  -3   15.04    1.13
  -2  33  -4    2.69    0.74
  -2 -33  -4    1.76    0.88
  -2 -33  -4    1.41    0.73
   2 -33   5    1.72    0.70
  -2 -33  -5    1.46    0.77
  -2 -33  -5    1.81    0.68
   2 -33   6    1.00    0.64
  -2 -33  -6    2.05    0.84
  -2 -33  -6    2.04    0.70
   2 -33   7    0.15    0.49
  -2 -33  -7    1.02    0.69
  -2 -33  -7    0.71    0.54
   2 -33   8    0.25    0.31
  -2 -33  -8    0.11    0.32
   2 -33   8    0.17    0.30
  -2 -33  -8    0.98    0.44
  -2 -34   8    0.17    0.34
  -2 -34   7    0.20    0.54
   2 -34  -7    0.83    0.40
   2 -34  -7    0.59    0.55
  -2 -34   7    0.49    0.50
  -2 -34   6    0.66    0.69
   2 -34  -6   -0.05    0.82
   2 -34  -6    0.21    0.57
  -2 -34   6    0.74    0.61
  -2 -34   5    8.06    1.00
   2 -34  -5    6.65    0.93
  -2 -34   5    9.59    0.92
  -2 -34   5    8.71    0.79
  -2  34   5    8.45    0.76
  -2  34   4    0.12    0.59
   2  34  -4   -0.06    0.60
  -2 -34   4   -0.37    0.61
  -2 -34   4    0.62    0.81
   2 -34  -4   -0.07    0.80
  -2  34   3   19.15    1.29
   2 -34  -3   17.81    1.23
   2  34  -3   17.99    1.38
   2 -34  -3   20.27    1.78
  -2 -34   3   15.92    1.19
  -2 -34   3   20.06    1.31
   2  34  -2   11.98    1.23
  -2  34   2   13.97    1.05
   2 -34  -2   13.14    1.09
   2 -34  -2   12.60    1.29
   2 -34  -2   15.56    1.64
  -2 -34   2   13.37    1.15
  -2 -34   2   13.83    1.16
   2  34  -1   29.71    1.89
   2 -34  -1   28.84    1.72
   2 -34  -1   28.96    2.15
   2 -34  -1   30.75    1.95
  -2 -34   1   29.46    1.88
  -2 -34   1   30.17    1.75
  -2 -34   0    0.06    0.69
   2  34   0    0.75    0.87
  -2 -34   0    0.59    0.53
   2 -34   0    2.63    1.03
  -2 -34   0    1.06    0.81
   2 -34   0    1.74    1.26
  -2 -34   0    1.04    0.94
  -2  34  -1   17.91    1.33
  -2 -34  -1   18.27    1.26
  -2 -34  -1   23.06    1.52
   2 -34   1   20.51    1.86
   2 -34   1   20.13    1.60
  -2 -34  -1   18.26    1.40
  -2 -34  -1   19.32    1.34
  -2  34  -2   18.24    1.33
  -2 -34  -2   18.96    1.25
   2 -34   2   16.33    1.56
  -2 -34  -2   18.18    1.38
  -2 -34  -2   19.71    1.42
  -2 -34  -2   17.41    1.24
  -2  34  -3   29.12    1.75
   2 -34   3   31.47    2.02
  -2 -34  -3   28.30    1.71
  -2 -34  -3   29.01    1.88
  -2  34  -4    2.58    0.69
   2 -34   4    1.68    0.57
   2 -34   4    1.15    0.65
  -2 -34  -4    1.54    0.71
   2 -34   5    2.09    0.67
  -2 -34  -5    1.64    0.93
  -2 -34  -5    3.07    0.74
   2 -34   6    0.37    0.56
  -2 -34  -6    1.12    0.81
  -2 -34  -6    0.86    0.64
   2 -34   7    1.12    0.46
  -2 -34  -7    0.90    0.50
  -2 -34  -7    0.08    0.63
   2 -34   8    1.22    0.28
  -2 -35   7    0.63    0.47
  -2 -35   7   -0.20    0.41
  -2 -35   6    0.61    0.65
   2 -35  -6    0.84    0.59
   2 -35  -6    0.84    0.78
  -2 -35   6    0.98    0.56
  -2 -35   5    0.43    0.50
  -2 -35   5    1.49    0.77
   2 -35  -5    1.10    0.72
   2 -35  -5    2.03    0.99
  -2 -35   5    2.22    0.63
  -2 -35   4    1.12    0.64
  -2 -35   4    2.17    0.82
   2 -35  -4    2.01    0.82
  -2 -35   4    1.89    0.66
  -2  35   3    4.08    0.74
   2  35  -3    2.88    0.78
   2 -35  -3    5.42    1.27
   2  35  -2   13.26    1.24
   2 -35  -2   14.24    1.10
   2 -35  -2   12.84    1.27
   2 -35  -2   17.74    1.70
  -2 -35   2   14.76    1.18
  -2 -35   1   -0.57    0.66
   2  35  -1    0.16    0.72
   2 -35  -1    0.39    0.92
   2 -35  -1    0.99    1.21
  -2 -35   1    0.84    0.94
  -2 -35   0    0.38    0.67
   2  35   0    0.33    0.85
  -2 -35   0    0.53    0.81
   2 -35   0    3.27    1.34
  -2 -35   0    0.21    0.87
   2 -35   0    0.24    0.91
  -2  35  -1    0.40    0.62
  -2 -35  -1    0.54    0.63
   2 -35   1    1.56    0.96
   2 -35   1    0.18    1.20
  -2 -35  -1    0.72    0.78
  -2 -35  -1    1.06    0.89
  -2 -35  -1    0.49    0.53
  -2  35  -2    8.99    1.00
  -2 -35  -2    9.09    1.08
   2 -35   3   12.02    1.00
  -2  35  -3   10.39    1.05
  -2 -35  -3   10.43    1.20
   2 -35   4    4.27    0.65
   2 -35   4    4.59    0.75
  -2 -35  -4    4.77    0.80
  -2 -35  -4    6.10    0.85
   2 -35   5    2.92    0.67
  -2 -35  -5    2.53    0.85
  -2 -35  -5    3.35    0.74
   2 -35   6    1.70    0.59
  -2 -35  -6    0.84    0.61
  -2 -35  -6    0.10    0.70
   2 -35   7    2.19    0.45
  -2 -35  -7    2.69    0.50
  -2 -35  -7    2.95    0.60
  -2 -36   7    4.47    0.52
   2 -36  -6    9.26    0.99
   2 -36  -6   10.38    0.82
  -2 -36   6   12.74    0.95
  -2 -36   6   13.34    0.88
  -2 -36   5    0.42    0.46
  -2 -36   5    0.69    0.71
   2 -36  -5   -0.78    0.68
   2 -36  -5    1.12    0.93
  -2 -36   5    1.31    0.59
  -2 -36   4   -0.53    0.54
  -2 -36   4    0.11    0.73
   2 -36  -4    0.66    0.74
   2 -36  -4    0.29    1.05
  -2 -36   4    0.69    0.61
   2  36  -3    5.56    0.85
  -2 -36   3    5.09    0.79
  -2 -36   3    4.37    0.86
   2 -36  -3    5.51    1.00
   2  36  -2    0.30    0.70
   2 -36  -2    2.25    1.19
   2  36  -1    2.19    0.86
  -2 -36   1    1.87    0.72
  -2 -36   0    5.67    0.83
   2  36   0    4.58    0.98
   2 -36   0    5.37    1.34
  -2 -36   0    4.65    0.98
   2 -36   0    7.07    1.12
  -2  36  -1    0.06    0.62
   2  36   1    0.96    0.79
   2 -36   1   -0.36    1.18
  -2 -36  -1   -0.32    0.82
   2 -36   1   -0.08    0.90
  -2  36  -2    2.99    0.71
  -2 -36  -2    2.23    0.86
  -2  36  -3    1.13    0.61
   2 -36   3    2.12    0.64
  -2 -36  -3    1.01    0.75
   2 -36   3    0.95    0.95
   2 -36   4    4.10    0.73
   2 -36   4    3.55    0.60
  -2 -36  -4    3.05    0.71
  -2 -36  -4    3.22    0.79
  -2 -36  -4    1.54    0.89
   2 -36   5    4.55    0.69
  -2 -36  -5    5.00    0.75
  -2 -36  -5    3.37    0.87
   2 -36   6   14.19    0.93
  -2 -36  -6   13.81    0.97
  -2 -36  -6   11.75    1.04
   2 -36   7    2.01    0.40
   2 -36   7    1.82    0.39
  -2 -36  -7    1.84    0.42
  -2 -37   7    3.12    0.42
  -2 -37   7    3.98    0.42
  -2 -37   6    1.21    0.54
   2 -37  -6    0.37    0.45
   2 -37  -6    0.07    0.63
  -2 -37   5    1.16    0.45
  -2 -37   5    2.58    0.69
   2 -37  -5    1.68    0.65
   2 -37  -5    1.66    0.91
  -2 -37   5    1.57    0.56
   2 -37  -4   25.91    1.80
   2 -37  -4   26.54    1.60
  -2 -37   4   27.10    1.44
  -2 -37   4   30.58    1.59
  -2 -37   4   22.22    1.41
  -2 -37   3    7.11    0.83
  -2 -37   3    5.86    0.86
   2 -37  -3    5.70    0.98
   2 -37  -3    4.19    1.23
   2  37  -2   10.11    1.08
   2 -37  -2   10.39    1.19
  -2 -37   2   10.51    0.99
  -2 -37   2   10.93    1.02
   2  37  -1    2.95    0.83
   2 -37  -1    2.84    1.23
   2  37   0    0.70    0.78
  -2 -37   0    0.75    0.79
   2 -37   0    0.70    1.19
  -2 -37   0    0.33    0.85
  -2  37  -1    0.06    0.57
   2  37   1    0.84    0.77
  -2 -37  -1    0.38    0.74
   2 -37   1   -1.74    1.22
  -2 -37  -1    0.87    0.82
  -2  37  -2   11.06    1.05
   2 -37   2   16.01    1.40
  -2 -37  -2   12.39    1.12
  -2 -37  -2   13.19    1.02
   2 -37   3    0.72    0.58
  -2 -37  -3    0.34    0.69
  -2 -37  -3    1.60    0.73
   2 -37   4   23.83    1.32
  -2 -37  -4   18.49    1.25
  -2 -37  -4   24.39    1.43
   2 -37   4   22.50    1.24
   2 -37   5    0.20    0.50
  -2 -37  -5    0.70    0.60
   2 -37   6    0.03    0.44
  -2 -37  -6    0.71    0.50
   2 -37   7    5.28    0.43
   2 -37   7    5.71    0.41
   2 -38  -6    5.27    0.68
  -2 -38   6    9.40    0.71
  -2 -38   5    1.95    0.64
   2 -38  -5    0.94    0.59
   2 -38  -5    1.49    0.81
  -2 -38   5    0.80    0.41
  -2 -38   4    2.36    0.60
  -2 -38   4    2.58    0.70
   2 -38  -4    2.17    0.76
   2 -38  -4    2.24    1.00
   2 -38  -3   18.79    1.62
   2 -38  -3   17.57    1.35
  -2 -38   3   20.61    1.27
   2 -38  -3   17.74    1.16
  -2 -38   3   19.76    1.25
  -2 -38   2    2.18    0.70
  -2 -38   2    1.27    0.64
   2 -38  -2    0.27    0.83
  -2 -38   1    4.24    0.80
   2  38  -1    2.90    0.81
   2 -38  -1    3.44    0.97
  -2 -38   0   -0.11    0.67
   2  38   0   -0.67    0.74
   2 -38   0    1.63    0.95
  -2 -38   0   -0.36    0.74
  -2 -38  -1    5.37    0.79
   2  38   1    6.41    0.96
  -2 -38  -1    5.99    0.93
   2 -38   1    4.75    1.00
  -2 -38  -2   -0.10    0.55
   2 -38   2    0.21    0.58
  -2 -38  -2    0.12    0.72
  -2 -38  -2    0.37    0.74
   2 -38   2    0.60    0.93
   2 -38   3    1.48    0.57
  -2 -38  -3    1.12    0.67
  -2 -38  -3    1.41    0.70
   2 -38   4    0.17    0.46
   2 -38   4    0.73    0.51
  -2 -38  -4   -0.07    0.53
  -2 -38  -4    0.67    0.66
   2 -38   5    1.02    0.46
  -2 -38  -5    1.95    0.61
   2 -38   6    8.22    0.62
   2 -38   6    7.86    0.56
  -2 -38  -6    6.91    0.63
  -2 -39   6    6.97    0.59
  -2 -39   6    7.07    0.53
   2 -39  -5    4.42    0.61
   2 -39  -5    5.85    0.87
  -2 -39   5    4.56    0.47
  -2 -39   4    0.04    0.49
  -2 -39   4    0.82    0.61
   2 -39  -4    1.17    0.68
   2 -39  -4    2.33    0.94
  -2 -39   3    0.75    0.59
   2 -39  -3    0.72    0.55
  -2 -39   3    0.35    0.60
   2 -39  -3    1.70    0.78
   2 -39  -3    2.10    1.04
  -2 -39   2    0.37    0.65
   2 -39  -2    0.19    0.80
   2 -39  -2    2.18    1.08
  -2 -39   1    0.55    0.66
   2 -39  -1    0.39    1.13
   2 -39  -1    1.30    0.83
  -2 -39   0    0.38    0.64
   2 -39   0    0.21    0.90
  -2 -39   0    0.17    0.74
   2 -39   1    0.83    0.62
  -2 -39  -1    0.56    0.62
   2 -39   1    1.58    0.92
  -2 -39  -1    0.22    0.69
  -2 -39  -2    0.27    0.54
   2 -39   2    0.87    0.60
  -2 -39  -2    0.16    0.69
  -2 -39  -2    0.34    0.83
  -2 -39  -2    0.39    0.71
   2 -39   2    0.28    0.85
   2 -39   3    1.12    0.56
  -2 -39  -3    1.34    0.68
  -2 -39  -3    1.01    0.62
   2 -39   4    5.97    0.60
   2 -39   4    7.16    0.65
  -2 -39  -4    6.29    0.78
   2 -39   5    4.65    0.51
  -2 -39  -5    3.42    0.62
   2 -39   5    3.68    0.45
   2 -39   6    7.98    0.55
  -2 -39  -6    7.70    0.58
  -2 -40   5    1.73    0.50
   2 -40  -5    1.89    0.69
  -2 -40   5    1.07    0.38
   2 -40  -5    1.23    0.46
  -2 -40   4    0.40    0.46
  -2 -40   4    1.24    0.56
   2 -40  -4    0.92    0.61
   2 -40  -4    1.57    0.86
   2 -40  -3   10.67    1.23
   2 -40  -3   11.02    1.02
  -2 -40   3   11.01    0.88
  -2 -40   3   11.30    0.90
   2 -40  -3    9.73    0.80
  -2 -40   2    3.73    0.72
   2 -40  -2    3.54    0.66
   2 -40  -2    3.49    1.12
   2 -40  -2    2.91    0.83
  -2 -40   1    0.52    0.63
   2 -40  -1    0.83    0.60
   2 -40  -1    1.70    1.11
   2 -40  -1    1.67    0.82
  -2 -40   0    0.92    0.63
   2 -40   0    0.10    0.60
   2 -40   0   -0.75    1.15
  -2 -40   0    0.05    0.67
   2 -40   0    0.07    0.81
  -2 -40  -1   -0.05    0.55
   2 -40   1   -0.48    0.60
  -2 -40  -1    0.52    0.68
   2 -40   1    1.08    0.85
  -2 -40  -2    3.47    0.61
   2 -40   2    3.26    0.61
   2 -40   2    3.38    0.94
  -2 -40  -2    1.93    0.81
  -2 -40  -2    2.68    0.72
  -2 -40  -3   19.81    1.34
  -2 -40  -3   15.77    1.16
   2 -40   3   20.47    1.13
   2 -40   4    2.69    0.43
   2 -40   4    2.62    0.46
  -2 -40  -4    2.53    0.62
   2 -40   5    0.05    0.35
  -2 -40  -5    0.30    0.46
   2 -41  -5    0.63    0.52
  -2 -41   5    0.48    0.40
  -2 -41   4    0.40    0.40
   2 -41  -4    0.62    0.78
   2 -41  -4    0.72    0.53
  -2 -41   4   -0.03    0.45
   2 -41  -3    6.32    0.60
  -2 -41   3    5.35    0.67
   2 -41  -3    5.58    1.05
   2 -41  -3    4.44    0.78
  -2 -41   3    6.34    0.65
   2 -41  -2    9.31    1.23
   2 -41  -2    8.56    0.97
  -2 -41   2    9.35    0.88
   2 -41  -2    9.38    0.80
  -2 -41   1   -0.33    0.60
   2 -41  -1    0.13    0.57
   2 -41  -1    1.30    1.04
   2 -41  -1    1.01    0.81
   2 -41   0    1.43    0.61
  -2 -41   0    0.99    0.61
   2 -41   0    0.43    0.80
  -2 -41   0    1.23    0.66
  -2 -41  -1    0.57    0.56
   2 -41   1    0.22    0.57
   2 -41   1    0.37    0.84
  -2 -41  -1   -0.28    0.63
  -2 -41  -2   -0.04    0.47
   2 -41   2    0.65    0.54
  -2 -41  -2   -0.09    0.59
  -2 -41  -2   -0.18    0.72
   2 -41   3    3.49    0.55
  -2 -41  -3    4.10    0.65
  -2 -41  -3    3.69    0.78
   2 -41   4    0.63    0.30
  -2 -41  -4    0.94    0.52
  -2 -41  -4    0.69    0.63
  -2 -41  -5    0.29    0.36
  -2 -41  -5    0.19    0.49
  -2 -42   4    0.05    0.33
   2 -42  -4    0.04    0.62
   2 -42  -4    0.24    0.46
  -2 -42   4   -0.05    0.38
  -2 -42   3    1.41    0.49
   2 -42  -3    2.03    0.43
   2 -42  -3    1.58    0.83
   2 -42  -3    1.56    0.59
  -2 -42   3    1.54    0.45
  -2 -42   2    7.68    0.77
   2 -42  -2    6.52    0.68
   2 -42  -2    5.34    1.07
   2 -42  -2    5.65    0.85
  -2 -42   1    1.39    0.61
   2 -42  -1    2.34    0.59
   2 -42  -1    0.68    0.98
   2 -42  -1    1.85    0.80
   2 -42   0    6.87    0.98
   2 -42   0    8.53    0.81
  -2 -42   0    9.33    0.82
  -2 -42  -1   -0.16    0.49
   2 -42   1    0.24    0.54
   2 -42   1    1.08    0.77
  -2 -42  -1    0.33    0.60
   2 -42   2    4.81    0.60
  -2 -42  -2    4.20    0.54
  -2 -42  -2    3.62    0.64
   2 -42   3    0.11    0.39
  -2 -42  -3   -0.38    0.50
  -2 -42  -3   -0.03    0.61
  -2 -42  -4    0.44    0.45
  -2 -42  -4    0.61    0.54
   2 -43  -4    2.20    0.59
  -2 -43   3    1.29    0.45
   2 -43  -3    0.95    0.33
   2 -43  -3    1.52    0.76
   2 -43  -3    1.07    0.56
  -2 -43   2    0.87    0.52
   2 -43  -2    0.38    0.43
   2 -43  -2    0.56    0.85
   2 -43  -2   -0.26    0.62
  -2 -43   1    3.89    0.62
   2 -43  -1    4.21    0.59
   2 -43  -1    2.61    0.78
  -2 -43   0    0.65    0.53
   2 -43   0    0.23    0.52
   2 -43   0    0.92    0.74
  -2 -43  -1    0.38    0.47
   2 -43   1   -0.07    0.50
   2 -43   1    0.71    0.71
  -2 -43  -1    0.71    0.55
   2 -43   2    3.11    0.51
  -2 -43  -2    2.84    0.44
  -2 -43  -2    2.62    0.57
   2 -43   3    0.69    0.34
  -2 -43  -3    0.75    0.53
  -2 -43  -3    0.28    0.45
  -2 -44   3    0.09    0.34
   2 -44  -3   -0.30    0.40
   2 -44  -2    4.42    0.67
   2 -44  -2    7.03    0.57
  -2 -44   2    6.59    0.63
  -2 -44   1    2.48    0.54
   2 -44  -1    2.16    0.48
   2 -44  -1    2.23    0.67
   2 -44   0    7.27    0.85
  -2 -44   0    8.49    0.70
   2 -44   0    7.81    0.69
  -2 -44  -1    0.15    0.42
   2 -44   1    0.66    0.46
  -2 -44  -2    4.67    0.54
  -2 -44  -2    5.31    0.46
   2 -44   2    6.24    0.55
  -2 -45   2   -0.08    0.37
   2 -45  -2   -0.10    0.30
   2 -45  -2    0.47    0.48
  -2 -45   1    5.24    0.55
   2 -45  -1    3.94    0.48
   2 -45  -1    2.62    0.61
  -2 -45   0    0.11    0.40
   2 -45   0    0.34    0.39
   2 -45   0    0.41    0.57
  -2 -45  -1    5.91    0.52
   2 -45   1    6.01    0.54
   2 -45   2    1.01    0.35
   2 -46  -1    6.73    0.62
   2 -46  -1    9.48    0.57
  -2 -46   1    8.43    0.59
   2 -46   0    0.50    0.34
  -2 -46   0    0.60    0.34
   2 -46   1   13.08    0.73
  -3   0  11    0.58    0.32
  -3   0  10    0.93    0.55
  -3   0  10    1.35    0.42
  -3   0  10    2.18    0.58
  -3   0   9    0.62    0.67
  -3   0   9    0.18    0.58
   3   0  -8   24.92    1.76
  -3   0   8   26.38    1.64
  -3   0   8   27.06    1.55
  -3   0   8   26.09    1.54
  -3   0   7   -0.06    0.63
  -3   0   7    0.26    0.72
  -3   0   7    0.77    0.73
  -3   0   6   13.60    1.13
  -3   0   6   13.33    1.03
  -3   0   6   11.97    1.03
  -3   0   5    0.35    0.60
  -3   0   5    0.22    0.53
  -3   0   5    0.31    0.61
  -3   0   4   33.83    1.66
  -3   0   4   33.39    1.65
  -3   0   4   33.51    1.70
  -3   0   2    3.47    0.54
  -3   0   1    0.02    0.40
  -3   0   0  118.19    4.70
  -3   0   0  116.21    4.66
  -3   0  -1    0.27    0.33
  -3   0  -1   -0.03    0.43
   3   0   1    0.07    0.39
   3   0   2   71.98    3.22
  -3   0  -2   79.60    3.02
   3   0   2   71.38    2.98
   3   0   3    0.34    0.57
   3   0   4   61.21    2.85
  -3   0  -4   63.08    2.90
  -3   0  -5    0.82    0.72
   3   0   5    0.30    0.68
   3   0   5   -0.17    0.58
  -3   0  -5    0.42    0.76
   3   0   6   39.68    2.02
   3   0   6   37.21    2.02
   3   0   7    0.41    0.62
   3   0   7   -0.43    0.85
   3   0   7    0.72    0.75
   3   0   8   31.63    1.79
   3   0   8   28.65    1.85
   3   0   8   32.60    1.86
   3   0   9    0.88    0.70
   3   0   9   -0.53    0.60
   3   0  10    1.44    0.56
   3   0  11   -0.02    0.29
  -3   1  11    4.31    0.42
  -3  -1  11    4.93    0.43
  -3   1  10    2.40    0.59
  -3  -1  10    1.42    0.56
  -3  -1  10    1.24    0.43
  -3   1  10    0.63    0.55
  -3   1   9   22.57    1.37
  -3  -1   9   21.31    1.37
  -3   1   9   18.15    1.22
  -3  -1   9   20.54    1.27
  -3   1   8    1.96    0.65
   3  -1  -8    1.03    0.82
  -3   1   8    1.35    0.69
  -3  -1   8    1.09    0.70
  -3  -1   8    2.01    0.68
  -3  -1   8    0.99    0.69
  -3   1   8    0.11    0.64
  -3   1   7    8.67    0.91
  -3  -1   7    8.04    1.01
  -3   1   7    8.81    0.99
  -3  -1   7    9.74    0.94
  -3   1   7   10.00    0.95
  -3  -1   7    9.48    0.96
  -3  -1   6   19.90    1.24
  -3   1   6   19.48    1.22
  -3  -1   6   17.71    1.27
  -3   1   6   18.18    1.28
  -3   1   6   16.19    1.19
  -3  -1   6   18.68    1.27
  -3  -1   5   46.72    2.19
  -3   1   5   47.26    2.19
  -3  -1   5   44.93    2.25
  -3   1   5   46.28    2.27
  -3   1   5   46.64    2.20
  -3  -1   4    1.60    0.52
  -3   1   4    1.07    0.52
  -3  -1   4    0.74    0.51
  -3   1   4    1.43    0.57
  -3  -1   4    1.31    0.58
  -3   1   4    1.36    0.55
  -3   1   3    6.68    0.53
  -3  -1   2   79.96    3.37
  -3   1   2   83.18    3.38
  -3  -1   1   11.09    0.71
  -3   1   1   10.39    0.71
  -3  -1   1    9.12    0.71
  -3  -1   0  199.46    7.94
  -3   1   0  203.70    7.95
  -3   1   0  203.52    7.91
  -3  -1   0  203.99    7.92
   3  -1   0  200.16    8.00
  -3   1  -1   82.34    3.41
  -3   1  -1   83.32    3.33
  -3  -1  -1   86.02    3.36
   3  -1   1   79.91    3.40
   3   1   1   81.78    3.39
   3   1   2  119.28    5.06
   3  -1   2  124.28    5.10
  -3   1  -2  130.73    4.88
  -3  -1  -2  126.68    4.91
   3  -1   2  120.05    4.87
   3   1   2  118.36    4.84
  -3   1  -2  129.94    5.00
   3   1   3   38.66    1.99
   3  -1   3   37.99    2.00
  -3  -1  -3   43.16    1.80
  -3   1  -3   43.63    1.92
  -3   1  -4    6.23    0.80
   3  -1   4    8.83    0.84
  -3  -1  -4    6.95    0.84
   3   1   4    5.40    0.75
  -3   1  -5   14.28    1.23
  -3  -1  -5   14.51    1.23
   3   1   5   16.39    1.17
   3  -1   5   15.87    1.21
   3  -1   5   12.90    1.09
  -3   1  -5   13.05    1.27
  -3  -1  -5   13.41    1.21
   3  -1   6   12.97    1.13
   3   1   6   12.30    1.07
   3   1   6   16.52    1.20
   3  -1   6   13.17    1.15
  -3   1  -6   14.12    1.37
  -3  -1  -6   11.90    1.32
   3   1   7    9.00    1.09
   3  -1   7    8.97    1.14
   3   1   7    8.04    0.92
   3  -1   7    9.01    0.97
   3   1   7    9.81    1.07
   3  -1   7   10.22    1.08
   3  -1   8    1.73    0.89
   3   1   8   -0.28    0.81
   3  -1   8    0.40    0.56
   3   1   8    0.91    0.72
   3  -1   8    0.83    0.76
   3   1   9   11.10    1.04
   3  -1   9   11.74    1.04
   3   1   9   10.95    0.98
   3  -1   9    9.38    0.93
   3  -1  10    1.61    0.58
   3   1  10    0.33    0.54
   3   1  11    3.84    0.39
   3  -1  11    3.51    0.40
  -3   2  11    0.57    0.32
  -3  -2  11    0.38    0.29
  -3   2  10    0.38    0.52
  -3  -2  10   -0.12    0.52
  -3  -2  10   -0.03    0.43
  -3   2  10    0.59    0.54
  -3   2   9    3.23    0.72
  -3  -2   9    2.69    0.69
  -3   2   9    1.37    0.59
  -3  -2   9    2.91    0.68
  -3  -2   8    2.97    0.71
  -3   2   8    3.46    0.74
   3  -2  -8    3.08    0.85
  -3   2   8    3.40    0.81
  -3  -2   8    2.36    0.73
  -3   2   8    2.50    0.70
  -3  -2   8    1.57    0.76
  -3  -2   7    4.94    0.84
  -3   2   7    5.07    0.83
  -3   2   7    6.60    0.91
  -3  -2   7    6.99    0.90
  -3  -2   7    6.49    0.85
  -3   2   7    3.96    0.76
  -3  -2   6   16.73    1.18
  -3   2   6   16.35    1.16
  -3  -2   6   16.88    1.22
  -3   2   6   16.83    1.22
  -3   2   6   18.83    1.20
  -3  -2   5    0.43    0.55
  -3   2   5    0.35    0.52
  -3  -2   5    0.45    0.57
  -3   2   5    0.74    0.56
  -3   2   5    1.12    0.57
  -3  -2   4   32.66    1.56
  -3   2   4   30.16    1.54
  -3  -2   4   29.55    1.52
  -3   2   4   30.12    1.52
  -3  -2   4   28.83    1.57
  -3   2   4   31.18    1.57
  -3   2   3    3.53    0.45
  -3  -2   2    0.68    0.42
  -3   2   2    1.38    0.44
  -3  -2   1    3.57    0.50
  -3   2   1    3.09    0.48
  -3  -2   1    1.72    0.45
  -3  -2   0   17.08    0.97
  -3   2   0   20.09    1.00
  -3   2   0   18.27    0.92
  -3  -2   0   17.63    0.95
   3  -2   0   18.54    1.07
  -3   2  -1   45.59    1.86
  -3  -2  -1   44.53    1.90
   3  -2   1   44.29    1.96
   3   2   1   42.76    1.91
  -3   2  -1   43.62    1.91
   3   2   2   19.87    1.26
   3  -2   2   25.05    1.33
  -3   2  -2   25.38    1.07
  -3  -2  -2   23.79    1.11
   3  -2   2   23.25    1.09
   3   2   2   21.89    1.00
  -3   2  -2   24.84    1.21
   3   2   3    2.13    0.60
  -3  -2  -3    1.82    0.37
   3  -2   3    2.85    0.64
  -3   2  -3    1.42    0.51
  -3   2  -4    3.03    0.68
  -3  -2  -4    2.32    0.67
   3   2   4    2.98    0.68
   3  -2   4    3.42    0.72
  -3   2  -4    2.96    0.78
  -3  -2  -5    5.46    0.90
  -3   2  -5    4.82    0.86
   3   2   5    4.95    0.82
   3  -2   5    4.76    0.81
   3  -2   5    4.54    0.74
  -3  -2  -5    3.33    0.89
  -3   2  -5    4.24    0.90
  -3  -2  -5    4.90    0.63
   3  -2   6    7.14    0.92
   3   2   6    6.41    0.80
   3   2   6    6.80    0.92
   3  -2   6    7.53    0.88
  -3   2  -6    6.21    1.14
   3  -2   7    5.35    0.98
   3  -2   7    3.64    0.75
   3   2   7    4.17    0.94
   3   2   7    4.09    0.75
   3   2   7    4.73    0.86
   3  -2   7    6.55    0.90
   3   2   8    0.89    0.75
   3  -2   8    0.62    0.80
   3  -2   8    0.54    0.59
   3   2   8    1.49    0.79
   3  -2   8    1.17    0.72
   3   2   9    4.76    0.82
   3  -2   9    6.28    0.85
   3   2   9    2.58    0.70
   3  -2   9    4.16    0.71
   3   2  10    0.24    0.52
   3  -2  10    0.41    0.55
   3   2  11    1.05    0.30
   3  -2  11    0.79    0.30
  -3   3  11    5.20    0.44
  -3  -3  11    4.78    0.40
  -3   3  10    2.36    0.58
  -3  -3  10    1.84    0.57
  -3  -3  10    1.85    0.49
  -3   3  10    2.61    0.60
  -3   3   9   -0.45    0.63
  -3  -3   9   -0.39    0.65
  -3  -3   9    0.29    0.63
  -3   3   9    0.43    0.56
   3  -3  -8    0.34    0.80
  -3  -3   8    0.45    0.62
  -3   3   8    0.19    0.66
  -3  -3   8   -0.25    0.70
  -3   3   8    0.52    0.65
  -3  -3   8    0.23    0.72
  -3   3   8    0.41    0.61
   3  -3  -7   19.34    1.53
  -3  -3   7   17.79    1.23
  -3   3   7   16.07    1.22
  -3   3   7   13.99    1.24
  -3  -3   7   17.70    1.34
  -3  -3   7   17.75    1.26
  -3   3   7   18.94    1.23
  -3   3   6    3.07    0.73
  -3  -3   6    3.03    0.69
  -3   3   6    3.53    0.72
  -3  -3   6    3.45    0.74
  -3  -3   6    1.99    0.61
  -3   3   6    3.08    0.69
  -3  -3   5    8.76    0.80
  -3   3   5    7.52    0.77
  -3  -3   5    7.66    0.82
  -3   3   5    8.08    0.84
  -3  -3   5    7.56    0.76
  -3   3   5    8.19    0.82
  -3  -3   4    0.78    0.52
  -3   3   4    0.96    0.53
  -3   3   4    0.65    0.50
  -3  -3   4    0.45    0.50
  -3   3   4    1.64    0.57
  -3   3   3    7.02    0.57
  -3  -3   2    2.85    0.51
  -3   3   2    3.34    0.53
  -3  -3   1   99.86    4.03
  -3   3   1  100.04    4.03
  -3  -3   1   98.88    4.04
   3  -3   0    3.09    0.59
  -3  -3   0    2.64    0.52
  -3   3   0    2.84    0.49
  -3  -3  -1    5.85    0.51
  -3   3  -1    5.01    0.43
   3  -3   1    4.96    0.59
  -3   3  -1    6.25    0.53
   3   3   1    4.88    0.50
   3   3   2   13.77    0.98
   3  -3   2   15.30    1.02
  -3  -3  -2   15.00    0.79
   3  -3   2   14.30    0.77
   3   3   2   13.41    0.64
  -3   3  -2   14.74    0.88
   3  -3   3   11.24    0.93
   3   3   3   11.86    0.90
  -3  -3  -3   11.93    0.71
  -3   3  -3   11.94    0.85
  -3   3  -4    6.72    0.81
  -3  -3  -4    7.36    0.85
   3   3   4    6.12    0.77
   3  -3   4    5.80    0.78
  -3   3  -4    7.36    0.92
  -3  -3  -5   -0.14    0.73
   3  -3   5    0.61    0.68
   3   3   5    0.85    0.72
  -3   3  -5   -0.54    0.70
  -3   3  -5    0.87    0.50
  -3  -3  -5    0.82    0.73
  -3  -3  -5   -0.04    0.50
  -3   3  -5   -0.29    0.76
   3   3   6    8.82    0.90
   3  -3   6   11.64    1.01
   3   3   6   11.88    1.09
   3  -3   6   13.48    1.07
  -3   3  -6    9.22    1.19
   3   3   7   39.21    2.09
   3  -3   7   39.19    2.14
   3   3   7   36.49    2.17
   3  -3   7   40.27    2.23
   3   3   7   44.76    2.25
   3  -3   7   36.43    2.13
   3   3   8    3.34    0.87
   3  -3   8    3.35    0.70
   3  -3   8    4.22    0.92
   3   3   8    2.85    0.81
   3  -3   8    2.24    0.76
   3   3   9    0.12    0.67
   3  -3   9   -0.06    0.69
   3   3   9    0.24    0.59
   3  -3   9    0.28    0.59
   3   3  10    0.36    0.52
   3  -3  10    0.61    0.52
   3   3  11    2.87    0.35
   3  -3  11    3.82    0.38
  -3  -4  11    0.41    0.28
  -3   4  11    0.80    0.33
  -3   4  10    1.71    0.56
  -3  -4  10    1.96    0.56
  -3   4  10    1.93    0.60
  -3  -4  10    0.85    0.49
  -3   4   9    0.50    0.64
  -3  -4   9    2.24    0.66
  -3  -4   9    0.68    0.66
  -3   4   8   22.72    1.39
  -3  -4   8   20.56    1.35
  -3   4   8   22.63    1.46
  -3  -4   8   20.21    1.39
  -3   4   8   18.14    1.27
  -3  -4   8   22.70    1.43
   3  -4  -7    1.58    0.89
  -3  -4   7    1.80    0.72
  -3   4   7    1.99    0.72
  -3   4   7    1.40    0.74
  -3  -4   7    1.97    0.72
  -3   4   7    0.21    0.63
  -3  -4   6   11.20    0.95
  -3   4   6   13.45    1.03
  -3  -4   6   14.35    1.05
  -3   4   6   12.49    1.01
  -3  -4   6   11.94    1.09
  -3   4   6   12.74    1.08
  -3   4   5   30.08    1.57
  -3  -4   5   26.85    1.56
  -3  -4   5   30.53    1.54
  -3  -4   5   28.73    1.57
  -3   4   5   30.65    1.58
  -3  -4   5   32.97    1.66
  -3   4   5   28.27    1.61
  -3   4   4   18.98    1.06
  -3   4   4   18.35    1.15
  -3  -4   4   20.49    1.15
  -3   4   4   18.95    1.12
  -3   4   4   19.60    1.17
  -3  -4   4   20.97    1.19
  -3   4   3    6.17    0.59
  -3  -4   2   22.26    1.14
  -3   4   2   22.36    1.15
  -3   4   2   21.28    1.11
  -3  -4   1   84.85    3.39
  -3   4   1   84.96    3.39
  -3  -4   1   78.86    3.41
   3  -4  -1   80.32    3.53
  -3  -4   0   15.32    0.87
  -3   4   0   14.25    0.88
  -3  -4   0   15.32    0.86
   3  -4   0   14.77    0.97
  -3   4   0   14.57    0.76
  -3  -4  -1  149.26    5.73
  -3   4  -1  141.67    5.65
   3  -4   1  144.19    5.79
  -3   4  -1  145.14    5.73
  -3  -4  -2    4.11    0.45
   3   4   2    4.08    0.63
   3  -4   2    4.11    0.68
  -3   4  -2    4.09    0.52
   3  -4   2    4.05    0.44
   3   4   3   20.08    1.20
   3  -4   3   18.40    1.22
  -3  -4  -3   21.69    1.04
  -3   4  -3   23.58    1.17
   3  -4   3   18.59    0.91
   3  -4   4   44.09    2.21
   3   4   4   42.70    2.18
  -3  -4  -4   47.82    2.28
  -3   4  -4   45.89    2.25
  -3   4  -4   43.45    2.28
  -3   4  -5    9.98    1.05
   3  -4   5   10.92    1.03
   3   4   5    9.54    1.01
  -3  -4  -5    9.83    1.05
  -3   4  -5   10.76    0.86
  -3  -4  -5    9.31    1.02
  -3  -4  -5   10.45    0.83
  -3   4  -5    9.66    1.12
   3   4   6   12.56    1.05
   3  -4   6   14.41    1.17
   3   4   6   13.75    1.19
   3  -4   6   15.32    1.16
  -3   4  -6   12.98    1.41
   3  -4   7    1.22    0.68
   3   4   7    0.77    0.88
   3  -4   7    1.28    0.83
   3   4   7    1.21    0.63
   3   4   7    1.10    0.79
   3  -4   7    1.11    0.69
   3  -4   8    8.13    1.02
   3   4   8    5.48    0.98
   3  -4   8    6.82    0.86
   3   4   8    9.14    0.98
   3  -4   8    8.11    0.94
   3   4   9    1.88    0.69
   3  -4   9    2.09    0.73
   3   4   9    0.84    0.62
   3  -4   9    3.24    0.68
   3   4  10    2.13    0.58
   3  -4  10    2.38    0.57
   3   4  11    0.22    0.26
   3  -4  11    0.23    0.27
  -3   5  11    0.13    0.29
  -3  -5  10    1.48    0.53
  -3   5  10    1.80    0.56
  -3  -5  10    1.60    0.51
  -3   5  10    1.45    0.56
  -3  -5   9   15.22    1.15
  -3   5   9   14.90    1.16
  -3  -5   9   15.19    1.11
  -3  -5   8    3.34    0.72
  -3   5   8    3.19    0.72
  -3   5   8    3.28    0.79
  -3  -5   8    2.42    0.74
  -3  -5   8    3.69    0.79
  -3   5   8    2.84    0.67
   3  -5  -7  204.80    8.41
  -3  -5   7  197.09    8.10
  -3   5   7  199.21    8.11
  -3   5   7  196.13    8.19
  -3  -5   7  198.00    8.19
  -3   5   7  199.62    8.06
   3  -5  -6    3.49    0.94
  -3  -5   6    4.47    0.74
  -3   5   6    4.21    0.69
  -3   5   6    4.42    0.77
  -3  -5   6    4.11    0.76
  -3  -5   6    2.31    0.66
  -3   5   6    2.80    0.64
  -3  -5   5   15.70    1.16
  -3  -5   5   19.03    1.16
  -3   5   5   17.91    1.17
  -3  -5   5   19.99    1.20
  -3   5   5   19.44    1.18
  -3  -5   5   19.66    1.24
  -3   5   5   20.55    1.24
  -3   5   4   49.52    2.30
  -3   5   4   50.94    2.36
  -3   5   4   52.08    2.39
  -3  -5   4   56.59    2.38
  -3   5   4   51.74    2.35
  -3  -5   4   53.07    2.40
  -3   5   3   39.51    1.79
  -3  -5   2   26.51    1.28
  -3   5   2   27.28    1.30
  -3   5   2   24.53    1.27
  -3  -5   1    8.34    0.69
  -3   5   1    9.55    0.68
  -3  -5   1    8.33    0.70
   3  -5  -1   10.80    0.88
  -3  -5   0   16.79    0.92
  -3   5   0   16.34    0.91
  -3  -5   0   18.17    0.92
   3  -5   0   15.63    1.03
  -3   5   0   15.40    0.82
  -3  -5  -1   89.81    3.53
   3  -5   1   85.77    3.58
  -3   5  -1   83.44    3.51
  -3  -5  -2    2.65    0.43
   3   5   2    2.51    0.59
   3  -5   2    2.81    0.67
  -3   5  -2    1.63    0.46
   3  -5   2    2.22    0.41
  -3  -5  -3    1.27    0.41
   3   5   3    1.21    0.55
   3  -5   3    2.09    0.60
  -3   5  -3    1.99    0.48
   3  -5   3    1.59    0.29
   3   5   4   38.84    1.91
   3  -5   4   37.58    1.92
  -3   5  -4   34.71    1.93
  -3  -5  -4   36.93    1.95
   3  -5   4   35.96    1.92
  -3   5  -4   34.68    1.97
  -3   5  -5   47.42    2.47
  -3  -5  -5   45.52    2.47
   3  -5   5   48.72    2.43
   3   5   5   47.14    2.41
   3   5   5   45.16    2.33
  -3   5  -5   52.28    2.35
  -3  -5  -5   54.05    2.29
  -3   5  -5   44.66    2.55
   3   5   6    1.73    0.61
   3  -5   6    2.50    0.75
   3   5   6    3.81    0.79
   3  -5   6    1.98    0.73
  -3   5  -6    4.24    1.03
   3   5   7   60.01    3.03
   3   5   7   61.12    2.93
   3  -5   7   62.98    3.03
   3  -5   7   59.51    3.03
   3   5   7   66.42    3.08
   3  -5   7   65.64    3.02
  -3   5  -7   55.99    3.22
   3   5   8    2.30    0.81
   3  -5   8    3.24    0.76
   3  -5   8    1.78    0.86
   3  -5   8    2.50    0.69
   3   5   8    1.95    0.82
   3   5   9   44.26    2.24
   3  -5   9   41.99    2.18
   3   5   9   44.21    2.23
   3  -5   9   45.89    2.24
   3   5  10   -0.04    0.49
   3  -5  10   -0.12    0.50
   3   5  11    1.38    0.27
   3  -5  11    1.16    0.28
  -3  -5 -11    0.86    0.32
  -3   6  11    0.27    0.27
  -3   6  10    7.56    0.71
  -3  -6  10    6.68    0.69
  -3   6  10    6.66    0.70
  -3  -6  10    5.90    0.65
  -3  -6   9    0.85    0.63
  -3   6   9    1.14    0.63
  -3  -6   9    0.89    0.67
  -3  -6   8    4.97    0.85
  -3   6   8    6.66    0.82
  -3  -6   8    4.56    0.77
  -3   6   8    5.50    0.88
  -3  -6   8    6.03    0.84
  -3  -6   7    0.11    0.62
  -3   6   7    0.22    0.64
   3  -6  -7    0.44    0.82
  -3   6   7    0.06    0.67
  -3  -6   7    0.69    0.68
  -3  -6   7    0.77    0.65
  -3   6   7    0.49    0.62
   3  -6  -6   30.71    1.95
  -3  -6   6   33.99    1.74
  -3   6   6   32.27    1.71
  -3   6   6   30.92    1.77
  -3  -6   6   30.99    1.77
  -3  -6   6   28.21    1.67
  -3   6   6   33.27    1.70
  -3  -6   5   19.26    1.14
  -3   6   5   18.75    1.14
  -3   6   5   17.51    1.15
  -3  -6   5   20.84    1.21
  -3   6   5   17.44    1.10
  -3  -6   5   15.52    1.13
  -3  -6   5   17.52    1.14
  -3  -6   5   15.36    1.05
  -3   6   4  250.07   10.22
  -3   6   4  255.76   10.24
  -3  -6   4  264.25   10.25
  -3   6   4  253.75   10.25
  -3  -6   4  271.90   10.31
  -3   6   4  266.52   10.31
  -3   6   3    4.20    0.55
  -3  -6   2    8.95    0.67
  -3   6   2    6.95    0.64
  -3  -6   2    8.13    0.69
  -3   6   2    8.00    0.64
   3  -6  -2    7.84    0.80
  -3  -6   1   41.18    1.82
  -3   6   1   41.18    1.83
  -3  -6   1   40.92    1.86
   3  -6  -1   42.66    2.00
  -3  -6   0   44.51    1.95
  -3   6   0   42.94    1.95
  -3  -6   0   47.49    1.98
   3  -6   0   41.90    2.06
  -3   6   0   44.94    1.88
  -3  -6  -1    9.49    0.70
   3  -6   1   10.14    0.76
  -3   6  -1    9.27    0.65
   3  -6   2   56.44    2.72
   3   6   2   57.60    2.64
  -3  -6  -2   63.31    2.56
   3  -6   2   57.88    2.53
  -3   6  -2   64.10    2.59
  -3  -6  -3    1.00    0.42
   3   6   3    1.03    0.52
   3  -6   3    1.26    0.55
  -3   6  -3    0.92    0.48
   3  -6   3    0.51    0.28
   3   6   4  134.05    5.66
   3  -6   4  143.46    5.69
  -3   6  -4  133.91    5.69
  -3  -6  -4  126.68    5.68
   3  -6   4  139.82    5.71
   3   6   4  137.85    5.64
  -3   6  -4  134.35    5.73
  -3   6  -5    9.46    1.03
  -3  -6  -5    8.82    1.00
   3  -6   5    9.92    1.00
   3   6   5    9.63    0.98
   3   6   5    9.62    0.89
  -3   6  -5   10.64    0.87
  -3   6  -5    9.34    1.11
  -3  -6  -5    9.49    0.80
   3  -6   6   54.50    2.79
   3   6   6   56.81    2.68
  -3   6  -6   58.76    2.71
   3   6   6   59.43    2.82
   3  -6   6   55.57    2.72
  -3   6  -6   51.36    2.93
   3   6   7    5.95    0.78
   3   6   7    5.88    1.02
   3  -6   7    4.73    0.97
   3  -6   7    5.77    0.89
   3   6   7    6.13    0.94
   3  -6   7    5.66    0.89
  -3   6  -7    5.05    1.21
   3   6   8   45.12    2.31
   3  -6   8   40.31    2.19
   3   6   8   41.84    2.24
   3  -6   8   41.04    2.21
   3  -6   8   41.31    2.25
   3   6   9    0.90    0.64
   3  -6   9    0.53    0.57
   3   6   9   -0.11    0.65
   3  -6   9    0.40    0.69
   3   6  10    5.03    0.63
   3  -6  10    4.04    0.61
  -3  -6 -11   -0.35    0.31
  -3   7  11    0.12    0.26
  -3   7  10    1.12    0.50
  -3  -7  10    1.17    0.49
  -3  -7  10    1.05    0.51
  -3   7  10    0.77    0.53
  -3   7   9   26.89    1.58
  -3  -7   9   27.36    1.55
  -3  -7   9   28.66    1.58
  -3  -7   8    3.31    0.71
  -3   7   8    4.19    0.75
  -3   7   8    3.21    0.73
  -3  -7   8    3.57    0.75
  -3  -7   8    5.12    0.86
   3  -7  -7    0.44    0.79
  -3  -7   7    0.49    0.61
  -3   7   7    0.33    0.66
  -3   7   7    1.06    0.66
  -3  -7   7    0.06    0.65
  -3  -7   7   -0.53    0.63
  -3   7   7    0.58    0.58
  -3   7   6    5.75    0.78
  -3  -7   6    6.12    0.76
  -3   7   6    5.50    0.79
  -3  -7   6    4.40    0.78
   3  -7  -6    5.05    0.97
  -3  -7   6    5.23    0.76
  -3   7   6    6.02    0.75
  -3  -7   5    1.46    0.56
  -3   7   5    1.20    0.56
   3  -7  -5    2.10    0.80
  -3   7   5    0.54    0.56
  -3  -7   5    0.69    0.55
  -3  -7   5    0.67    0.61
  -3  -7   5    1.33    0.63
  -3   7   5    0.78    0.58
  -3  -7   5    0.92    0.48
  -3   7   4   23.89    1.31
  -3   7   4   25.79    1.36
  -3  -7   4   24.26    1.38
  -3  -7   4   25.49    1.34
  -3   7   4   26.25    1.34
  -3   7   4   23.21    1.35
  -3  -7   4   25.82    1.37
  -3   7   3   34.32    1.64
   3  -7  -3   33.81    1.83
   3  -7  -2    1.78    0.67
  -3  -7   2    1.08    0.43
  -3   7   2    2.68    0.47
  -3  -7   2    1.02    0.50
  -3   7   2    0.80    0.44
  -3  -7   1   67.84    2.78
  -3   7   1   65.98    2.78
  -3  -7   1   64.49    2.82
   3  -7  -1   68.53    2.97
  -3  -7   0    8.46    0.65
  -3   7   0    8.16    0.66
  -3  -7   0    7.33    0.64
   3  -7   0    8.36    0.82
  -3   7   0    8.21    0.55
  -3  -7  -1   63.75    2.69
   3  -7   1   65.12    2.75
  -3   7  -1   62.09    2.66
  -3  -7  -2    4.37    0.52
   3   7   2    4.52    0.61
   3  -7   2    5.27    0.73
   3  -7   2    4.56    0.51
  -3   7  -2    5.17    0.55
   3   7   3   56.60    2.50
  -3   7  -3   59.52    2.48
   3  -7   3   52.96    2.31
   3   7   4    2.73    0.66
   3  -7   4    2.26    0.69
   3  -7   4    1.43    0.66
  -3   7  -4    0.95    0.66
  -3  -7  -4    1.01    0.62
   3   7   4    1.54    0.60
  -3  -7  -4    0.70    0.52
  -3   7  -4    1.77    0.77
   3   7   5    0.91    0.64
   3  -7   5    1.17    0.71
  -3   7  -5    1.37    0.72
  -3  -7  -5    0.68    0.76
   3   7   5    0.78    0.53
  -3   7  -5    0.45    0.54
  -3   7  -5    0.76    0.83
  -3  -7  -5    0.43    0.47
   3  -7   6    1.43    0.76
   3   7   6    0.51    0.51
  -3   7  -6    1.09    0.66
   3   7   6    1.17    0.71
   3  -7   6    1.59    0.65
  -3   7  -6    0.90    0.96
   3   7   7    1.44    0.78
   3  -7   7    0.63    0.76
   3   7   7    1.36    0.59
   3  -7   7    1.10    0.70
   3   7   7    2.51    0.85
   3  -7   7    0.54    0.68
  -3   7  -7   -0.20    1.10
   3   7   8   12.84    1.17
   3  -7   8   12.09    1.06
   3   7   8   11.58    1.11
   3  -7   8   11.33    1.05
   3   7   8   10.51    1.11
   3  -7   8   12.81    1.20
   3   7   9   14.15    1.13
   3  -7   9   15.73    1.09
   3   7   9   15.02    1.15
   3  -7   9   17.63    1.21
   3   7  10    0.43    0.48
   3  -7  10    0.64    0.49
  -3  -7 -11    0.28    0.30
  -3  -8  10    0.92    0.48
  -3   8  10    0.32    0.48
  -3  -8  10    1.71    0.45
  -3  -8  10    0.79    0.51
  -3   8  10    0.25    0.51
  -3   8   9    0.68    0.57
  -3  -8   9    0.61    0.59
  -3  -8   9    1.38    0.69
  -3   8   9    0.56    0.64
  -3  -8   8    2.29    0.67
  -3   8   8    1.93    0.66
  -3   8   8    2.86    0.77
  -3  -8   8    1.49    0.71
  -3  -8   8    2.39    0.73
   3  -8  -7    0.78    0.81
  -3  -8   7    0.86    0.66
  -3  -8   7    1.30    0.65
  -3   8   7    0.55    0.63
  -3   8   7    0.62    0.69
  -3  -8   7    0.06    0.66
   3  -8  -6   46.89    2.50
  -3  -8   6   45.69    2.20
  -3   8   6   46.30    2.19
  -3   8   6   44.20    2.26
  -3  -8   6   48.27    2.30
  -3   8   6   45.17    2.17
  -3  -8   6   42.29    2.21
  -3  -8   6   41.10    2.16
  -3   8   5    2.58    0.56
  -3  -8   5    2.78    0.58
  -3   8   5    3.18    0.63
   3  -8  -5    2.81    0.83
  -3   8   5    2.19    0.60
  -3  -8   5    3.04    0.66
  -3  -8   5    2.78    0.67
  -3  -8   5    2.83    0.68
  -3  -8   5    3.08    0.57
  -3   8   5    2.97    0.64
  -3   8   4    6.91    0.70
  -3  -8   4    7.35    0.70
  -3   8   4    6.97    0.69
  -3  -8   4    6.72    0.69
  -3   8   4    7.06    0.72
  -3  -8   4    7.99    0.81
  -3  -8   4    6.42    0.71
  -3   8   4    6.33    0.71
  -3   8   3   10.12    0.77
   3  -8  -3   10.65    1.02
  -3  -8   2   18.33    1.00
  -3   8   2   18.73    1.00
  -3   8   2   18.06    1.02
   3  -8  -2   16.71    1.21
  -3  -8   1    3.61    0.52
  -3   8   1    4.49    0.52
  -3  -8   1    4.44    0.58
   3  -8  -1    4.74    0.73
  -3   8   1    3.72    0.52
  -3  -8   0   23.51    1.13
  -3   8   0   22.50    1.14
  -3  -8   0   22.83    1.17
   3  -8   0   20.86    1.27
  -3   8   0   22.14    1.07
  -3  -8  -1   19.58    1.03
   3  -8   1   19.13    1.09
  -3   8  -1   16.80    0.96
  -3  -8  -2    0.25    0.41
   3   8   2    0.31    0.46
   3  -8   2    0.37    0.58
   3  -8   2    0.35    0.40
  -3   8  -2    0.52    0.45
   3   8   3   51.67    2.31
  -3   8  -3   53.71    2.30
   3  -8   3   48.47    2.15
   3   8   4    1.82    0.66
   3  -8   4    2.17    0.66
   3  -8   4    2.04    0.70
  -3   8  -4    2.09    0.67
  -3  -8  -4    1.01    0.62
   3   8   4    0.55    0.60
  -3  -8  -4    1.26    0.53
  -3   8  -4    1.73    0.75
  -3   8  -5   28.89    1.80
  -3  -8  -5   29.98    1.79
   3   8   5   27.44    1.68
   3  -8   5   28.27    1.71
   3   8   5   27.44    1.58
  -3   8  -5   35.57    1.68
  -3   8  -5   30.18    1.90
  -3  -8  -5   33.15    1.60
   3   8   6   14.51    1.11
   3  -8   6   17.27    1.29
  -3   8  -6   18.15    1.22
   3   8   6   17.60    1.34
   3  -8   6   18.34    1.28
  -3   8  -6   17.06    1.52
   3   8   7    1.84    0.85
   3  -8   7    2.08    0.86
   3   8   7    2.51    0.59
   3  -8   7    2.37    0.73
   3   8   7    3.68    0.90
   3  -8   7    1.27    0.65
  -3   8  -7    2.72    1.07
   3   8   8   25.57    1.67
   3  -8   8   24.00    1.58
   3   8   8   27.27    1.68
   3  -8   8   29.71    1.68
   3   8   8   27.03    1.67
   3  -8   8   26.72    1.66
   3   8   9    2.48    0.70
   3   8   9    1.95    0.69
   3  -8   9    2.94    0.71
   3   8  10    4.16    0.57
   3  -8  10    3.70    0.58
  -3  -8 -11    0.46    0.29
  -3  -9  10    2.88    0.52
  -3  -9  10    3.70    0.56
  -3   9  10    3.60    0.58
  -3  -9  10    3.42    0.49
  -3   9   9    1.01    0.59
  -3  -9   9    1.57    0.63
  -3   9   9    1.46    0.67
  -3  -9   9    1.17    0.66
  -3   9   8    2.77    0.70
  -3   9   8    1.86    0.70
  -3  -9   8    2.63    0.69
  -3  -9   8    2.38    0.78
   3  -9  -7   69.41    3.47
  -3  -9   7   71.01    3.19
  -3   9   7   70.13    3.21
  -3   9   7   74.98    3.32
  -3  -9   7   68.86    3.26
  -3  -9   7   68.68    3.21
  -3  -9   6    2.08    0.61
  -3   9   6    2.05    0.61
  -3   9   6    1.80    0.68
  -3  -9   6    0.84    0.62
   3  -9  -6   -0.34    0.75
  -3  -9   6    1.61    0.66
  -3  -9   6    2.13    0.70
  -3   9   6    2.15    0.60
  -3   9   5    9.20    0.82
   3  -9  -5   10.12    1.07
  -3  -9   5   10.34    0.84
  -3   9   5   10.00    0.84
  -3  -9   5   11.13    0.92
  -3   9   5   10.34    0.88
  -3  -9   5    8.85    0.89
  -3   9   5    9.68    0.83
  -3  -9   5    8.28    0.89
  -3  -9   5    7.79    0.76
  -3  -9   4    5.42    0.63
  -3   9   4    5.69    0.64
  -3  -9   4    6.24    0.69
  -3   9   4    5.15    0.68
  -3  -9   4    5.72    0.76
  -3  -9   4    6.01    0.76
  -3   9   4    4.97    0.63
  -3  -9   4    4.57    0.67
   3  -9  -3    6.10    0.87
  -3   9   3    6.71    0.68
  -3   9   3    6.64    0.66
   3  -9  -2    0.70    0.66
  -3  -9   2    0.52    0.40
  -3   9   2    0.64    0.41
  -3   9   2    0.60    0.45
  -3  -9   1   19.27    0.99
  -3   9   1   18.40    1.00
  -3  -9   1   18.07    1.04
  -3   9   1   18.95    1.04
   3  -9  -1   18.44    1.24
  -3  -9   0    1.80    0.45
  -3   9   0    1.54    0.46
  -3  -9   0    1.51    0.46
  -3   9   0    1.96    0.36
   3  -9   0    2.40    0.64
  -3  -9  -1    5.19    0.58
   3  -9   1    3.56    0.60
  -3   9  -1    4.34    0.50
  -3  -9  -2    5.20    0.58
   3   9   2    5.68    0.62
   3  -9   2    5.86    0.79
   3  -9   2    6.86    0.60
  -3   9  -2    6.70    0.59
   3   9   3   18.02    1.09
  -3   9  -3   19.70    1.13
   3  -9   3   18.70    0.98
  -3   9  -3   19.35    1.28
  -3   9  -3   20.18    1.29
  -3   9  -4  107.71    4.76
  -3  -9  -4  105.50    4.75
   3  -9   4  111.36    4.81
   3   9   4  116.78    4.76
   3  -9   4  110.60    4.74
   3   9   4  112.42    4.74
  -3   9  -4  105.47    4.84
  -3  -9  -4  118.86    4.68
  -3   9  -5   30.73    1.80
  -3  -9  -5   27.11    1.76
   3   9   5   30.61    1.73
   3  -9   5   30.89    1.72
   3   9   5   29.34    1.58
  -3   9  -5   31.16    1.62
  -3   9  -5   28.07    1.89
  -3  -9  -5   30.46    1.58
   3  -9   6    2.63    0.80
   3   9   6    2.01    0.53
  -3   9  -6    2.41    0.59
   3   9   6    2.70    0.77
   3  -9   6    2.84    0.67
  -3   9  -6    2.96    1.08
   3  -9   7   35.45    2.05
   3  -9   7   36.27    2.04
   3   9   7   36.56    2.06
   3   9   7   37.20    2.07
   3  -9   7   38.42    2.05
  -3   9  -7   32.75    2.27
   3   9   8    2.73    0.76
   3  -9   8    1.43    0.75
   3   9   8    0.69    0.73
   3  -9   8    2.38    0.70
   3   9   8    1.41    0.75
   3  -9   8    2.08    0.68
   3   9   9    1.23    0.64
   3  -9   9    0.95    0.64
   3   9   9    0.70    0.62
   3   9  10    4.33    0.56
   3  -9  10    6.74    0.62
  -3 -10  10    1.81    0.53
  -3  10  10    2.57    0.54
  -3 -10  10    1.62    0.42
  -3  10   9   10.74    0.91
  -3 -10   9    8.37    0.86
  -3 -10   9   11.47    0.97
  -3  10   9   10.88    0.94
  -3 -10   8   75.19    3.22
  -3  10   8   68.41    3.20
  -3 -10   8   64.09    3.15
   3 -10  -7   10.85    1.21
  -3 -10   7   10.89    1.02
  -3 -10   7   12.26    1.05
  -3 -10   7   11.58    0.95
  -3  10   7   10.91    0.99
  -3  10   7   12.31    1.09
   3 -10  -6   27.26    1.84
  -3 -10   6   28.56    1.58
  -3  10   6   28.71    1.58
  -3  10   6   28.54    1.66
  -3 -10   6   28.69    1.64
  -3 -10   6   28.42    1.65
  -3 -10   6   29.10    1.64
  -3  10   5   29.41    1.57
   3 -10  -5   25.91    1.75
  -3 -10   5   29.18    1.50
  -3  10   5   30.25    1.52
  -3  10   5   29.14    1.57
  -3 -10   5   28.24    1.55
  -3  10   5   25.68    1.46
  -3 -10   5   29.78    1.61
  -3 -10   5   29.38    1.61
  -3 -10   5   25.66    1.48
  -3 -10   4   13.71    0.90
  -3  10   4   12.43    0.87
  -3  10   4   14.51    0.93
  -3 -10   4   12.46    0.89
  -3 -10   4   12.03    1.00
  -3  10   4   12.05    0.89
  -3 -10   4   11.79    0.97
  -3 -10   4   11.82    0.91
   3  10  -3   13.16    0.79
  -3  10   3   13.74    0.94
   3 -10  -3   13.74    1.16
  -3 -10   3   14.15    1.01
  -3  10   3   16.68    0.95
  -3 -10   2  161.65    6.44
  -3  10   2  167.42    6.44
  -3  10   2  158.59    6.50
   3 -10  -2  157.83    6.66
  -3 -10   1  231.30    9.02
  -3  10   1  232.45    9.02
  -3  10   1  224.84    9.07
   3 -10  -1  232.55    9.23
  -3 -10   0    0.61    0.49
  -3 -10   0    0.99    0.43
  -3  10   0    0.84    0.42
  -3  10   0    1.11    0.35
   3 -10   0    0.75    0.61
  -3 -10  -1  336.20   13.07
   3 -10   1  335.99   13.13
  -3  10  -1  333.17   13.04
   3  10   2   86.53    3.70
   3 -10   2   92.50    3.87
   3 -10   2   91.07    3.71
  -3  10  -2   87.34    3.71
   3  10   3    1.13    0.45
  -3  10  -3    1.50    0.51
   3  10   3    0.96    0.51
   3 -10   3    1.46    0.37
  -3  10  -3    1.11    0.66
  -3  10  -3    0.51    0.62
  -3 -10  -4   12.06    1.02
  -3  10  -4   14.37    1.10
   3 -10   4   11.75    1.04
   3  10   4   12.11    0.98
   3 -10   4   13.04    1.03
  -3  10  -4   11.81    0.92
   3  10   4   11.06    0.98
  -3  10  -4   12.35    1.13
  -3 -10  -4   12.29    0.91
  -3  10  -5   17.60    1.35
  -3 -10  -5   18.20    1.34
   3 -10   5   19.43    1.29
   3  10   5   19.27    1.29
   3  10   5   17.97    1.14
  -3  10  -5   20.29    1.24
  -3 -10  -5   18.49    1.17
  -3  10  -5   17.94    1.49
   3 -10   6   15.34    1.27
  -3  10  -6   16.99    1.19
   3  10   6   17.78    1.32
   3 -10   6   17.06    1.25
  -3  10  -6   12.91    1.48
   3 -10   7    1.65    0.71
   3  10   7    1.33    0.76
   3 -10   7    1.36    0.80
  -3  10  -7    0.50    0.56
   3  10   7    0.22    0.74
   3 -10   7    0.39    0.62
  -3  10  -7    0.20    1.08
   3  10   8   91.12    4.05
   3 -10   8   87.70    3.99
   3 -10   8   90.70    4.04
   3  10   8   84.88    3.96
   3  10   8   90.68    4.04
   3 -10   8   89.62    3.95
   3 -10   9    9.72    0.93
   3  10   9   11.95    0.95
   3  10   9    9.54    0.94
   3  10  10   13.10    0.84
   3 -10  10   13.65    0.87
  -3 -11  10    1.39    0.38
  -3  11  10    0.38    0.45
  -3 -11  10    0.73    0.48
  -3 -11   9    0.23    0.53
  -3  11   9    0.19    0.53
  -3  11   9    0.48    0.63
  -3 -11   9    0.81    0.65
  -3 -11   8   12.19    1.13
  -3  11   8   13.13    1.10
   3 -11  -7    4.04    0.93
  -3 -11   7    3.16    0.75
  -3 -11   7    3.54    0.70
  -3  11   7    3.59    0.70
  -3  11   7    3.99    0.78
  -3 -11   7    3.70    0.73
   3 -11  -6    6.29    0.98
  -3  11   6    5.64    0.74
  -3 -11   6    6.31    0.75
  -3  11   6    5.10    0.71
  -3  11   6    4.83    0.75
  -3 -11   6    4.63    0.74
  -3 -11   6    4.65    0.82
  -3 -11   6    5.03    0.81
  -3  11   5    2.88    0.66
   3 -11  -5    2.66    0.87
  -3 -11   5    3.35    0.59
  -3  11   5    3.00    0.61
  -3  11   5    3.93    0.67
  -3 -11   5    2.47    0.63
  -3 -11   5    3.35    0.78
  -3  11   5    3.12    0.59
  -3 -11   5    4.00    0.75
  -3 -11   5    2.60    0.57
   3 -11  -4    6.12    0.87
  -3 -11   4    5.19    0.61
  -3  11   4    5.11    0.62
  -3  11   4    5.22    0.65
  -3 -11   4    4.33    0.63
  -3  11   4    2.58    0.56
  -3 -11   4    4.53    0.78
  -3 -11   4    5.24    0.75
  -3  11   4    5.09    0.69
  -3 -11   4    5.13    0.65
   3  11  -3   32.49    1.55
  -3  11   3   35.57    1.70
   3 -11  -3   28.62    1.85
  -3 -11   3   33.50    1.75
  -3  11   3   37.03    1.69
  -3 -11   3   33.98    1.71
  -3 -11   2  102.37    4.23
  -3  11   2  103.65    4.22
  -3  11   2  104.68    4.31
   3 -11  -2  107.09    4.50
  -3 -11   1    1.54    0.45
  -3  11   1    1.79    0.45
   3 -11  -1    1.82    0.68
  -3  11   1    1.53    0.49
  -3 -11   0   32.07    1.47
  -3  11   0   29.88    1.46
   3 -11   0   32.91    1.67
  -3  11   0   30.93    1.42
   3 -11   1   43.63    2.15
   3  11   1   42.70    1.97
   3 -11   1   46.06    2.09
  -3  11  -1   45.19    1.98
   3  11   2   23.04    1.18
   3 -11   2   21.87    1.35
   3 -11   2   22.51    1.20
  -3  11  -2   21.53    1.21
   3 -11   3   27.89    1.53
   3  11   3   29.12    1.42
  -3  11  -3   28.30    1.48
   3 -11   3   27.56    1.35
   3  11   3   27.72    1.48
  -3  11  -3   24.88    1.58
  -3  11  -3   27.03    1.60
  -3 -11  -3   30.19    1.52
   3  11   4    6.41    0.79
   3 -11   4    7.14    0.82
   3 -11   4    7.09    0.89
  -3  11  -4    7.29    0.86
  -3 -11  -4    5.75    0.83
  -3  11  -4    6.93    0.72
   3  11   4    7.11    0.80
  -3  11  -4    6.39    0.94
  -3 -11  -4    7.09    0.75
  -3  11  -5    0.81    0.56
  -3  11  -5   -0.08    0.84
  -3 -11  -5    0.19    0.53
   3 -11   6    1.92    0.76
  -3  11  -6    2.47    0.65
   3  11   6    3.31    0.83
   3 -11   6    2.11    0.66
  -3  11  -6    2.95    1.07
   3  11   7    1.25    0.76
   3 -11   7    2.07    0.77
   3 -11   7    1.88    0.71
  -3  11  -7    1.45    0.64
   3  11   7    1.59    0.83
   3 -11   7    1.47    0.66
  -3  11  -7    2.36    1.13
   3  11   8   20.58    1.48
   3 -11   8   22.52    1.47
   3  11   8   23.76    1.53
   3  11   9    3.49    0.65
   3 -11   9    3.08    0.63
   3  11   9    2.89    0.65
   3 -11   9    2.51    0.52
   3  11  10    2.07    0.42
   3 -11  10    2.00    0.46
  -3 -12  10    3.27    0.54
  -3  12  10    1.78    0.47
  -3 -12   9    8.21    0.80
  -3  12   9   10.35    0.87
  -3 -12   9   11.16    0.92
  -3  12   9    8.07    0.86
  -3 -12   8   36.99    1.93
   3 -12  -7    7.32    1.05
  -3 -12   7    8.04    0.83
  -3  12   7    8.07    0.84
  -3 -12   7    8.94    0.92
  -3  12   7    8.03    0.92
  -3 -12   7    6.05    0.85
  -3 -12   7    7.99    0.94
  -3  12   7    8.25    0.96
  -3  12   6    8.41    0.88
   3 -12  -6    9.02    1.13
  -3  12   6    9.29    0.87
  -3 -12   6    7.89    0.81
  -3  12   6    8.93    0.92
  -3 -12   6   10.65    0.93
  -3 -12   6    9.68    0.97
  -3 -12   6    8.19    0.93
   3 -12  -5    0.47    0.78
  -3  12   5    0.48    0.60
  -3 -12   5    0.21    0.50
  -3  12   5    0.30    0.50
  -3  12   5    0.97    0.58
  -3 -12   5    1.01    0.55
  -3 -12   5   -0.11    0.70
  -3 -12   5    0.88    0.68
  -3 -12   5    0.41    0.53
  -3  12   5    0.36    0.61
  -3  12   4  122.42    5.06
   3 -12  -4  122.72    5.28
  -3 -12   4  125.59    4.96
  -3  12   4  120.43    4.95
  -3  12   4  124.14    5.02
  -3 -12   4  123.04    5.01
  -3 -12   4  124.80    5.09
  -3 -12   4  112.55    5.06
  -3  12   4  120.92    5.03
  -3 -12   4  111.27    5.01
   3  12  -3   75.50    3.19
  -3  12   3   70.04    3.27
  -3 -12   3   75.83    3.19
  -3 -12   3   73.31    3.33
  -3 -12   3   80.99    3.33
  -3  12   3   80.55    3.28
  -3 -12   2   51.83    2.20
  -3  12   2   49.38    2.20
  -3 -12   2   49.53    2.28
  -3  12   2   50.59    2.30
   3 -12  -2   51.67    2.48
  -3 -12   1   39.26    1.74
  -3  12   1   38.93    1.74
  -3  12   1   38.57    1.82
   3 -12  -1   38.87    1.98
  -3 -12   0   14.57    0.86
  -3  12   0   16.21    0.89
   3 -12   0   16.22    1.09
  -3  12   0   14.93    0.83
   3  12   1   55.57    2.51
   3 -12   1   63.77    2.74
   3 -12   1   62.15    2.66
  -3  12  -1   58.13    2.55
   3  12   2   46.43    2.14
   3 -12   2   49.49    2.37
   3 -12   2   49.54    2.21
  -3  12  -2   51.09    2.22
  -3 -12  -3    5.88    0.64
   3 -12   3    5.45    0.73
   3  12   3    5.15    0.56
   3  12   3    3.65    0.66
   3 -12   3    5.54    0.54
  -3  12  -3    6.28    0.83
  -3 -12  -3    5.64    0.69
  -3  12  -3    5.45    0.84
  -3 -12  -4  162.56    7.22
   3 -12   4  178.09    7.29
   3  12   4  175.43    7.20
   3 -12   4  173.66    7.21
  -3  12  -4  163.62    7.23
  -3  12  -4  187.66    7.18
   3  12   4  179.40    7.21
  -3  12  -4  176.34    7.34
  -3 -12  -4  185.68    7.17
  -3  12  -5    2.15    0.61
   3  12   5    2.89    0.75
  -3 -12  -5    2.13    0.60
  -3  12  -5    3.39    0.96
   3 -12   6    6.85    0.97
  -3  12  -6    7.17    0.82
   3  12   6    5.42    0.89
   3 -12   6    5.61    0.82
  -3  12  -6    6.17    1.21
   3  12   7    0.77    0.74
   3 -12   7    0.85    0.75
   3 -12   7    0.07    0.63
  -3  12  -7    0.06    0.58
   3  12   7    1.43    0.79
   3 -12   7   -0.25    0.63
  -3  12  -7    0.41    1.09
   3  12   8   23.80    1.57
   3 -12   8   22.81    1.52
   3  12   8   25.97    1.59
   3  12   9    5.34    0.67
   3 -12   9    5.86    0.73
   3  12   9    3.64    0.68
   3 -12   9    3.81    0.55
   3 -12  10    0.80    0.40
   3  12  10    0.75    0.35
  -3  13  10    1.09    0.40
  -3 -13  10    1.07    0.49
  -3  13   9    3.20    0.59
  -3 -13   9    2.63    0.58
  -3 -13   9    2.98    0.62
  -3 -13   9    4.42    0.75
  -3  13   9    3.24    0.66
  -3 -13   8   23.47    1.44
  -3 -13   7   -0.15    0.58
  -3  13   7    0.63    0.59
  -3 -13   7   -0.28    0.60
  -3  13   7    0.16    0.56
  -3 -13   7   -0.38    0.66
  -3 -13   7    0.06    0.70
  -3  13   7   -0.54    0.69
   3 -13  -6    8.85    1.16
  -3  13   6    8.86    0.90
  -3  13   6   10.48    0.96
  -3 -13   6    8.03    0.82
  -3  13   6    8.09    0.81
  -3 -13   6    9.72    0.90
  -3 -13   6    7.89    0.96
  -3 -13   6    9.20    0.98
  -3  13   6   10.27    0.96
  -3  13   5    1.88    0.65
   3 -13  -5    1.76    0.80
  -3 -13   5    1.59    0.53
  -3 -13   5    0.80    0.49
  -3  13   5    1.71    0.54
  -3  13   5    0.68    0.55
  -3 -13   5    1.75    0.76
  -3 -13   5    2.21    0.68
  -3 -13   5    1.07    0.55
  -3  13   5    1.40    0.67
  -3 -13   4    5.92    0.74
  -3  13   4    4.84    0.70
   3 -13  -4    6.59    0.99
  -3  13   4    5.65    0.63
  -3  13   4    5.16    0.64
  -3 -13   4    5.83    0.62
  -3 -13   4    5.62    0.67
  -3 -13   4    3.30    0.80
  -3 -13   4    5.46    0.76
  -3  13   4    5.95    0.72
   3  13  -3   54.30    2.38
  -3 -13   3   52.81    2.35
  -3  13   3   53.33    2.35
  -3 -13   3   56.88    2.52
  -3 -13   3   49.71    2.49
  -3  13   3   54.23    2.44
  -3 -13   3   55.12    2.49
  -3  13   2   53.08    2.47
   3 -13  -2   54.05    2.67
  -3 -13   2   53.56    2.37
  -3  13   2   54.47    2.38
  -3 -13   2   56.09    2.48
  -3 -13   2   51.90    2.53
  -3  13   2   62.23    2.51
  -3 -13   2   57.76    2.54
  -3  13   2   57.76    2.47
  -3 -13   1    0.03    0.36
  -3  13   1    0.15    0.37
  -3  13   1    0.45    0.43
   3 -13  -1    0.15    0.57
  -3 -13   0   15.14    0.89
  -3  13   0   14.81    0.88
   3 -13   0   19.28    1.13
  -3  13   0   15.55    0.87
   3 -13   1    0.76    0.59
   3  13   1   -0.25    0.34
  -3  13  -1    0.32    0.40
   3 -13   1    0.59    0.57
   3  13   2   27.10    1.32
  -3 -13  -2   26.95    1.41
  -3  13  -2   24.82    1.39
   3  13   2   26.93    1.41
   3 -13   2   26.91    1.41
  -3 -13  -2   29.00    1.48
  -3  13  -2   29.01    1.59
  -3  13  -2   28.86    1.52
   3  13   3   24.89    1.40
   3 -13   3   26.46    1.43
   3 -13   3   25.79    1.52
  -3 -13  -3   27.24    1.36
   3 -13   3   23.18    1.26
   3  13   3   24.79    1.38
  -3  13  -3   22.41    1.47
  -3 -13  -3   25.89    1.41
  -3  13  -3   23.26    1.49
   3 -13   4    1.28    0.64
  -3  13  -4    1.03    0.62
  -3 -13  -4    1.80    0.67
   3  13   4    1.70    0.62
   3 -13   4    1.40    0.61
   3  13   4    0.90    0.58
  -3  13  -4    0.85    0.53
  -3 -13  -4    1.21    0.60
  -3  13  -4    1.33    0.84
   3  13   5    2.23    0.71
  -3  13  -5    1.58    0.53
  -3 -13  -5    1.32    0.58
  -3  13  -5    3.13    0.98
   3  13   6    8.66    0.98
   3 -13   6    8.39    1.03
   3 -13   6    8.97    1.02
   3  13   6    9.36    1.01
   3 -13   6    8.61    0.90
  -3  13  -6   10.57    0.95
  -3  13  -6    9.14    1.38
   3  13   7    0.56    0.69
   3 -13   7    0.32    0.71
   3  13   7    0.44    0.77
   3 -13   7    0.97    0.70
  -3  13  -7    0.31    0.59
   3  13   7    0.77    0.72
  -3  13  -7    1.14    1.02
   3  13   8    6.78    0.92
   3 -13   8    6.54    0.86
   3  13   8    9.03    0.96
   3 -13   9    7.62    0.72
   3  13   9    8.88    0.78
   3 -13   9    9.17    0.80
   3  13  10    3.77    0.40
   3 -13  10    3.65    0.45
  -3 -13 -10    3.93    0.65
  -3  14  10    0.47    0.39
  -3 -14  10    0.60    0.45
  -3  14  10    0.15    0.36
  -3 -14   9    0.24    0.47
  -3 -14   9    1.22    0.57
  -3  14   9    0.68    0.56
  -3 -14   9    1.42    0.64
  -3  14   8    4.31    0.73
  -3 -14   8    5.16    0.72
  -3  14   7    3.64    0.72
  -3 -14   7    3.79    0.67
  -3  14   7    4.72    0.72
  -3 -14   7    3.93    0.73
  -3 -14   7    5.07    0.81
  -3 -14   7    4.59    0.82
  -3  14   7    5.00    0.83
   3 -14  -6    0.08    0.84
  -3  14   6    0.53    0.57
  -3 -14   6    1.22    0.54
  -3  14   6   -0.05    0.52
  -3  14   6    0.54    0.60
  -3 -14   6    0.59    0.53
  -3 -14   6    0.12    0.72
  -3 -14   6    0.49    0.74
  -3  14   6    1.44    0.71
   3 -14  -5    0.89    0.74
  -3  14   5    1.37    0.63
  -3  14   5    1.40    0.55
  -3 -14   5    0.75    0.50
  -3  14   5    1.19    0.53
  -3 -14   5    1.00    0.51
  -3 -14   5    0.53    0.74
  -3 -14   5    1.22    0.76
  -3 -14   5    1.81    0.61
  -3  14   5    1.15    0.64
  -3  14   4   24.18    1.38
   3 -14  -4   21.56    1.50
  -3 -14   4   21.71    1.21
  -3  14   4   22.18    1.21
  -3  14   4   24.09    1.29
  -3 -14   4   22.69    1.28
  -3 -14   4   22.76    1.42
  -3 -14   4   21.60    1.43
  -3  14   4   21.30    1.32
  -3 -14   4   20.87    1.32
  -3 -14   3    0.90    0.61
   3  14  -3    0.18    0.42
  -3 -14   3    1.11    0.43
  -3  14   3    1.69    0.48
  -3 -14   3    0.98    0.66
  -3 -14   3    2.14    0.60
  -3  14   3    0.60    0.50
  -3  14   2   41.65    2.02
   3 -14  -2   43.20    2.21
  -3  14   2   41.11    1.91
  -3 -14   2   45.99    2.04
  -3 -14   2   42.67    2.10
  -3 -14   2   42.16    2.05
  -3  14   2   46.08    2.04
  -3  14   2   42.57    2.01
  -3 -14   1   75.11    3.15
  -3 -14   1   72.29    3.04
  -3  14   1   71.40    3.03
   3 -14  -1   77.39    3.31
  -3  14   1   71.51    3.14
  -3 -14   0   12.45    0.88
   3 -14   0   12.44    1.01
  -3  14   0   12.82    0.77
   3  14   1   64.35    2.83
   3 -14   1   67.88    3.07
  -3 -14  -1   72.93    2.97
   3 -14   1   69.11    3.03
  -3  14  -1   69.40    2.93
  -3 -14  -2   53.51    2.40
  -3  14  -2   53.74    2.41
   3 -14   2   53.66    2.41
   3  14   2   50.57    2.38
  -3  14  -2   54.95    2.51
  -3  14  -2   57.98    2.57
  -3 -14  -2   52.50    2.45
   3  14   3   39.90    2.06
   3 -14   3   43.20    2.10
   3 -14   3   41.63    2.17
  -3 -14  -3   47.04    2.06
   3 -14   3   42.03    1.98
   3  14   3   41.01    2.07
  -3 -14  -3   47.40    2.14
  -3  14  -3   43.75    2.22
  -3  14  -3   43.63    2.21
   3 -14   4   13.32    1.08
  -3  14  -4   12.23    1.09
  -3 -14  -4   11.75    1.03
   3  14   4   13.94    1.04
   3 -14   4   12.73    1.01
  -3  14  -4   12.47    1.00
   3  14   4   13.27    1.04
  -3  14  -4   11.02    1.14
  -3 -14  -4   14.26    1.04
   3  14   5    2.66    0.72
  -3  14  -5    4.30    0.67
  -3  14  -5    4.59    1.04
  -3 -14  -5    4.02    0.70
   3 -14   6    0.37    0.72
   3  14   6   -0.43    0.68
   3 -14   6    0.44    0.73
  -3  14  -6    0.19    0.57
   3  14   6   -0.48    0.62
  -3  14  -6   -0.20    1.02
   3  14   7    3.79    0.85
   3  14   7    3.33    0.76
   3 -14   7    3.67    0.79
   3 -14   7    3.17    0.78
  -3  14  -7    2.76    0.65
   3  14   7    3.60    0.76
  -3  14  -7    4.45    1.25
   3  14   8    0.69    0.63
   3  14   8    1.54    0.65
   3 -14   8    1.60    0.65
   3  14   8    1.29    0.71
   3 -14   9    0.87    0.46
   3  14   9    1.33    0.51
   3 -14   9    1.68    0.54
   3 -14  10    0.23    0.29
  -3 -14 -10    0.54    0.55
  -3  15  10    4.52    0.50
  -3  15  10    3.97    0.46
  -3 -15  10    4.23    0.55
  -3 -15   9    2.40    0.60
  -3  15   9    3.28    0.62
  -3 -15   9    2.24    0.64
  -3  15   8    0.10    0.53
  -3 -15   8    0.73    0.57
  -3  15   8    0.05    0.64
  -3  15   7    2.82    0.62
  -3  15   7    2.12    0.63
  -3 -15   7    2.32    0.63
  -3 -15   7    1.63    0.72
  -3 -15   7    2.70    0.79
  -3  15   7    3.93    0.79
  -3  15   6    0.30    0.63
   3 -15  -6    1.85    0.83
  -3  15   6    2.33    0.61
  -3  15   6    1.69    0.58
  -3 -15   6    1.42    0.61
  -3 -15   6    1.22    0.75
  -3 -15   6    0.50    0.73
  -3  15   6    3.28    0.76
   3 -15  -5    1.55    0.84
  -3  15   5    0.59    0.62
  -3  15   5    1.86    0.54
  -3  15   5    0.67    0.53
  -3 -15   5    0.67    0.51
  -3 -15   5    0.67    0.73
  -3 -15   5    0.36    0.65
  -3 -15   5    0.74    0.58
  -3  15   5    0.47    0.63
  -3  15   4   18.51    1.28
   3 -15  -4   19.08    1.46
  -3  15   4   21.23    1.20
  -3  15   4   20.45    1.14
  -3 -15   4   18.12    1.30
  -3 -15   4   19.00    1.34
  -3  15   4   20.83    1.25
  -3 -15   4   19.91    1.26
   3  15  -3   27.58    1.47
  -3  15   3   30.64    1.59
   3 -15  -3   31.92    1.76
  -3  15   3   28.52    1.41
  -3 -15   3   30.44    1.60
  -3 -15   3   25.68    1.61
  -3 -15   3   27.94    1.56
  -3  15   3   29.53    1.54
  -3 -15   2    3.61    0.64
  -3 -15   2    3.78    0.58
  -3 -15   2    2.76    0.66
  -3  15   2    3.16    0.59
  -3  15   2    2.46    0.57
   3 -15  -1  186.63    7.26
  -3  15   1  169.01    7.08
  -3  15   1  167.45    6.95
  -3 -15   1  180.49    7.10
  -3 -15   1  177.02    7.12
  -3 -15   1  179.41    7.13
  -3  15   1  182.94    7.09
  -3 -15   0   14.73    0.94
   3 -15   0   15.46    1.08
  -3  15   0   14.22    0.85
  -3  15   0   12.29    0.92
   3 -15   1  213.14    8.56
  -3 -15  -1  218.79    8.46
   3 -15   1  214.18    8.52
  -3  15  -1  215.22    8.44
   3  15   1  203.12    8.35
  -3  15  -1  220.49    8.51
  -3 -15  -1  206.22    8.49
   3  15   2    9.16    0.79
  -3 -15  -2   12.21    0.83
  -3  15  -2   12.03    0.86
   3 -15   2   10.14    0.82
   3  15   2    9.98    0.79
  -3  15  -2   12.73    0.99
  -3  15  -2   12.48    1.06
  -3 -15  -2   10.92    0.90
  -3  15  -3   11.78    0.91
   3 -15   3   10.18    0.80
   3  15   3   11.90    0.91
  -3  15  -3    9.99    0.92
   3 -15   3   13.00    1.05
  -3 -15  -3   13.19    0.90
   3  15   3   11.61    0.91
   3 -15   3   13.34    0.95
  -3 -15  -3   11.90    1.01
  -3 -15  -3   12.20    0.96
  -3  15  -3   10.33    1.03
  -3  15  -3   11.38    1.07
  -3  15  -4   71.78    3.35
   3  15   4   71.20    3.26
   3 -15   4   75.09    3.29
  -3  15  -4   71.02    3.27
   3  15   4   74.38    3.31
  -3 -15  -4   76.22    3.30
  -3  15  -4   69.86    3.46
   3 -15   5    0.50    0.64
   3  15   5    1.48    0.63
  -3  15  -5    1.41    0.58
  -3 -15  -5    1.21    0.61
  -3  15  -5    0.80    0.98
   3 -15   6   18.80    1.33
   3 -15   6   17.35    1.32
   3  15   6   17.69    1.30
  -3  15  -6   17.51    1.23
   3  15   6   20.09    1.36
  -3  15  -6   17.16    1.69
   3  15   7    1.39    0.72
   3 -15   7    0.06    0.64
   3  15   7    2.11    0.80
   3 -15   7    0.95    0.65
  -3  15  -7    1.12    0.63
   3  15   7    2.10    0.74
  -3  15  -7    2.48    1.17
   3  15   8    0.73    0.61
   3  15   8    1.04    0.59
   3 -15   8    0.42    0.60
   3  15   8    1.28    0.71
   3 -15   9    4.58    0.60
   3  15   9    3.90    0.55
   3 -15   9    6.04    0.63
  -3 -15 -10    0.41    0.54
  -3  16  10    1.39    0.35
  -3 -16  10    0.38    0.41
  -3  16  10    0.90    0.38
  -3 -16   9    8.01    0.79
  -3 -16   9    9.48    0.85
  -3  16   9    9.67    0.79
  -3  16   8    1.64    0.66
  -3 -16   8    0.85    0.71
  -3  16   7   -0.29    0.57
  -3  16   7    1.78    0.61
  -3  16   7    0.53    0.56
  -3 -16   7    0.62    0.69
  -3 -16   7    0.06    0.69
  -3  16   7    1.67    0.71
  -3  16   6    1.86    0.64
   3 -16  -6    0.92    0.76
  -3  16   6    1.45    0.55
  -3  16   6    1.19    0.55
  -3 -16   6    2.05    0.79
  -3 -16   6    2.14    0.78
  -3  16   6    2.81    0.77
  -3  16   5    4.78    0.81
   3 -16  -5    5.24    0.96
  -3  16   5    4.32    0.63
  -3  16   5    4.24    0.65
  -3 -16   5    4.74    0.94
  -3 -16   5    6.97    0.88
  -3 -16   5    4.24    0.72
  -3  16   5    4.30    0.80
  -3 -16   4    1.37    0.61
  -3  16   4    0.17    0.59
   3 -16  -4    2.18    0.78
  -3  16   4    0.51    0.43
  -3 -16   4    1.18    0.78
  -3 -16   4    2.19    0.71
  -3  16   4    1.05    0.57
  -3 -16   3    0.58    0.59
  -3  16   3    1.03    0.57
   3  16  -3    0.47    0.46
   3 -16  -3    0.55    0.65
  -3  16   3    0.13    0.39
  -3 -16   3   -0.16    0.70
  -3 -16   3    0.63    0.62
  -3 -16   3    0.45    0.61
  -3  16   3    0.30    0.53
  -3 -16   2    5.38    0.70
  -3 -16   2    6.36    0.68
  -3 -16   2    5.75    0.82
  -3 -16   2    6.05    0.77
  -3  16   2    6.04    0.66
  -3  16   2    6.17    0.68
  -3 -16   2    6.46    0.64
  -3 -16   2    4.84    0.68
  -3  16   1  132.49    5.57
  -3 -16   1  144.21    5.73
  -3 -16   1  144.16    5.78
  -3 -16   1  137.39    5.75
  -3  16   1  145.82    5.73
  -3 -16   1  142.85    5.76
   3 -16   0   16.63    1.18
  -3  16   0   16.85    0.99
  -3 -16   0   19.77    1.09
  -3 -16   0   18.57    1.16
  -3 -16   0   15.46    1.11
  -3 -16   0   17.06    1.10
  -3  16   0   18.70    1.10
   3 -16   1  146.00    6.57
  -3 -16  -1  166.86    6.50
   3 -16   1  161.35    6.58
  -3  16  -1  161.61    6.48
  -3 -16  -1  158.94    6.55
  -3  16  -1  165.05    6.57
  -3 -16  -1  163.00    6.52
  -3 -16  -2    7.22    0.69
   3 -16   2    7.33    0.71
   3  16   2    5.65    0.63
   3  16   2    6.38    0.66
  -3 -16  -2    8.12    0.70
   3 -16   2    7.50    0.99
  -3 -16  -2    6.56    0.73
  -3  16  -2    8.58    0.85
  -3  16  -2    8.03    0.91
   3  16   3    1.71    0.53
  -3  16  -3    1.08    0.56
   3  16   3    0.63    0.51
  -3 -16  -3    1.23    0.56
   3 -16   3    0.42    0.61
  -3  16  -3    2.33    0.64
  -3 -16  -3    1.14    0.70
  -3  16  -3    1.69    0.73
  -3  16  -3    1.32    0.71
  -3 -16  -3    1.78    0.65
  -3  16  -4    0.80    0.65
  -3  16  -4    2.46    0.63
  -3 -16  -4    2.35    0.68
  -3  16  -4    1.60    0.88
   3 -16   5    5.46    0.85
   3  16   5    5.22    0.83
  -3  16  -5    6.20    0.78
  -3  16  -5    3.43    1.02
  -3 -16  -5    5.62    0.81
   3  16   6    4.48    0.81
   3  16   6    7.21    0.98
   3 -16   6    6.02    0.88
   3  16   6    5.37    0.81
  -3  16  -6    6.42    0.84
   3  16   7    4.25    0.74
   3  16   7    5.01    0.94
   3 -16   7    3.45    0.74
   3  16   7    4.42    0.81
  -3  16  -7    5.22    0.76
  -3  16  -7    6.18    1.22
   3  16   8    0.23    0.58
   3 -16   8    1.05    0.67
   3  16   8    1.10    0.57
   3  16   8    0.86    0.67
   3 -16   9    1.17    0.50
   3  16   9    0.85    0.41
  -3 -16 -10    3.75    0.57
  -3 -16 -10    2.36    0.45
  -3  17  10   -0.05    0.35
  -3  17  10    0.40    0.29
  -3 -17  10    0.57    0.40
  -3 -17   9    1.39    0.57
  -3 -17   9    2.46    0.64
  -3  17   9    1.01    0.49
  -3 -17   8    5.93    0.76
  -3 -17   8    7.69    0.87
  -3  17   8    6.91    0.83
  -3  17   7   11.97    1.02
  -3  17   7   10.41    0.93
  -3 -17   7   12.63    1.13
  -3 -17   7   14.10    1.14
  -3  17   7   12.31    1.08
   3 -17  -6   -0.16    0.78
  -3  17   6   -0.38    0.65
  -3  17   6    1.00    0.53
  -3  17   6   -0.35    0.53
  -3 -17   6    0.25    0.76
  -3 -17   6    0.19    0.71
  -3  17   6    0.11    0.67
  -3  17   5    0.86    0.65
   3 -17  -5    3.03    0.86
  -3  17   5    1.78    0.50
  -3 -17   5    2.95    0.89
  -3 -17   5    3.31    0.82
  -3  17   5    3.26    0.71
  -3 -17   5    1.81    0.62
   3 -17  -4   23.54    1.68
  -3  17   4   28.53    1.56
  -3  17   4   25.41    1.35
  -3 -17   4   26.96    1.59
  -3 -17   4   22.73    1.61
  -3 -17   4   27.16    1.53
  -3  17   4   26.34    1.47
   3 -17  -3   28.77    1.75
  -3  17   3   26.99    1.56
  -3  17   3   27.06    1.37
  -3 -17   3   29.99    1.63
  -3 -17   3   25.78    1.52
  -3 -17   3   25.29    1.56
  -3 -17   3   26.00    1.61
  -3 -17   3   30.77    1.59
  -3  17   3   31.15    1.57
  -3  17   3   28.30    1.50
   3 -17  -2    8.04    0.93
  -3  17   2    6.53    0.74
  -3 -17   2    7.93    0.76
  -3 -17   2    6.57    0.86
  -3 -17   2    6.43    0.77
  -3 -17   2    7.64    0.84
  -3 -17   2    6.69    0.68
  -3 -17   2    6.07    0.74
  -3  17   2    7.54    0.73
  -3  17   2    7.00    0.72
  -3 -17   2    8.33    0.82
  -3 -17   1    0.72    0.54
  -3 -17   1    1.17    0.51
  -3  17   1    1.24    0.39
  -3 -17   1    1.77    0.67
  -3 -17   1    1.60    0.62
  -3  17   1    1.17    0.51
  -3 -17   0    3.52    0.67
  -3 -17   0    4.35    0.64
   3 -17   0    4.16    0.67
  -3 -17   0    3.74    0.70
  -3  17   0    4.35    0.64
  -3 -17   0    3.46    0.68
  -3  17  -1   -0.32    0.43
  -3 -17  -1    0.67    0.55
  -3 -17  -1    0.32    0.51
  -3 -17  -1    0.40    0.57
  -3 -17  -1    0.14    0.57
  -3  17  -1    0.09    0.54
   3  17   2   23.73    1.29
   3 -17   2   24.67    1.49
  -3 -17  -2   24.94    1.37
   3 -17   2   26.99    1.61
  -3 -17  -2   25.61    1.54
  -3  17  -2   24.54    1.54
  -3  17  -2   26.88    1.50
  -3 -17  -2   25.59    1.37
  -3 -17  -2   25.13    1.46
  -3  17  -3   38.89    1.87
   3  17   3   35.74    1.78
   3 -17   3   34.11    1.91
   3  17   3   33.43    1.75
  -3 -17  -3   37.65    1.79
  -3 -17  -3   34.58    1.92
  -3 -17  -3   35.66    1.87
  -3  17  -3   32.83    1.95
  -3  17  -3   32.74    1.95
  -3  17  -4   12.72    0.98
  -3 -17  -4   12.26    1.03
  -3  17  -4   10.33    1.16
   3 -17   5    3.24    0.75
   3  17   5    3.23    0.73
  -3  17  -5    3.47    0.66
  -3 -17  -5    3.77    0.76
  -3  17  -5    2.02    1.05
   3 -17   6    4.21    0.81
   3  17   6    4.80    0.77
   3  17   6    5.47    0.89
   3  17   6    5.66    0.85
  -3  17  -6    5.08    0.79
  -3  17  -6    3.54    1.15
   3  17   7    7.28    0.96
   3 -17   7    6.28    0.87
   3  17   7    7.72    0.88
  -3  17  -7    7.09    0.81
  -3  17  -7    6.13    1.24
   3  17   8    3.59    0.68
   3 -17   8    2.56    0.69
   3  17   8    3.06    0.59
   3 -17   9    0.59    0.45
  -3 -17  -9    0.25    0.69
  -3 -17 -10   11.70    0.74
  -3 -17 -10   14.06    0.85
  -3  18  10    0.27    0.32
  -3 -18  10    0.26    0.34
  -3 -18   9    0.14    0.54
  -3  18   9    0.20    0.51
  -3  18   9   -0.20    0.47
  -3 -18   9   -0.57    0.59
  -3 -18   8    2.62    0.66
  -3 -18   8    3.49    0.72
  -3 -18   8    2.90    0.71
  -3  18   8    2.64    0.68
  -3  18   7    1.57    0.66
  -3 -18   7    0.40    0.69
  -3 -18   7    0.66    0.75
  -3  18   7   -0.33    0.65
   3 -18  -6   24.02    1.64
  -3  18   6   23.33    1.51
  -3 -18   6   22.07    1.54
  -3 -18   6   22.56    1.54
  -3  18   6   22.90    1.46
   3 -18  -5   38.04    2.27
  -3  18   5   43.77    2.19
  -3 -18   5   42.58    2.20
  -3 -18   5   36.70    2.18
  -3 -18   5   38.04    2.04
  -3  18   5   44.10    2.12
  -3 -18   4    3.07    0.69
   3 -18  -4    3.93    0.86
  -3  18   4    4.10    0.73
  -3 -18   4    2.01    0.85
  -3 -18   4    3.08    0.82
  -3  18   4    3.94    0.67
   3 -18  -3   38.04    2.05
  -3  18   3   36.02    1.89
  -3 -18   3   32.31    1.81
  -3 -18   3   35.91    1.87
  -3 -18   3   31.19    1.83
  -3 -18   3   33.61    1.92
  -3  18   3   35.95    1.83
  -3 -18   3   36.14    1.86
  -3  18   3   38.67    1.81
   3 -18  -2    2.14    0.73
  -3 -18   2    1.57    0.63
  -3  18   2    1.86    0.62
  -3 -18   2    1.35    0.60
  -3 -18   2    1.60    0.71
  -3 -18   2    2.01    0.62
  -3 -18   2    2.44    0.66
  -3 -18   2    1.18    0.66
  -3  18   2    2.35    0.56
  -3 -18   2    2.66    0.64
  -3  18   2    1.77    0.58
  -3 -18   1  107.50    4.43
  -3 -18   1  103.60    4.49
  -3 -18   1  105.10    4.44
  -3 -18   1  107.00    4.46
  -3 -18   1  105.25    4.46
  -3 -18   1   99.29    4.44
  -3  18   1  106.03    4.41
  -3 -18   0    4.60    0.69
  -3 -18   0    5.17    0.62
  -3 -18   0    5.31    0.74
  -3 -18   0    5.54    0.78
  -3 -18   0    4.65    0.74
  -3 -18   0    4.60    0.75
  -3  18   0    4.17    0.65
  -3  18  -1   61.17    2.68
  -3 -18  -1   55.79    2.66
   3 -18   1   57.62    2.80
  -3 -18  -1   56.69    2.80
  -3 -18  -1   61.24    2.69
  -3  18  -1   65.48    2.86
  -3 -18  -1   56.23    2.74
  -3  18  -1   61.23    2.74
  -3 -18  -1   60.79    2.70
   3 -18   2    8.89    0.91
  -3 -18  -2    9.26    0.82
  -3 -18  -2    9.60    1.00
   3 -18   2   10.79    1.11
  -3 -18  -2   10.08    0.93
  -3 -18  -2   10.34    0.82
  -3  18  -2    8.83    0.94
  -3  18  -2    9.28    0.97
  -3  18  -3   18.39    1.17
   3 -18   3   15.77    1.04
   3  18   3   14.68    1.03
   3 -18   3   14.62    1.20
  -3 -18  -3   17.18    1.12
  -3 -18  -3   16.51    1.26
  -3  18  -3   14.29    1.25
  -3 -18  -3   17.66    1.24
  -3  18  -3   17.76    1.34
  -3 -18  -4   11.58    0.95
  -3  18  -4   12.47    0.99
  -3 -18  -4   11.04    1.02
  -3  18  -4   12.27    1.27
   3  18   5    0.84    0.73
   3 -18   5    0.65    0.63
   3  18   5    0.84    0.64
  -3  18  -5    1.11    0.61
  -3 -18  -5    0.61    0.66
  -3  18  -5    0.93    0.99
   3  18   6   56.43    2.75
   3 -18   6   50.43    2.66
  -3  18  -6   54.36    2.60
   3  18   6   53.09    2.62
  -3  18  -6   49.93    2.97
   3  18   7    1.80    0.73
   3 -18   7    1.79    0.64
   3  18   7    1.48    0.65
  -3  18  -7    2.14    0.64
  -3  18  -7    1.51    1.12
   3  18   8    4.47    0.65
   3 -18   8    5.56    0.79
   3 -18   9    1.21    0.45
  -3 -18  -9    0.92    0.68
  -3 -18 -10    0.76    0.45
  -3 -18 -10    0.39    0.34
  -3  19  10   -0.08    0.29
  -3 -19  10    0.63    0.34
  -3 -19   9   -0.07    0.52
  -3  19   9    0.08    0.50
  -3 -19   9    0.36    0.53
  -3  19   9    0.06    0.43
  -3 -19   8    3.73    0.69
  -3 -19   8    4.63    0.74
  -3 -19   8    5.41    0.78
  -3  19   8    3.98    0.69
  -3  19   7    2.44    0.67
  -3 -19   7    2.85    0.78
   3 -19  -6    3.97    0.87
  -3  19   6    3.54    0.75
  -3 -19   6    4.53    0.91
  -3 -19   6    5.09    0.92
  -3  19   6    4.08    0.80
   3 -19  -5    2.79    0.85
  -3  19   5    3.34    0.81
  -3 -19   5    2.88    0.96
  -3 -19   5    3.17    0.87
  -3 -19   5    4.45    0.73
  -3  19   5    3.61    0.76
   3 -19  -4   31.55    1.91
  -3  19   4   33.08    1.78
  -3 -19   4   30.84    1.79
  -3 -19   4   29.23    1.82
  -3  19   4   31.99    1.69
  -3 -19   4   31.58    1.73
   3  19  -3   19.04    1.24
   3 -19  -3   18.06    1.37
  -3  19   3   18.08    1.26
  -3 -19   3   19.94    1.16
  -3 -19   3   16.90    1.28
  -3 -19   3   19.81    1.30
  -3 -19   3   15.88    1.19
  -3 -19   3   20.17    1.40
  -3  19   3   20.31    1.24
  -3 -19   3   19.88    1.26
  -3  19   3   18.40    1.17
  -3 -19   2   -0.20    0.58
  -3  19   2    0.20    0.54
   3 -19  -2    0.07    0.65
  -3 -19   2    0.84    0.56
  -3 -19   2    0.54    0.72
  -3 -19   2    0.34    0.63
   3 -19  -2    1.01    0.58
  -3 -19   2    0.79    0.65
  -3 -19   2    0.70    0.69
  -3  19   2    0.47    0.55
  -3 -19   2    1.22    0.61
   3 -19  -1   56.21    2.65
  -3  19   1   50.76    2.46
  -3 -19   1   54.69    2.47
   3 -19  -1   54.38    2.53
  -3 -19   1   48.56    2.53
  -3 -19   1   55.24    2.53
  -3 -19   1   52.54    2.46
  -3 -19   1   51.48    2.51
  -3 -19   1   52.78    2.54
  -3  19   1   57.16    2.50
  -3 -19   1   54.69    2.53
  -3 -19   0    4.34    0.69
   3 -19   0    3.99    0.70
  -3 -19   0    4.20    0.63
  -3 -19   0    4.21    0.74
   3 -19   0    3.92    0.75
   3 -19   0    3.92    1.03
  -3 -19   0    4.46    0.78
  -3 -19   0    4.21    0.77
  -3 -19   0    4.42    0.74
  -3  19   0    4.00    0.68
  -3  19   0    4.28    0.67
   3 -19   1   51.12    2.50
   3  19   1   50.62    2.34
  -3 -19  -1   52.88    2.43
   3 -19   1   50.41    2.71
   3 -19   1   50.63    2.58
  -3 -19  -1   50.47    2.56
  -3 -19  -1   56.31    2.46
  -3  19  -1   59.08    2.61
  -3  19  -1   51.52    2.50
  -3 -19  -1   54.77    2.54
  -3 -19  -1   52.82    2.46
  -3 -19  -2    7.51    0.79
  -3  19  -2    9.98    0.82
   3 -19   2    9.12    0.84
   3 -19   2    8.01    0.88
  -3 -19  -2    8.37    0.76
  -3 -19  -2    9.19    1.03
   3 -19   2    9.49    1.09
  -3  19  -2    9.90    0.95
  -3 -19  -2    9.50    0.94
  -3  19  -2    9.80    1.03
   3 -19   3   17.60    1.21
  -3 -19  -3   16.19    1.10
   3 -19   3   16.01    1.06
  -3  19  -3   16.74    1.15
  -3  19  -3   17.02    1.31
  -3  19  -3   13.15    1.23
  -3 -19  -3   17.83    1.26
   3  19   4   11.32    1.07
  -3 -19  -4   11.31    0.97
  -3  19  -4   12.62    1.05
  -3 -19  -4   12.40    1.09
  -3  19  -4   10.15    1.20
   3  19   5    9.51    1.01
   3 -19   5    7.87    0.98
   3  19   5    8.37    0.90
  -3  19  -5    8.59    0.92
  -3  19  -5   10.92    1.32
  -3 -19  -5    9.80    1.00
   3  19   6   -0.15    0.72
   3 -19   6    0.72    0.60
   3  19   6    0.06    0.61
  -3  19  -6    0.96    0.62
  -3  19  -6    2.33    1.05
   3  19   7   -1.14    0.76
   3 -19   7    0.13    0.60
   3  19   7   -0.12    0.55
  -3  19  -7    0.18    0.55
  -3  19  -7    0.69    1.03
   3  19   8    6.37    0.74
   3 -19   8    6.54    0.79
   3 -19   9    0.10    0.43
  -3 -19  -9    1.01    0.65
  -3 -19  -9    0.40    0.43
  -3 -19 -10    4.46    0.48
  -3 -19 -10    2.63    0.36
  -3 -20  10    0.09    0.29
  -3  20  10    0.50    0.27
  -3 -20   9   14.26    0.92
  -3 -20   9   14.33    0.91
  -3  20   9   12.04    0.80
  -3  20   9   12.50    0.89
  -3 -20   8    3.28    0.67
  -3 -20   8    2.75    0.70
  -3  20   8    4.31    0.72
  -3 -20   8    4.64    0.74
  -3  20   8    3.54    0.64
  -3  20   7    0.06    0.61
  -3 -20   7    0.06    0.69
  -3  20   6    4.15    0.77
   3 -20  -6    3.02    0.82
  -3 -20   6    4.69    0.92
  -3 -20   6    6.39    0.97
  -3  20   6    4.06    0.77
   3 -20  -5    6.86    1.02
  -3 -20   5    5.31    0.79
  -3  20   5    5.15    0.81
  -3 -20   5    3.95    0.98
  -3 -20   5    5.16    0.96
  -3  20   5    6.03    0.80
   3 -20  -4    3.70    0.89
  -3 -20   4    3.06    0.72
  -3  20   4    5.28    0.82
  -3 -20   4    1.86    0.89
  -3 -20   4    3.52    0.82
  -3  20   4    1.92    0.63
  -3  20   4    3.44    0.72
   3  20  -3   15.08    1.13
   3 -20  -3   15.59    1.31
  -3  20   3   14.09    1.14
  -3 -20   3   17.34    1.07
   3 -20  -3   16.53    1.13
  -3 -20   3   18.10    1.28
  -3 -20   3   16.43    1.17
  -3 -20   3   16.25    1.26
  -3  20   3   16.06    1.13
  -3  20   3   15.61    1.10
  -3 -20   3   15.62    1.16
  -3 -20   2    1.53    0.66
  -3  20   2    1.14    0.61
   3 -20  -2    1.99    0.77
  -3 -20   2    0.91    0.54
  -3 -20   2    1.33    0.71
   3 -20  -2    0.68    0.64
  -3 -20   2    1.15    0.64
  -3 -20   2    1.36    0.72
  -3 -20   2    0.84    0.59
  -3  20   2    0.98    0.58
  -3 -20   2    0.75    0.64
   3 -20  -1   10.22    1.04
  -3  20   1    9.36    0.89
  -3 -20   1   10.93    0.89
   3 -20  -1   11.38    1.29
   3 -20  -1   10.56    0.96
  -3 -20   1   10.15    0.89
  -3 -20   1    8.87    0.94
  -3 -20   1    9.42    0.99
  -3 -20   1    9.62    0.98
  -3 -20   1   11.10    0.97
  -3  20   1   10.76    0.91
  -3 -20   1   10.83    0.94
   3 -20   0    0.89    0.59
  -3 -20   0    0.15    0.58
  -3 -20   0    1.02    0.55
  -3 -20   0    0.47    0.59
   3 -20   0    0.92    0.71
   3 -20   0    1.09    0.98
  -3 -20   0   -0.64    0.65
  -3 -20   0    1.63    0.69
  -3 -20   0    1.26    0.67
  -3  20   0    0.74    0.54
   3 -20   1   32.40    1.71
  -3 -20  -1   31.81    1.64
   3 -20   1   33.93    2.05
   3 -20   1   29.23    1.76
  -3 -20  -1   29.28    1.76
  -3 -20  -1   30.50    1.70
  -3 -20  -1   29.87    1.63
  -3 -20  -1   28.96    1.71
  -3  20  -1   33.44    1.77
  -3  20  -1   30.26    1.70
  -3 -20  -1   32.30    1.68
  -3  20  -2    1.41    0.54
  -3 -20  -2    0.23    0.51
   3 -20   2    0.62    0.51
  -3 -20  -2    0.90    0.58
   3 -20   2    0.80    0.62
  -3 -20  -2   -0.13    0.71
   3 -20   2   -0.07    0.79
  -3  20  -2    0.25    0.66
  -3 -20  -2    0.52    0.65
  -3  20  -2    0.69    0.71
   3  20   3   47.45    2.28
   3 -20   3   45.93    2.32
  -3 -20  -3   45.73    2.21
   3 -20   3   45.37    2.20
  -3  20  -3   48.74    2.28
  -3 -20  -3   43.55    2.32
  -3  20  -3   47.98    2.43
  -3  20  -3   39.11    2.32
  -3 -20  -4    0.39    0.58
   3  20   4    0.46    0.66
  -3  20  -4    0.43    0.60
  -3 -20  -4    0.58    0.74
  -3  20  -4    0.59    0.92
   3  20   5   21.05    1.55
   3 -20   5   20.93    1.49
  -3 -20  -5   25.35    1.49
  -3  20  -5   22.96    1.46
   3  20   5   23.57    1.45
  -3 -20  -5   23.25    1.53
  -3  20  -5   25.79    1.84
   3  20   6   25.52    1.65
   3 -20   6   26.65    1.63
  -3 -20  -6   25.42    1.56
  -3  20  -6   27.82    1.61
   3  20   6   25.22    1.55
  -3  20  -6   24.35    1.94
   3  20   7    0.45    0.55
  -3  20  -7    2.44    0.65
   3  20   7    1.97    0.75
   3 -20   7    1.30    0.62
   3 -20   8    3.82    0.70
  -3 -20  -8    4.46    0.92
   3 -20   9    4.25    0.52
  -3 -20  -9    4.50    0.71
  -3 -20  -9    5.10    0.60
  -3 -20  -9    2.81    0.43
  -3 -20 -10    0.37    0.33
  -3 -21   9    6.06    0.65
  -3  21   9    5.93    0.63
  -3 -21   9    6.28    0.64
  -3 -21   8    1.65    0.59
  -3 -21   8    1.10    0.63
  -3 -21   8    1.86    0.64
  -3  21   8    1.97    0.62
  -3  21   8    2.35    0.57
  -3  21   7    0.80    0.60
  -3 -21   7    0.81    0.69
  -3  21   7    0.05    0.60
  -3  21   6    0.32    0.68
  -3 -21   6    1.24    0.81
  -3 -21   6    1.22    0.78
  -3  21   6    0.59    0.61
   3 -21  -5   58.80    3.07
  -3  21   5   62.57    2.98
  -3 -21   5   63.16    3.00
  -3 -21   5   56.49    2.98
  -3  21   5   61.16    2.85
  -3 -21   5   59.04    2.86
  -3  21   5   68.10    2.97
  -3 -21   4    2.38    0.71
  -3  21   4    4.07    0.80
   3 -21  -4    4.53    0.89
  -3 -21   4    5.89    1.00
  -3 -21   4    2.95    0.85
  -3  21   4    3.41    0.74
  -3  21   4    2.14    0.66
  -3 -21   3    0.11    0.62
  -3  21   3    0.69    0.60
   3  21  -3    0.51    0.57
   3 -21  -3    1.27    0.75
  -3 -21   3    0.82    0.81
   3 -21  -3    0.71    0.60
  -3 -21   3   -0.11    0.71
  -3 -21   3    0.69    0.77
  -3  21   3    1.67    0.65
  -3  21   3    0.57    0.59
   3 -21  -2   43.21    2.31
  -3  21   2   45.49    2.18
  -3 -21   2   41.87    2.11
   3 -21  -2   45.85    2.41
  -3 -21   2   39.78    2.16
  -3 -21   2   46.68    2.23
   3 -21  -2   43.58    2.16
  -3 -21   2   41.01    2.12
  -3 -21   2   42.52    2.23
  -3 -21   2   39.18    2.14
  -3  21   2   43.56    2.13
  -3 -21   2   43.44    2.16
  -3 -21   1    0.59    0.63
  -3  21   1    1.19    0.60
   3 -21  -1    0.52    0.64
  -3 -21   1    0.53    0.57
  -3 -21   1    1.09    0.66
   3 -21  -1   -0.21    0.65
   3 -21  -1   -0.41    0.95
  -3 -21   1    0.59    0.58
  -3 -21   1    0.64    0.66
  -3 -21   1    0.74    0.72
  -3 -21   1    0.06    0.69
  -3  21   1    0.25    0.56
   3 -21   0   29.51    1.71
  -3 -21   0   29.98    1.61
   3 -21   0   33.63    1.97
  -3 -21   0   32.60    1.70
   3 -21   0   32.28    1.78
  -3 -21   0   27.06    1.74
  -3 -21   0   28.84    1.61
[truncated: 362,616 more chars]
