# Supplementary material for: Modulating Thermal Properties of Polymers through Crystal Engineering
Source: Angew Chem Int Ed Engl. 2023 Feb 1;62(19):e202212688. doi: 10.1002/anie.202212688 (PMC10947328; doi:10.1002/anie.202212688)
Supplement: Supplementary file 2 — Supporting Information [file ANIE-62-0-s002.cif]

 
data_2_xstr1502
 
_audit_creation_method            'SHELXL-2018/3'
_shelx_SHELXL_version_number      '2018/3'
_chemical_formula_moiety          'C8 H10 N4 O2, 2(C7 H6 F N O2), C2 H4 O'
_chemical_formula_sum	    'C24 H26 F2 N6 O7' 
_chemical_formula_weight          548.51

loop_
 _atom_type_symbol
 _atom_type_description
 _atom_type_scat_dispersion_real
 _atom_type_scat_dispersion_imag
 _atom_type_scat_source
 'C'  'C'   0.0181   0.0091
 'International Tables Vol C Tables 4.2.6.8 and 6.1.1.4'
 'H'  'H'   0.0000   0.0000
 'International Tables Vol C Tables 4.2.6.8 and 6.1.1.4'
 'N'  'N'   0.0311   0.0180
 'International Tables Vol C Tables 4.2.6.8 and 6.1.1.4'
 'O'  'O'   0.0492   0.0322
 'International Tables Vol C Tables 4.2.6.8 and 6.1.1.4'
 'F'  'F'   0.0727   0.0534
 'International Tables Vol C Tables 4.2.6.8 and 6.1.1.4'
 
_space_group_crystal_system       orthorhombic
_space_group_IT_number            33
_space_group_name_H-M_alt         'P n a 21'
_space_group_name_Hall            'P 2c -2n'
 
_shelx_space_group_comment
;
The symmetry employed for this shelxl refinement is uniquely defined
by the following loop, which should always be used as a source of
symmetry information in preference to the above space-group names.
They are only intended as comments.
;
 
loop_
 _space_group_symop_operation_xyz
 'x, y, z'
 '-x, -y, z+1/2'
 'x+1/2, -y+1/2, z'
 '-x+1/2, y+1/2, z+1/2'
 
_cell_length_a                    9.46228(13)
_cell_length_b                    38.3220(6)
_cell_length_c                    6.96023(12)
_cell_angle_alpha                 90
_cell_angle_beta                  90
_cell_angle_gamma                 90
_cell_volume                      2523.87(7)
_cell_formula_units_Z             4
_cell_measurement_temperature     150.0(1) 
_cell_measurement_reflns_used     7770
_cell_measurement_theta_min       5.1690
_cell_measurement_theta_max       71.9380 
 
_exptl_crystal_description        'plate'
_exptl_crystal_colour             'colourless'
_exptl_crystal_density_diffrn     1.444          
_exptl_crystal_F_000              1144
_exptl_crystal_size_max           0.20
_exptl_crystal_size_mid           0.09
_exptl_crystal_size_min           0.02
loop_
_exptl_crystal_face_index_h
_exptl_crystal_face_index_k
_exptl_crystal_face_index_l
_exptl_crystal_face_perp_dist
  -6   -1    1 0.0928
   6    1   -1 0.0994
   0  -25    0 0.0070
   0   25    0 0.0070
   5  -12    0 0.0890
   3  -10   -3 0.0733
   3   -4    4 0.0754
   0    3    4 0.0460
  -3    9    4 0.0513
   0   -4   -4 0.0424
  -3    4   -4 0.0652
  -5   12    1 0.0805
   0   15   -4 0.0343
   0  -15    4 0.0362
  -3   -7    4 0.0501
  -2   18   -3 0.0425
   4    2   -4 0.0807
   0   24   -1 0.0145
   0   24    1 0.0158
   3   21    1 0.0608
   6   10    0 0.0939
  -4  -17    0 0.0714
   0  -18   -3 0.0324
   0   18    3 0.0332

_exptl_absorpt_coefficient_mu      1.004
_exptl_absorpt_correction_T_min    0.885
_exptl_absorpt_correction_T_max    0.987
_exptl_absorpt_correction_type     analytical
_exptl_absorpt_process_details
;
CrysAlisPro 1.171.42.60a (Rigaku Oxford Diffraction, 2022)
Analytical numeric absorption correction using a multifaceted crystal
model based on expressions derived by R.C. Clark & J.S. Reid.
(Clark, R. C. & Reid, J. S. (1995). Acta Cryst. A51, 887-897)
Empirical absorption correction using spherical harmonics,
implemented in SCALE3 ABSPACK scaling algorithm.
;


_diffrn_ambient_temperature 	    150.0(1) 
_diffrn_ambient_environment 	    N~2~
_diffrn_source 		    'micro-focus sealed X-ray tube'
_diffrn_source_type 	    'SuperNova (Cu) X-ray Source'
_diffrn_radiation_probe 	    x-ray
_diffrn_radiation_type 	    'Cu K\a'
_diffrn_radiation_wavelength 	    1.54184
_diffrn_radiation_monochromator   mirror
_diffrn_measurement_device        'four-circle diffractometer'
_diffrn_measurement_device_type   'SuperNova, Dual, Cu at home/near, HyPix-Arc 100'
_diffrn_detector 		    'Hybrid Pixel Array Detector'
_diffrn_detector_type  	    'HyPix-Arc 100'
_diffrn_detector_area_resol_mean  10.0000
_diffrn_reflns_number             24187
_diffrn_reflns_av_unetI/netI      0.0322
_diffrn_reflns_av_R_equivalents   0.0491
_diffrn_reflns_limit_h_min        -9
_diffrn_reflns_limit_h_max        11
_diffrn_reflns_limit_k_min        -48
_diffrn_reflns_limit_k_max        47
_diffrn_reflns_limit_l_min        -8
_diffrn_reflns_limit_l_max        7
_diffrn_reflns_theta_min          4.615
_diffrn_reflns_theta_max          77.623
_diffrn_reflns_theta_full         67.684
_diffrn_measured_fraction_theta_max   0.975
_diffrn_measured_fraction_theta_full  0.998
_diffrn_reflns_Laue_measured_fraction_max    0.975
_diffrn_reflns_Laue_measured_fraction_full   0.998
_diffrn_reflns_point_group_measured_fraction_max   0.940
_diffrn_reflns_point_group_measured_fraction_full  0.980
_reflns_number_total              5038
_reflns_number_gt                 4714
_reflns_threshold_expression      'I > 2\s(I)'
_reflns_Friedel_coverage          0.778
_reflns_Friedel_fraction_max      0.898
_reflns_Friedel_fraction_full     0.959
 
_reflns_special_details
;
 Reflections were merged by SHELXL according to the crystal
 class for the calculation of statistics and refinement.
 
 _reflns_Friedel_fraction is defined as the number of unique
 Friedel pairs measured divided by the number that would be
 possible theoretically, ignoring centric projections and
 systematic absences. Completness statistics refer to single and
 composite reflections containing twin component 1 only.
;
 
_computing_data_collection        'CrysAlisPro 1.171.42.60a (Rigaku OD, 2022)'
_computing_cell_refinement        'CrysAlisPro 1.171.42.60a (Rigaku OD, 2022)'
_computing_data_reduction         'CrysAlisPro 1.171.42.60a (Rigaku OD, 2022)'
_computing_structure_solution     'SHELXT (Sheldrick, 2015)'
_computing_structure_refinement   'SHELXL-2018/3 (Sheldrick, 2018)'
_refine_special_details
;
Refined as a 2-component inversion twin:
Twin law: (-1 0 0 0 -1 0 0 0 -1 2)
BASF: 0.4(2)
;
_refine_ls_structure_factor_coef  Fsqd
_refine_ls_matrix_type            full
_refine_ls_weighting_scheme       calc
_refine_ls_weighting_details
'w=1/[\s^2^(Fo^2^)+(0.0526P)^2^+1.1870P] where P=(Fo^2^+2Fc^2^)/3'
_atom_sites_solution_primary      ?
_atom_sites_solution_secondary    ?
_atom_sites_solution_hydrogens    geom
_refine_ls_hydrogen_treatment     constr
_refine_ls_extinction_method      none
_refine_ls_extinction_coef        .
_refine_ls_number_reflns          5038
_refine_ls_number_parameters      392
_refine_ls_number_restraints      27
_refine_ls_R_factor_all           0.0469
_refine_ls_R_factor_gt            0.0440
_refine_ls_wR_factor_ref          0.1138
_refine_ls_wR_factor_gt           0.1123
_refine_ls_goodness_of_fit_ref    1.048
_refine_ls_restrained_S_all       1.045
_refine_ls_shift/su_max           0.000
_refine_ls_shift/su_mean          0.000
 
loop_
 _atom_site_label
 _atom_site_type_symbol
 _atom_site_fract_x
 _atom_site_fract_y
 _atom_site_fract_z
 _atom_site_U_iso_or_equiv
 _atom_site_adp_type
 _atom_site_occupancy
 _atom_site_site_symmetry_order  
 _atom_site_calc_flag
 _atom_site_refinement_flags_posn
 _atom_site_refinement_flags_adp
 _atom_site_refinement_flags_occupancy
 _atom_site_disorder_assembly
 _atom_site_disorder_group
F1 F 0.25669(19) 0.56665(5) 0.7900(8) 0.0492(6) Uani 1 1 d . . . . .
O1 O 0.6642(2) 0.33505(6) 0.7791(8) 0.0435(6) Uani 1 1 d . . . . .
O7 O -0.0124(2) 0.49167(6) 0.7972(9) 0.0442(6) Uani 1 1 d . . . . .
N1 N 0.5364(2) 0.45130(6) 0.8133(9) 0.0301(5) Uani 1 1 d . . . . .
N2 N 0.7177(2) 0.41449(6) 0.7897(9) 0.0328(6) Uani 1 1 d . . . . .
N3 N 0.4294(3) 0.34956(6) 0.8072(9) 0.0300(5) Uani 1 1 d . . . . .
N4 N 0.3503(2) 0.40756(6) 0.8233(8) 0.0274(5) Uani 1 1 d . . . . .
N5 N 0.7518(3) 0.59337(7) 0.8317(9) 0.0415(7) Uani 1 1 d . . . . .
H1N H 0.815324 0.609385 0.836946 0.050 Uiso 1 1 calc R U . . .
H2N H 0.776107 0.571746 0.833438 0.050 Uiso 1 1 calc R U . . .
C1 C 0.6762(3) 0.44790(7) 0.7987(9) 0.0336(7) Uani 1 1 d . . . . .
H1 H 0.738343 0.466700 0.795229 0.040 Uiso 1 1 calc R U . . .
O2 O 0.1946(2) 0.36296(6) 0.8222(8) 0.0394(5) Uani 1 1 d . . . . .
O3 O 0.4330(2) 0.51750(5) 0.8169(8) 0.0394(6) Uani 1 1 d . . . . .
H1O H 0.462366 0.497374 0.818051 0.059 Uiso 1 1 calc R U . . .
O4 O 0.6620(2) 0.52869(6) 0.8147(9) 0.0558(8) Uani 1 1 d . . . . .
C2 C 0.5964(3) 0.39453(7) 0.7992(9) 0.0273(6) Uani 1 1 d . . . . .
C3 C 0.5754(3) 0.35765(7) 0.7936(9) 0.0297(6) Uani 1 1 d . . . . .
C4 C 0.3190(3) 0.37293(7) 0.8174(9) 0.0297(6) Uani 1 1 d . . . . .
C5 C 0.4892(3) 0.41791(7) 0.8119(9) 0.0245(5) Uani 1 1 d . . . . .
C6 C 0.8637(3) 0.40217(10) 0.7731(11) 0.0524(12) Uani 1 1 d . . . . .
H6A H 0.864442 0.377167 0.764593 0.079 Uiso 0.07(5) 1 calc R U P . .
H6B H 0.916375 0.409386 0.884087 0.079 Uiso 0.07(5) 1 calc R U P . .
H6C H 0.906044 0.411882 0.659712 0.079 Uiso 0.07(5) 1 calc R U P . .
H6D H 0.926798 0.421789 0.774335 0.079 Uiso 0.93(5) 1 calc R U P . .
H6E H 0.874866 0.389571 0.654841 0.079 Uiso 0.93(5) 1 calc R U P . .
H6F H 0.885197 0.387075 0.879215 0.079 Uiso 0.93(5) 1 calc R U P . .
C7 C 0.3935(4) 0.31215(8) 0.8072(10) 0.0479(9) Uani 1 1 d . . . . .
H7A H 0.310358 0.308429 0.883544 0.072 Uiso 0.70(6) 1 calc R U P . .
H7B H 0.470702 0.299054 0.860122 0.072 Uiso 0.70(6) 1 calc R U P . .
H7C H 0.376016 0.304595 0.677833 0.072 Uiso 0.70(6) 1 calc R U P . .
H7D H 0.461026 0.299623 0.730788 0.072 Uiso 0.30(6) 1 calc R U P . .
H7E H 0.300682 0.308998 0.754210 0.072 Uiso 0.30(6) 1 calc R U P . .
H7F H 0.395369 0.303458 0.936499 0.072 Uiso 0.30(6) 1 calc R U P . .
C8 C 0.2374(3) 0.43372(9) 0.8330(10) 0.0408(8) Uani 1 1 d . . . . .
H8A H 0.270573 0.453825 0.901768 0.061 Uiso 1 1 calc R U . . .
H8B H 0.157126 0.424019 0.898262 0.061 Uiso 1 1 calc R U . . .
H8C H 0.210592 0.440434 0.705186 0.061 Uiso 1 1 calc R U . . .
C9 C 0.5404(3) 0.53920(7) 0.8149(9) 0.0318(6) Uani 1 1 d . . . . .
C10 C 0.5045(3) 0.57663(7) 0.8123(9) 0.0273(6) Uani 1 1 d . . . . .
C11 C 0.6134(3) 0.60219(7) 0.8205(9) 0.0290(6) Uani 1 1 d . . . . .
C12 C 0.5765(3) 0.63778(7) 0.8178(9) 0.0357(7) Uani 1 1 d . . . . .
H12 H 0.647590 0.654517 0.823155 0.043 Uiso 1 1 calc R U . . .
C13 C 0.4394(4) 0.64827(7) 0.8076(10) 0.0374(7) Uani 1 1 d . . . . .
H13 H 0.418226 0.671974 0.807390 0.045 Uiso 1 1 calc R U . . .
C14 C 0.3305(3) 0.62403(8) 0.7976(9) 0.0372(7) Uani 1 1 d . . . . .
H14 H 0.236713 0.631113 0.789098 0.045 Uiso 1 1 calc R U . . .
C15 C 0.3654(3) 0.58953(7) 0.8005(9) 0.0320(7) Uani 1 1 d . . . . .
O5A O 0.0261(2) 0.31924(6) 0.6432(8) 0.0327(5) Uani 0.946(2) 1 d D . P A 1
H2AO H 0.085313 0.333750 0.675005 0.049 Uiso 0.946(2) 1 calc R U P A 1
O6A O 0.0561(3) 0.34494(7) 0.3618(8) 0.0458(7) Uani 0.946(2) 1 d D . P A 1
C16A C -0.0020(3) 0.32264(8) 0.4592(9) 0.0266(7) Uani 0.946(2) 1 d D . P A 1
C17A C -0.1076(3) 0.29810(8) 0.3814(8) 0.0224(7) Uani 0.946(2) 1 d D . P A 1
C18A C -0.1414(3) 0.29852(8) 0.1832(9) 0.0258(7) Uani 0.946(2) 1 d D . P A 1
C19A C -0.2477(4) 0.27557(9) 0.1144(9) 0.0303(7) Uani 0.946(2) 1 d D . P A 1
H19A H -0.270834 0.275705 -0.015482 0.036 Uiso 0.946(2) 1 calc R U P A 1
C20A C -0.3163(4) 0.25336(11) 0.2352(9) 0.0364(9) Uani 0.946(2) 1 d D . P A 1
H20A H -0.386467 0.238778 0.187145 0.044 Uiso 0.946(2) 1 calc R U P A 1
C21A C -0.2824(4) 0.25221(10) 0.4318(9) 0.0352(9) Uani 0.946(2) 1 d D . P A 1
H21A H -0.328882 0.237021 0.514654 0.042 Uiso 0.946(2) 1 calc R U P A 1
C22A C -0.1806(4) 0.27371(9) 0.4965(8) 0.0273(7) Uani 0.946(2) 1 d D . P A 1
N6A N -0.0759(3) 0.31958(8) 0.0554(8) 0.0342(6) Uani 0.946(2) 1 d D . P A 1
H3AN H -0.010413 0.333548 0.093289 0.041 Uiso 0.946(2) 1 calc R U P A 1
H4AN H -0.099639 0.319017 -0.063828 0.041 Uiso 0.946(2) 1 calc R U P A 1
F2A F -0.1464(2) 0.27094(5) 0.6849(7) 0.0357(5) Uani 0.946(2) 1 d D . P A 1
O5B O 0.038(3) 0.3185(8) -0.025(2) 0.0327(5) Uani 0.054(2) 1 d D . P A 2
H2BO H 0.096156 0.333243 -0.056390 0.049 Uiso 0.054(2) 1 calc R U P A 2
O6B O 0.063(3) 0.3449(7) 0.256(3) 0.0458(7) Uani 0.054(2) 1 d D . P A 2
C16B C 0.006(3) 0.3226(6) 0.1579(19) 0.0266(7) Uani 0.054(2) 1 d D . P A 2
C17B C -0.102(2) 0.2985(5) 0.2341(12) 0.0258(7) Uani 0.054(2) 1 d D . P A 2
C18B C -0.140(2) 0.2996(6) 0.4308(12) 0.0224(7) Uani 0.054(2) 1 d D . P A 2
C19B C -0.249(3) 0.2774(7) 0.4973(17) 0.0273(7) Uani 0.054(2) 1 d D . P A 2
H19B H -0.279323 0.279076 0.624312 0.033 Uiso 0.054(2) 1 calc R U P A 2
C20B C -0.312(3) 0.2538(8) 0.378(2) 0.0352(9) Uani 0.054(2) 1 d D . P A 2
H20B H -0.378444 0.238377 0.427053 0.042 Uiso 0.054(2) 1 calc R U P A 2
C21B C -0.276(3) 0.2525(7) 0.182(2) 0.0364(9) Uani 0.054(2) 1 d D . P A 2
H21B H -0.318671 0.236482 0.100181 0.044 Uiso 0.054(2) 1 calc R U P A 2
C22B C -0.179(2) 0.2751(5) 0.1168(13) 0.0303(7) Uani 0.054(2) 1 d D . P A 2
N6B N -0.070(3) 0.3194(8) 0.5612(16) 0.0342(6) Uani 0.054(2) 1 d D . P A 2
H3BN H 0.000389 0.331969 0.525894 0.041 Uiso 0.054(2) 1 calc R U P A 2
H4BN H -0.096600 0.319337 0.679445 0.041 Uiso 0.054(2) 1 calc R U P A 2
F2B F -0.146(3) 0.2729(7) -0.0723(13) 0.0357(5) Uani 0.054(2) 1 d D . P A 2
C23 C 0.0290(4) 0.50980(11) 0.9644(10) 0.0444(9) Uani 1 1 d . . . . .
H23A H -0.006645 0.533523 0.961569 0.053 Uiso 1 1 calc R U . . .
H23B H 0.131224 0.510577 0.973938 0.053 Uiso 1 1 calc R U . . .
C24 C 0.0314(4) 0.50940(11) 0.6284(10) 0.0472(10) Uani 1 1 d . . . . .
H24A H 0.133678 0.509769 0.620043 0.057 Uiso 1 1 calc R U . . .
H24B H -0.002755 0.533264 0.629510 0.057 Uiso 1 1 calc R U . . .
 
loop_
 _atom_site_aniso_label
 _atom_site_aniso_U_11
 _atom_site_aniso_U_22
 _atom_site_aniso_U_33
 _atom_site_aniso_U_23
 _atom_site_aniso_U_13
 _atom_site_aniso_U_12
F1 0.0257(8) 0.0312(9) 0.0908(18) -0.0035(13) -0.0029(12) -0.0019(7)
O1 0.0369(12) 0.0248(10) 0.0688(19) -0.0008(12) -0.0115(13) 0.0061(9)
O7 0.0344(11) 0.0374(12) 0.0607(17) -0.0005(15) 0.0010(13) -0.0057(10)
N1 0.0237(11) 0.0237(11) 0.0430(15) 0.0003(13) -0.0019(12) -0.0031(9)
N2 0.0202(11) 0.0256(12) 0.0525(18) -0.0001(14) -0.0011(13) -0.0002(9)
N3 0.0311(12) 0.0222(11) 0.0368(15) -0.0001(13) -0.0058(13) -0.0044(9)
N4 0.0201(10) 0.0243(11) 0.0378(14) -0.0038(12) -0.0005(12) -0.0019(9)
N5 0.0280(12) 0.0269(12) 0.070(2) -0.0023(16) -0.0011(15) -0.0063(10)
C1 0.0255(14) 0.0218(12) 0.053(2) -0.0020(16) -0.0014(16) -0.0033(10)
O2 0.0279(10) 0.0401(12) 0.0502(14) -0.0089(13) -0.0028(12) -0.0129(9)
O3 0.0278(10) 0.0205(9) 0.0698(17) -0.0010(13) 0.0018(13) -0.0006(8)
O4 0.0288(11) 0.0254(10) 0.113(2) -0.0033(17) -0.0007(16) -0.0006(9)
C2 0.0235(12) 0.0232(12) 0.0351(17) -0.0013(15) -0.0010(14) -0.0016(10)
C3 0.0292(14) 0.0238(13) 0.0362(18) 0.0010(15) -0.0065(15) -0.0012(11)
C4 0.0280(14) 0.0301(14) 0.0311(16) -0.0035(15) 0.0005(14) -0.0066(11)
C5 0.0230(12) 0.0221(12) 0.0284(15) -0.0009(14) -0.0012(13) -0.0026(10)
C6 0.0208(15) 0.0361(18) 0.100(4) -0.003(2) -0.0015(19) 0.0040(13)
C7 0.0488(19) 0.0249(14) 0.070(3) -0.001(2) -0.006(2) -0.0107(14)
C8 0.0240(14) 0.0358(16) 0.062(2) -0.0065(19) 0.0002(17) 0.0042(12)
C9 0.0279(14) 0.0243(13) 0.0434(18) -0.0016(16) 0.0015(15) -0.0016(11)
C10 0.0293(13) 0.0232(12) 0.0294(15) 0.0003(14) -0.0006(14) -0.0019(10)
C11 0.0325(14) 0.0249(13) 0.0297(16) 0.0019(15) 0.0021(14) -0.0010(11)
C12 0.0426(17) 0.0231(13) 0.0412(19) -0.0021(16) 0.0023(18) -0.0056(12)
C13 0.0491(18) 0.0209(13) 0.0423(19) 0.0005(16) -0.0037(19) 0.0027(12)
C14 0.0358(16) 0.0300(15) 0.046(2) -0.0002(17) -0.0013(17) 0.0054(12)
C15 0.0295(14) 0.0263(13) 0.0403(18) -0.0030(16) -0.0021(16) -0.0025(11)
O5A 0.0325(12) 0.0357(12) 0.0299(13) -0.0020(10) -0.0021(10) -0.0128(10)
O6A 0.0510(15) 0.0442(14) 0.0421(16) 0.0119(12) -0.0088(13) -0.0278(12)
C16A 0.0199(13) 0.0229(14) 0.0371(19) -0.0015(14) 0.0000(13) 0.0000(12)
C17A 0.0196(14) 0.0187(14) 0.0288(17) 0.0006(11) 0.0002(12) 0.0002(11)
C18A 0.0216(15) 0.0241(15) 0.0316(17) 0.0014(13) 0.0009(13) 0.0023(12)
C19A 0.0318(17) 0.0321(17) 0.0271(17) -0.0011(13) 0.0004(14) -0.0053(14)
C20A 0.034(2) 0.0353(19) 0.040(2) -0.0008(15) -0.0009(15) -0.0153(16)
C21A 0.038(2) 0.0327(18) 0.035(2) 0.0021(16) 0.0015(16) -0.0143(16)
C22A 0.0281(17) 0.0266(16) 0.0273(17) 0.0011(12) -0.0008(13) -0.0025(13)
N6A 0.0346(15) 0.0398(16) 0.0281(15) 0.0068(13) 0.0006(13) -0.0093(12)
F2A 0.0470(11) 0.0338(10) 0.0261(10) 0.0036(8) -0.0028(9) -0.0107(9)
O5B 0.0325(12) 0.0357(12) 0.0299(13) -0.0020(10) -0.0021(10) -0.0128(10)
O6B 0.0510(15) 0.0442(14) 0.0421(16) 0.0119(12) -0.0088(13) -0.0278(12)
C16B 0.0199(13) 0.0229(14) 0.0371(19) -0.0015(14) 0.0000(13) 0.0000(12)
C17B 0.0216(15) 0.0241(15) 0.0316(17) 0.0014(13) 0.0009(13) 0.0023(12)
C18B 0.0196(14) 0.0187(14) 0.0288(17) 0.0006(11) 0.0002(12) 0.0002(11)
C19B 0.0281(17) 0.0266(16) 0.0273(17) 0.0011(12) -0.0008(13) -0.0025(13)
C20B 0.038(2) 0.0327(18) 0.035(2) 0.0021(16) 0.0015(16) -0.0143(16)
C21B 0.034(2) 0.0353(19) 0.040(2) -0.0008(15) -0.0009(15) -0.0153(16)
C22B 0.0318(17) 0.0321(17) 0.0271(17) -0.0011(13) 0.0004(14) -0.0053(14)
N6B 0.0346(15) 0.0398(16) 0.0281(15) 0.0068(13) 0.0006(13) -0.0093(12)
F2B 0.0470(11) 0.0338(10) 0.0261(10) 0.0036(8) -0.0028(9) -0.0107(9)
C23 0.035(2) 0.034(2) 0.063(3) -0.0011(18) -0.0026(19) -0.0040(16)
C24 0.040(2) 0.038(2) 0.063(3) 0.0073(19) -0.0065(19) -0.0053(17)
 
_geom_special_details
;
 All esds (except the esd in the dihedral angle between two l.s. planes)
 are estimated using the full covariance matrix.  The cell esds are taken
 into account individually in the estimation of esds in distances, angles
 and torsion angles; correlations between esds in cell parameters are only
 used when they are defined by crystal symmetry.  An approximate (isotropic)
 treatment of cell esds is used for estimating esds involving l.s. planes.
;
 
loop_
 _geom_bond_atom_site_label_1
 _geom_bond_atom_site_label_2
 _geom_bond_distance
 _geom_bond_site_symmetry_2
 _geom_bond_publ_flag
F1 C15 1.354(3) . ?
O1 C3 1.211(4) . ?
O7 C23 1.411(5) . ?
O7 C24 1.419(5) . ?
N1 C1 1.334(4) . ?
N1 C5 1.355(3) . ?
N2 C1 1.341(4) . ?
N2 C2 1.381(4) . ?
N2 C6 1.465(4) . ?
N3 C4 1.378(4) . ?
N3 C3 1.419(4) . ?
N3 C7 1.473(4) . ?
N4 C4 1.361(4) . ?
N4 C5 1.376(3) . ?
N4 C8 1.466(4) . ?
N5 C11 1.354(4) . ?
N5 H1N 0.8600 . ?
N5 H2N 0.8600 . ?
C1 H1 0.9300 . ?
O2 C4 1.238(4) . ?
O3 C9 1.313(3) . ?
O3 H1O 0.8200 . ?
O4 C9 1.219(4) . ?
C2 C5 1.356(4) . ?
C2 C3 1.428(4) . ?
C6 H6A 0.9600 . ?
C6 H6B 0.9600 . ?
C6 H6C 0.9600 . ?
C6 H6D 0.9600 . ?
C6 H6E 0.9600 . ?
C6 H6F 0.9600 . ?
C7 H7A 0.9600 . ?
C7 H7B 0.9600 . ?
C7 H7C 0.9600 . ?
C7 H7D 0.9600 . ?
C7 H7E 0.9600 . ?
C7 H7F 0.9600 . ?
C8 H8A 0.9600 . ?
C8 H8B 0.9600 . ?
C8 H8C 0.9600 . ?
C9 C10 1.474(4) . ?
C10 C15 1.408(4) . ?
C10 C11 1.423(4) . ?
C11 C12 1.408(4) . ?
C12 C13 1.361(5) . ?
C12 H12 0.9300 . ?
C13 C14 1.389(5) . ?
C13 H13 0.9300 . ?
C14 C15 1.363(4) . ?
C14 H14 0.9300 . ?
O5A C16A 1.315(4) . ?
O5A H2AO 0.8200 . ?
O6A C16A 1.221(4) . ?
C16A C17A 1.475(4) . ?
C17A C22A 1.412(4) . ?
C17A C18A 1.416(5) . ?
C18A N6A 1.352(4) . ?
C18A C19A 1.419(5) . ?
C19A C20A 1.361(5) . ?
C19A H19A 0.9300 . ?
C20A C21A 1.406(5) . ?
C20A H20A 0.9300 . ?
C21A C22A 1.345(5) . ?
C21A H21A 0.9300 . ?
C22A F2A 1.355(4) . ?
N6A H3AN 0.8600 . ?
N6A H4AN 0.8600 . ?
O5B C16B 1.315(4) . ?
O5B H2BO 0.8200 . ?
O6B C16B 1.221(4) . ?
C16B C17B 1.475(4) . ?
C17B C22B 1.412(5) . ?
C17B C18B 1.416(5) . ?
C18B N6B 1.352(4) . ?
C18B C19B 1.420(5) . ?
C19B C20B 1.361(5) . ?
C19B H19B 0.9300 . ?
C20B C21B 1.407(5) . ?
C20B H20B 0.9300 . ?
C21B C22B 1.345(5) . ?
C21B H21B 0.9300 . ?
C22B F2B 1.355(4) . ?
N6B H3BN 0.8600 . ?
N6B H4BN 0.8600 . ?
C23 C24 1.473(5) 2_565 ?
C23 H23A 0.9700 . ?
C23 H23B 0.9700 . ?
C24 H24A 0.9700 . ?
C24 H24B 0.9700 . ?
 
loop_
 _geom_angle_atom_site_label_1
 _geom_angle_atom_site_label_2
 _geom_angle_atom_site_label_3
 _geom_angle
 _geom_angle_site_symmetry_1
 _geom_angle_site_symmetry_3
 _geom_angle_publ_flag
C23 O7 C24 111.5(2) . . ?
C1 N1 C5 103.5(2) . . ?
C1 N2 C2 106.5(2) . . ?
C1 N2 C6 126.0(3) . . ?
C2 N2 C6 127.5(3) . . ?
C4 N3 C3 126.8(2) . . ?
C4 N3 C7 117.2(3) . . ?
C3 N3 C7 115.9(3) . . ?
C4 N4 C5 119.2(2) . . ?
C4 N4 C8 120.7(2) . . ?
C5 N4 C8 120.1(2) . . ?
C11 N5 H1N 120.0 . . ?
C11 N5 H2N 120.0 . . ?
H1N N5 H2N 120.0 . . ?
N1 C1 N2 112.8(2) . . ?
N1 C1 H1 123.6 . . ?
N2 C1 H1 123.6 . . ?
C9 O3 H1O 109.5 . . ?
C5 C2 N2 105.0(2) . . ?
C5 C2 C3 123.5(3) . . ?
N2 C2 C3 131.5(3) . . ?
O1 C3 N3 121.7(3) . . ?
O1 C3 C2 127.8(3) . . ?
N3 C3 C2 110.5(2) . . ?
O2 C4 N4 120.5(3) . . ?
O2 C4 N3 121.4(3) . . ?
N4 C4 N3 118.1(2) . . ?
N1 C5 C2 112.2(2) . . ?
N1 C5 N4 125.9(2) . . ?
C2 C5 N4 121.9(2) . . ?
N2 C6 H6A 109.5 . . ?
N2 C6 H6B 109.5 . . ?
H6A C6 H6B 109.5 . . ?
N2 C6 H6C 109.5 . . ?
H6A C6 H6C 109.5 . . ?
H6B C6 H6C 109.5 . . ?
N2 C6 H6D 109.5 . . ?
H6A C6 H6D 141.1 . . ?
H6B C6 H6D 56.3 . . ?
H6C C6 H6D 56.3 . . ?
N2 C6 H6E 109.5 . . ?
H6A C6 H6E 56.3 . . ?
H6B C6 H6E 141.1 . . ?
H6C C6 H6E 56.3 . . ?
H6D C6 H6E 109.5 . . ?
N2 C6 H6F 109.5 . . ?
H6A C6 H6F 56.3 . . ?
H6B C6 H6F 56.3 . . ?
H6C C6 H6F 141.1 . . ?
H6D C6 H6F 109.5 . . ?
H6E C6 H6F 109.5 . . ?
N3 C7 H7A 109.5 . . ?
N3 C7 H7B 109.5 . . ?
H7A C7 H7B 109.5 . . ?
N3 C7 H7C 109.5 . . ?
H7A C7 H7C 109.5 . . ?
H7B C7 H7C 109.5 . . ?
N3 C7 H7D 109.5 . . ?
H7A C7 H7D 141.1 . . ?
H7B C7 H7D 56.3 . . ?
H7C C7 H7D 56.3 . . ?
N3 C7 H7E 109.5 . . ?
H7A C7 H7E 56.3 . . ?
H7B C7 H7E 141.1 . . ?
H7C C7 H7E 56.3 . . ?
H7D C7 H7E 109.5 . . ?
N3 C7 H7F 109.5 . . ?
H7A C7 H7F 56.3 . . ?
H7B C7 H7F 56.3 . . ?
H7C C7 H7F 141.1 . . ?
H7D C7 H7F 109.5 . . ?
H7E C7 H7F 109.5 . . ?
N4 C8 H8A 109.5 . . ?
N4 C8 H8B 109.5 . . ?
H8A C8 H8B 109.5 . . ?
N4 C8 H8C 109.5 . . ?
H8A C8 H8C 109.5 . . ?
H8B C8 H8C 109.5 . . ?
O4 C9 O3 121.4(3) . . ?
O4 C9 C10 122.6(3) . . ?
O3 C9 C10 115.9(2) . . ?
C15 C10 C11 116.0(2) . . ?
C15 C10 C9 123.9(3) . . ?
C11 C10 C9 120.1(2) . . ?
N5 C11 C12 118.8(3) . . ?
N5 C11 C10 122.0(2) . . ?
C12 C11 C10 119.1(3) . . ?
C13 C12 C11 121.6(3) . . ?
C13 C12 H12 119.2 . . ?
C11 C12 H12 119.2 . . ?
C12 C13 C14 120.8(3) . . ?
C12 C13 H13 119.6 . . ?
C14 C13 H13 119.6 . . ?
C15 C14 C13 117.9(3) . . ?
C15 C14 H14 121.0 . . ?
C13 C14 H14 121.0 . . ?
F1 C15 C14 116.3(3) . . ?
F1 C15 C10 119.1(2) . . ?
C14 C15 C10 124.6(3) . . ?
C16A O5A H2AO 109.5 . . ?
O6A C16A O5A 121.3(3) . . ?
O6A C16A C17A 123.2(3) . . ?
O5A C16A C17A 115.5(3) . . ?
C22A C17A C18A 116.7(3) . . ?
C22A C17A C16A 123.1(3) . . ?
C18A C17A C16A 120.2(3) . . ?
N6A C18A C17A 123.0(3) . . ?
N6A C18A C19A 118.2(3) . . ?
C17A C18A C19A 118.8(3) . . ?
C20A C19A C18A 121.1(3) . . ?
C20A C19A H19A 119.4 . . ?
C18A C19A H19A 119.4 . . ?
C19A C20A C21A 120.8(4) . . ?
C19A C20A H20A 119.6 . . ?
C21A C20A H20A 119.6 . . ?
C22A C21A C20A 118.0(4) . . ?
C22A C21A H21A 121.0 . . ?
C20A C21A H21A 121.0 . . ?
C21A C22A F2A 116.6(3) . . ?
C21A C22A C17A 124.5(3) . . ?
F2A C22A C17A 118.9(3) . . ?
C18A N6A H3AN 120.0 . . ?
C18A N6A H4AN 120.0 . . ?
H3AN N6A H4AN 120.0 . . ?
C16B O5B H2BO 109.5 . . ?
O6B C16B O5B 121.3(3) . . ?
O6B C16B C17B 123.2(3) . . ?
O5B C16B C17B 115.5(3) . . ?
C22B C17B C18B 116.7(3) . . ?
C22B C17B C16B 123.0(3) . . ?
C18B C17B C16B 120.2(3) . . ?
N6B C18B C17B 122.9(3) . . ?
N6B C18B C19B 118.2(3) . . ?
C17B C18B C19B 118.8(3) . . ?
C20B C19B C18B 121.1(4) . . ?
C20B C19B H19B 119.5 . . ?
C18B C19B H19B 119.5 . . ?
C19B C20B C21B 120.7(4) . . ?
C19B C20B H20B 119.6 . . ?
C21B C20B H20B 119.6 . . ?
C22B C21B C20B 118.0(4) . . ?
C22B C21B H21B 121.0 . . ?
C20B C21B H21B 121.0 . . ?
C21B C22B F2B 116.5(3) . . ?
C21B C22B C17B 124.4(3) . . ?
F2B C22B C17B 118.9(3) . . ?
C18B N6B H3BN 120.0 . . ?
C18B N6B H4BN 120.0 . . ?
H3BN N6B H4BN 120.0 . . ?
O7 C23 C24 106.6(3) . 2_565 ?
O7 C23 H23A 110.4 . . ?
C24 C23 H23A 110.4 2_565 . ?
O7 C23 H23B 110.4 . . ?
C24 C23 H23B 110.4 2_565 . ?
H23A C23 H23B 108.6 . . ?
O7 C24 C23 106.8(3) . 2_564 ?
O7 C24 H24A 110.4 . . ?
C23 C24 H24A 110.4 2_564 . ?
O7 C24 H24B 110.4 . . ?
C23 C24 H24B 110.4 2_564 . ?
H24A C24 H24B 108.6 . . ?
 
loop_
 _geom_torsion_atom_site_label_1
 _geom_torsion_atom_site_label_2
 _geom_torsion_atom_site_label_3
 _geom_torsion_atom_site_label_4
 _geom_torsion
 _geom_torsion_site_symmetry_1
 _geom_torsion_site_symmetry_2
 _geom_torsion_site_symmetry_3
 _geom_torsion_site_symmetry_4
 _geom_torsion_publ_flag
C5 N1 C1 N2 -0.4(5) . . . . ?
C2 N2 C1 N1 -0.1(5) . . . . ?
C6 N2 C1 N1 180.0(4) . . . . ?
C1 N2 C2 C5 0.5(4) . . . . ?
C6 N2 C2 C5 -179.5(4) . . . . ?
C1 N2 C2 C3 179.1(4) . . . . ?
C6 N2 C2 C3 -0.9(7) . . . . ?
C4 N3 C3 O1 -177.6(4) . . . . ?
C7 N3 C3 O1 1.4(6) . . . . ?
C4 N3 C3 C2 2.2(5) . . . . ?
C7 N3 C3 C2 -178.8(3) . . . . ?
C5 C2 C3 O1 178.6(4) . . . . ?
N2 C2 C3 O1 0.2(7) . . . . ?
C5 C2 C3 N3 -1.2(5) . . . . ?
N2 C2 C3 N3 -179.6(4) . . . . ?
C5 N4 C4 O2 -178.0(3) . . . . ?
C8 N4 C4 O2 -0.8(6) . . . . ?
C5 N4 C4 N3 2.3(5) . . . . ?
C8 N4 C4 N3 179.6(3) . . . . ?
C3 N3 C4 O2 177.4(4) . . . . ?
C7 N3 C4 O2 -1.6(6) . . . . ?
C3 N3 C4 N4 -2.9(6) . . . . ?
C7 N3 C4 N4 178.1(4) . . . . ?
C1 N1 C5 C2 0.7(4) . . . . ?
C1 N1 C5 N4 -179.8(4) . . . . ?
N2 C2 C5 N1 -0.8(4) . . . . ?
C3 C2 C5 N1 -179.5(3) . . . . ?
N2 C2 C5 N4 179.7(3) . . . . ?
C3 C2 C5 N4 1.0(6) . . . . ?
C4 N4 C5 N1 179.1(3) . . . . ?
C8 N4 C5 N1 1.8(6) . . . . ?
C4 N4 C5 C2 -1.5(5) . . . . ?
C8 N4 C5 C2 -178.8(4) . . . . ?
O4 C9 C10 C15 175.9(4) . . . . ?
O3 C9 C10 C15 -3.9(6) . . . . ?
O4 C9 C10 C11 -3.6(6) . . . . ?
O3 C9 C10 C11 176.6(3) . . . . ?
C15 C10 C11 N5 -179.8(4) . . . . ?
C9 C10 C11 N5 -0.3(6) . . . . ?
C15 C10 C11 C12 0.5(5) . . . . ?
C9 C10 C11 C12 180.0(4) . . . . ?
N5 C11 C12 C13 -179.7(4) . . . . ?
C10 C11 C12 C13 0.0(6) . . . . ?
C11 C12 C13 C14 -0.6(7) . . . . ?
C12 C13 C14 C15 0.7(6) . . . . ?
C13 C14 C15 F1 -179.9(4) . . . . ?
C13 C14 C15 C10 -0.2(6) . . . . ?
C11 C10 C15 F1 179.3(3) . . . . ?
C9 C10 C15 F1 -0.3(6) . . . . ?
C11 C10 C15 C14 -0.4(6) . . . . ?
C9 C10 C15 C14 -179.9(4) . . . . ?
O6A C16A C17A C22A -176.1(3) . . . . ?
O5A C16A C17A C22A 3.4(5) . . . . ?
O6A C16A C17A C18A 3.1(5) . . . . ?
O5A C16A C17A C18A -177.4(3) . . . . ?
C22A C17A C18A N6A -177.4(3) . . . . ?
C16A C17A C18A N6A 3.3(5) . . . . ?
C22A C17A C18A C19A 1.8(5) . . . . ?
C16A C17A C18A C19A -177.4(3) . . . . ?
N6A C18A C19A C20A 179.1(3) . . . . ?
C17A C18A C19A C20A -0.2(5) . . . . ?
C18A C19A C20A C21A -0.9(6) . . . . ?
C19A C20A C21A C22A 0.2(6) . . . . ?
C20A C21A C22A F2A -177.4(4) . . . . ?
C20A C21A C22A C17A 1.7(6) . . . . ?
C18A C17A C22A C21A -2.7(5) . . . . ?
C16A C17A C22A C21A 176.6(3) . . . . ?
C18A C17A C22A F2A 176.3(3) . . . . ?
C16A C17A C22A F2A -4.4(5) . . . . ?
O6B C16B C17B C22B 173(4) . . . . ?
O5B C16B C17B C22B -7(4) . . . . ?
O6B C16B C17B C18B -2(5) . . . . ?
O5B C16B C17B C18B 177(3) . . . . ?
C22B C17B C18B N6B 176(3) . . . . ?
C16B C17B C18B N6B -8(4) . . . . ?
C22B C17B C18B C19B 1(3) . . . . ?
C16B C17B C18B C19B 176(3) . . . . ?
N6B C18B C19B C20B -172(4) . . . . ?
C17B C18B C19B C20B 4(3) . . . . ?
C18B C19B C20B C21B -5(4) . . . . ?
C19B C20B C21B C22B 0(5) . . . . ?
C20B C21B C22B F2B 179(3) . . . . ?
C20B C21B C22B C17B 5(4) . . . . ?
C18B C17B C22B C21B -5(4) . . . . ?
C16B C17B C22B C21B 179(3) . . . . ?
C18B C17B C22B F2B -180(2) . . . . ?
C16B C17B C22B F2B 5(4) . . . . ?
C24 O7 C23 C24 175.6(2) . . . 2_565 ?
C23 O7 C24 C23 -174.5(2) . . . 2_564 ?
 
_refine_diff_density_max    0.180
_refine_diff_density_min   -0.217
_refine_diff_density_rms    0.044

_shelx_res_file
;
TITL xstr1502_auto_a.res in Pna2(1)
    faces-xstr1502_auto.res
    created by SHELXL-2018/3 at 00:50:41 on 13-Jul-2022
CELL 1.54184 9.462277 38.321968 6.960227 90 90 90
ZERR 4 0.000132 0.00057 0.000117 0 0 0
LATT -1
SYMM -X,-Y,0.5+Z
SYMM 0.5+X,0.5-Y,+Z
SYMM 0.5-X,0.5+Y,0.5+Z
SFAC C H N O F
UNIT 96 104 24 28 8
EADP O5A O5B
EADP O6A O6B
EADP C16A C16B
EADP C17A C18B
EADP C18A C17B
EADP C19A C22B
EADP C20A C21B
EADP C21A C20B
EADP C22A C19B
EADP N6A N6B
EADP F2A F2B

L.S. 14
PLAN  5
CONF
list 4
MORE -1
BOND $H
fmap 2 53
acta
REM SHEL 100 0.84
TWIN -1 0 0 0 -1 0 0 0 -1 2
OMIT 4 4 1
OMIT 6 18 -1
OMIT 6 24 -1
OMIT 6 20 -1
OMIT 6 18 1
OMIT 4 21 -1
OMIT 2 8 -5
OMIT 4 4 -1
OMIT 4 21 1
OMIT 1 3 0
OMIT 1 6 -2

WGHT    0.052600    1.187000
BASF   0.41019
FVAR       0.59947   0.94556   0.69612   0.07352
F1    5    0.256689    0.566648    0.789997    11.00000    0.02571    0.03119 =
         0.09078   -0.00348   -0.00292   -0.00194
O1    4    0.664216    0.335048    0.779129    11.00000    0.03690    0.02482 =
         0.06882   -0.00080   -0.01149    0.00612
O7    4   -0.012378    0.491666    0.797207    11.00000    0.03445    0.03737 =
         0.06072   -0.00053    0.00101   -0.00569
N1    3    0.536373    0.451300    0.813284    11.00000    0.02371    0.02365 =
         0.04296    0.00026   -0.00191   -0.00305
N2    3    0.717679    0.414493    0.789669    11.00000    0.02020    0.02562 =
         0.05245   -0.00008   -0.00105   -0.00023
N3    3    0.429359    0.349557    0.807198    11.00000    0.03114    0.02215 =
         0.03676   -0.00015   -0.00575   -0.00440
N4    3    0.350267    0.407563    0.823327    11.00000    0.02010    0.02429 =
         0.03779   -0.00377   -0.00054   -0.00187
N5    3    0.751788    0.593367    0.831654    11.00000    0.02800    0.02690 =
         0.06966   -0.00229   -0.00109   -0.00634
AFIX  93
H1N   2    0.815324    0.609385    0.836946    11.00000   -1.20000
H2N   2    0.776107    0.571746    0.833438    11.00000   -1.20000
AFIX   0

C1    1    0.676225    0.447904    0.798725    11.00000    0.02546    0.02181 =
         0.05346   -0.00204   -0.00142   -0.00329
AFIX  43
H1    2    0.738343    0.466700    0.795229    11.00000   -1.20000
AFIX   0
O2    4    0.194567    0.362958    0.822165    11.00000    0.02785    0.04009 =
         0.05019   -0.00890   -0.00281   -0.01294

O3    4    0.433000    0.517505    0.816937    11.00000    0.02784    0.02052 =
         0.06984   -0.00096    0.00183   -0.00056
AFIX  83
H1O   2    0.462366    0.497374    0.818051    11.00000   -1.50000
AFIX   0
O4    4    0.661983    0.528688    0.814731    11.00000    0.02880    0.02542 =
         0.11319   -0.00329   -0.00068   -0.00059

C2    1    0.596402    0.394525    0.799209    11.00000    0.02353    0.02318 =
         0.03511   -0.00128   -0.00102   -0.00161
C3    1    0.575353    0.357649    0.793639    11.00000    0.02918    0.02381 =
         0.03623    0.00104   -0.00651   -0.00115
C4    1    0.318986    0.372925    0.817446    11.00000    0.02797    0.03007 =
         0.03114   -0.00351    0.00051   -0.00657
C5    1    0.489227    0.417910    0.811900    11.00000    0.02301    0.02214 =
         0.02844   -0.00087   -0.00119   -0.00257
C6    1    0.863718    0.402170    0.773086    11.00000    0.02081    0.03614 =
         0.10028   -0.00327   -0.00152    0.00395
AFIX 127
H6A   2    0.864442    0.377167    0.764593    41.00000   -1.50000
H6B   2    0.916375    0.409386    0.884087    41.00000   -1.50000
H6C   2    0.906044    0.411882    0.659712    41.00000   -1.50000
H6D   2    0.926798    0.421789    0.774335   -41.00000   -1.50000
H6E   2    0.874866    0.389571    0.654841   -41.00000   -1.50000
H6F   2    0.885197    0.387075    0.879215   -41.00000   -1.50000
AFIX   0
C7    1    0.393485    0.312152    0.807172    11.00000    0.04880    0.02490 =
         0.06998   -0.00083   -0.00619   -0.01068
AFIX 127
H7A   2    0.310358    0.308429    0.883544    31.00000   -1.50000
H7B   2    0.470702    0.299054    0.860122    31.00000   -1.50000
H7C   2    0.376016    0.304595    0.677833    31.00000   -1.50000
H7D   2    0.461026    0.299623    0.730788   -31.00000   -1.50000
H7E   2    0.300682    0.308998    0.754210   -31.00000   -1.50000
H7F   2    0.395369    0.303458    0.936499   -31.00000   -1.50000
AFIX   0
C8    1    0.237397    0.433718    0.832968    11.00000    0.02401    0.03584 =
         0.06247   -0.00654    0.00024    0.00422
AFIX 137
H8A   2    0.270573    0.453825    0.901768    11.00000   -1.50000
H8B   2    0.157126    0.424019    0.898262    11.00000   -1.50000
H8C   2    0.210592    0.440434    0.705186    11.00000   -1.50000
AFIX   0

C9    1    0.540419    0.539195    0.814939    11.00000    0.02788    0.02427 =
         0.04338   -0.00165    0.00148   -0.00157
C10   1    0.504481    0.576629    0.812320    11.00000    0.02931    0.02322 =
         0.02943    0.00025   -0.00060   -0.00195
C11   1    0.613427    0.602190    0.820510    11.00000    0.03247    0.02492 =
         0.02968    0.00189    0.00207   -0.00099
C12   1    0.576518    0.637782    0.817827    11.00000    0.04262    0.02314 =
         0.04125   -0.00208    0.00231   -0.00561
AFIX  43
H12   2    0.647590    0.654517    0.823155    11.00000   -1.20000
AFIX   0
C13   1    0.439359    0.648274    0.807625    11.00000    0.04911    0.02088 =
         0.04227    0.00050   -0.00372    0.00269
AFIX  43
H13   2    0.418226    0.671974    0.807390    11.00000   -1.20000
AFIX   0
C14   1    0.330510    0.624028    0.797557    11.00000    0.03575    0.03002 =
         0.04598   -0.00019   -0.00126    0.00544
AFIX  43
H14   2    0.236713    0.631113    0.789098    11.00000   -1.20000
AFIX   0
C15   1    0.365448    0.589526    0.800460    11.00000    0.02950    0.02627 =
         0.04028   -0.00298   -0.00211   -0.00246

PART 1
O5A   4    0.026080    0.319235    0.643245    21.00000    0.03255    0.03572 =
         0.02990   -0.00202   -0.00207   -0.01279
AFIX  83
H2AO  2    0.085313    0.333750    0.675005    21.00000   -1.50000
AFIX   0
O6A   4    0.056052    0.344942    0.361838    21.00000    0.05099    0.04420 =
         0.04211    0.01186   -0.00875   -0.02785
C16A  1   -0.001976    0.322641    0.459154    21.00000    0.01990    0.02288 =
         0.03711   -0.00147    0.00001    0.00003
C17A  1   -0.107595    0.298097    0.381421    21.00000    0.01965    0.01874 =
         0.02880    0.00060    0.00019    0.00021
C18A  1   -0.141404    0.298516    0.183240    21.00000    0.02162    0.02409 =
         0.03158    0.00143    0.00088    0.00232
C19A  1   -0.247685    0.275567    0.114373    21.00000    0.03177    0.03208 =
         0.02706   -0.00106    0.00037   -0.00528
AFIX  43
H19A  2   -0.270834    0.275705   -0.015482    21.00000   -1.20000
AFIX   0
C20A  1   -0.316303    0.253360    0.235191    21.00000    0.03419    0.03530 =
         0.03976   -0.00085   -0.00090   -0.01529
AFIX  43
H20A  2   -0.386467    0.238778    0.187145    21.00000   -1.20000
AFIX   0
C21A  1   -0.282356    0.252206    0.431814    21.00000    0.03845    0.03274 =
         0.03452    0.00206    0.00150   -0.01431
AFIX  43
H21A  2   -0.328882    0.237021    0.514654    21.00000   -1.20000
AFIX   0
C22A  1   -0.180642    0.273708    0.496464    21.00000    0.02806    0.02660 =
         0.02728    0.00110   -0.00081   -0.00252
N6A   3   -0.075868    0.319583    0.055390    21.00000    0.03465    0.03978 =
         0.02809    0.00683    0.00056   -0.00929
AFIX  93
H3AN  2   -0.010413    0.333548    0.093289    21.00000   -1.20000
H4AN  2   -0.099639    0.319017   -0.063828    21.00000   -1.20000
AFIX   0
F2A   5   -0.146412    0.270940    0.684862    21.00000    0.04704    0.03379 =
         0.02613    0.00357   -0.00282   -0.01070
SAME 0.001 0.001 O5A > F2A
PART 2
O5B   4    0.037726    0.318532   -0.024613   -21.00000    0.03255    0.03572 =
         0.02990   -0.00202   -0.00207   -0.01279
AFIX  83
H2BO  2    0.096156    0.333243   -0.056390   -21.00000   -1.50000
AFIX   0
O6B   4    0.063323    0.344947    0.255607   -21.00000    0.05099    0.04420 =
         0.04211    0.01186   -0.00875   -0.02785
C16B  1    0.005831    0.322623    0.157876   -21.00000    0.01990    0.02288 =
         0.03711   -0.00147    0.00001    0.00003
C17B  1   -0.101834    0.298455    0.234061   -21.00000    0.02162    0.02409 =
         0.03158    0.00143    0.00088    0.00232
C18B  1   -0.139683    0.299619    0.430838   -21.00000    0.01965    0.01874 =
         0.02880    0.00060    0.00019    0.00021
C19B  1   -0.249440    0.277442    0.497340   -21.00000    0.02806    0.02660 =
         0.02728    0.00110   -0.00081   -0.00252
AFIX  43
H19B  2   -0.279323    0.279076    0.624312   -21.00000   -1.20000
AFIX   0
C20B  1   -0.311662    0.253817    0.378230   -21.00000    0.03845    0.03274 =
         0.03452    0.00206    0.00150   -0.01431
AFIX  43
H20B  2   -0.378444    0.238377    0.427053   -21.00000   -1.20000
AFIX   0
C21B  1   -0.276069    0.252501    0.182155   -21.00000    0.03419    0.03530 =
         0.03976   -0.00085   -0.00090   -0.01529
AFIX  43
H21B  2   -0.318671    0.236482    0.100181   -21.00000   -1.20000
AFIX   0
C22B  1   -0.178568    0.275110    0.116810   -21.00000    0.03177    0.03208 =
         0.02706   -0.00106    0.00037   -0.00528
N6B   3   -0.070200    0.319372    0.561213   -21.00000    0.03465    0.03978 =
         0.02809    0.00683    0.00056   -0.00929
AFIX  93
H3BN  2    0.000389    0.331969    0.525894   -21.00000   -1.20000
H4BN  2   -0.096600    0.319337    0.679445   -21.00000   -1.20000
AFIX   0
F2B   5   -0.145636    0.272898   -0.072296   -21.00000    0.04704    0.03379 =
         0.02613    0.00357   -0.00282   -0.01070

PART 0
C23   1    0.029003    0.509797    0.964359    11.00000    0.03547    0.03442 =
         0.06330   -0.00112   -0.00259   -0.00399
AFIX  23
H23A  2   -0.006645    0.533523    0.961569    11.00000   -1.20000
H23B  2    0.131224    0.510577    0.973938    11.00000   -1.20000
AFIX   0
C24   1    0.031362    0.509396    0.628400    11.00000    0.03981    0.03824 =
         0.06343    0.00731   -0.00653   -0.00529
AFIX  23
H24A  2    0.133678    0.509769    0.620043    11.00000   -1.20000
H24B  2   -0.002755    0.533264    0.629510    11.00000   -1.20000
AFIX   0
HKLF 4


REM  xstr1502_auto_a.res in Pna2(1)
REM wR2 = 0.1138, GooF = S = 1.048, Restrained GooF = 1.045 for all data
REM R1 = 0.0440 for 4714 Fo > 4sig(Fo) and 0.0469 for all 5038 data
REM 392 parameters refined using 27 restraints

END

WGHT      0.0522      1.2138

REM Highest difference peak  0.180,  deepest hole -0.217,  1-sigma level  0.044
Q1    1   0.5926  0.3822  0.8093  11.00000  0.05    0.18
Q2    1   0.9136  0.4199  0.9194  11.00000  0.05    0.17
Q3    1  -0.2410  0.3204  0.3100  11.00000  0.05    0.16
Q4    1   0.4357  0.5812  0.8010  11.00000  0.05    0.15
Q5    1   0.5896  0.6183  0.8034  11.00000  0.05    0.14
;
_shelx_res_checksum   29472

_shelx_hkl_file
;
   0   0  -8 527.999 21.6071   3
   0   0  -6 3550.82 134.025   3
   0   0  -5 10.9443 3.71331   3
   0   0  -5 5.86936 2.95260  14
   0   0  -4 10738.5 396.934  14
   0   0  -3 190.868 8.04572   5
   0   0  -3 209.004 8.82932  14
   0   0   1 103.001 4.57346   7
   0   0   1 110.422 4.23164   4
   0   0   2 71633.9 2637.07   7
   0   0   2 71657.0 2636.61   4
   0   0   3 165.144 8.01375   7
   0   0   3 172.483 7.01492   4
   0   0   3 180.135 7.97028   9
   0   0   4 10484.0 391.415   7
   0   0   4 10695.9 391.580   9
   0   0   5 12.2767 3.41254   7
   0   0   5 9.55447 3.13560   9
   0   0   5 8.68516 2.86973  15
   0   0   6 3457.63 129.324   7
   0   0   6 3404.80 128.365  15
   0   0   7 7.74845 3.52873   7
   0   1  -8-2.19677 2.93830   3
   0  -1  -8 4.82862 3.11605   3
   0   1  -6 10.2530 4.46487   3
   0  -1  -6 11.2269 4.68471   3
   0  -1  -5 138.399 8.11593   3
   0   1  -5 138.229 8.17195   3
   0  -1  -5 140.671 7.57418  14
   0   1  -5 135.025 7.60183  14
   0   1  -4 13.9090 3.16185  14
   0  -1  -4 10.0127 2.78922  14
   0   1  -3 1572.93 58.5119   5
   0  -1  -3 1536.22 58.2959   5
   0  -1  -3 1604.00 59.0045  14
   0   1  -3 1602.05 59.0872  14
   0   1  -2 23.3033 1.96334   5
   0  -1   1 666.280 24.9065   4
   0   1   1 676.386 24.8966   4
   0   1   2 16.7530 2.36060   7
   0  -1   2 18.9714 1.51414   4
   0   1   2 16.3326 1.49259   4
   0   1   3 1642.70 61.4067   7
   0   1   3 1597.53 60.5769   4
   0  -1   3 1631.09 60.6239   4
   0  -1   3 1642.28 61.4499   7
   0  -1   3 1666.73 61.5040   9
   0   1   3 1679.84 61.5163   9
   0  -1   4 13.0717 3.03513   7
   0   1   4 14.8480 3.16683   7
   0  -1   4 4.38305 2.82721   9
   0   1   4 8.82690 3.12649   9
   0  -1   5 146.027 7.97435   7
   0   1   5 143.038 8.05183   7
   0  -1   5 144.226 8.07340   9
   0   1   5 142.979 8.21819   9
   0   1   5 137.899 7.47968  15
   0  -1   5 142.942 7.48121  15
   0   1   6 10.0353 3.81606   7
   0  -1   6 13.3204 4.20594   7
   0   1   6 7.93785 3.25333  15
   0  -1   6 7.24403 3.29420  15
   0   1   7 126.516 7.93685   7
   0  -1   7 137.537 8.12347   7
   0   2  -8 35.2829 3.88193   3
   0  -2  -8 29.4857 3.67553   3
   0   2  -6 435.660 19.2083   3
   0  -2  -6 432.462 19.1473   3
   0   2  -6 407.812 18.3363  14
   0  -2  -5 16.0449 4.02089   3
   0   2  -5 14.3197 3.93500   3
   0   2  -5 17.8213 3.54492  14
   0   2  -5 15.3899 3.32169  16
   0   2  -4 3779.88 140.641  14
   0  -2  -4 3760.82 140.374  14
   0   2  -3 57.6484 3.51579   5
   0   2  -3 65.5520 4.27939  14
   0  -2  -3 61.4613 4.06082  14
   0   2  -2 9859.83 360.301   5
   0  -2  -2 9812.41 360.465  13
   0   2  -2 9610.19 360.597  14
   0  -2  -1 56.0933 2.86018   8
   0  -2   1 47.1175 2.05206   4
   0  -2   1 41.1610 2.36128   9
   0   2   2 9917.46 361.646   4
   0  -2   2 9743.75 361.677   4
   0   2   2 9751.63 362.106   7
   0  -2   3 53.7002 2.81806   4
   0   2   3 50.3752 3.92327   7
   0   2   3 51.3446 2.67602   4
   0  -2   3 53.1100 3.81136   9
   0   2   3 48.2643 3.83666   9
   0  -2   3 54.8816 3.76118   7
   0  -2   4 3717.18 136.952   4
   0   2   4 3706.34 138.129   7
   0  -2   4 3717.01 138.290   9
   0   2   4 3675.96 138.241   9
   0  -2   4 3653.70 138.085   7
   0  -2   5 14.9754 3.41727   7
   0   2   5 9.13917 3.49605   7
   0   2   5 12.0444 3.50574   9
   0  -2   5 14.5991 3.04977  15
   0   2   5 13.3585 2.99801  15
   0  -2   6 426.672 19.3708   7
   0   2   6 444.815 19.4160   7
   0  -2   6 445.509 18.5765  15
   0   2   6 434.436 18.5271  15
   0  -2   7-0.70956 3.32206   7
   0   2   7-0.23281 3.11920   7
   0  -3  -8 1.20422 2.80047   3
   0   3  -8 2.44763 2.77598   3
   0   3  -6 4.81068 3.88752   3
   0  -3  -6-0.50242 3.71688   3
   0   3  -6 3.49566 3.42724  14
   0  -3  -5 161.938 8.70386   3
   0   3  -5 161.471 8.69025   3
   0   3  -5 148.927 8.32630  14
   0   3  -5 141.503 8.01041  16
   0   3  -4 9.12580 3.08411  14
   0  -3  -4 9.38123 2.68477  14
   0   3  -3 16.1519 2.24038   5
   0   3  -3 15.0708 3.07842  14
   0  -3  -3 13.9686 2.50496  14
   0   3  -2 49.6511 2.94165   5
   0  -3  -2 42.6803 3.02061  13
   0   3  -2 51.3813 3.46838  14
   0   3  -1 1263.35 47.4363   5
   0  -3  -1 1297.61 47.5226   8
   0   3   0-0.01562 0.68402   5
   0  -3   1 1246.04 46.3400   4
   0  -3   1 1262.04 46.5368   9
   0  -3   2 40.2297 2.28402   4
   0   3   2 41.3735 2.20162   4
   0  -3   2 38.6324 2.87637   9
   0  -3   3 15.6680 2.75604   7
   0   3   3 11.2952 1.44172   4
   0   3   3 12.6550 2.72978   7
   0  -3   3 13.5067 1.63486   4
   0   3   3 15.7527 2.76333   9
   0  -3   3 13.1501 2.74154   9
   0   3   4 9.26560 3.11344   7
   0  -3   4 7.77439 2.80029   7
   0  -3   4 5.95917 1.63265   4
   0   3   4 6.73144 2.79296   9
   0  -3   4 8.71647 2.87859   9
   0  -3   5 143.390 8.45662   7
   0   3   5 166.408 8.71183   7
   0   3   5 170.881 8.89349   9
   0   3   5 160.670 8.15143  15
   0  -3   5 154.673 8.02552  15
   0   3   6 1.46881 3.37339   7
   0  -3   6 0.74690 3.50594   7
   0  -3   6-3.89731 2.94303  15
   0   3   6-4.25519 3.18981  15
   0   3   7 16.6397 3.87399   7
   0  -3   7 14.4812 3.77320   7
   0  -4  -8 94.7856 5.83668   3
   0   4  -8 107.685 6.11306   3
   0   4  -6 289.450 14.0989   3
   0  -4  -6 296.688 14.1055   3
   0   4  -6 279.066 13.6060  14
   0  -4  -5 15.8760 3.94059   3
   0   4  -5 16.7185 3.90414   3
   0   4  -5 18.2571 3.67314  16
   0   4  -5 19.7033 3.86871  14
   0  -4  -4 4183.10 154.673  14
   0   4  -4 4132.19 155.173  14
   0   4  -3 6.95762 2.16758   5
   0  -4  -3 6.34768 2.27898  14
   0   4  -3 5.90678 2.80240  14
   0   4  -2 12074.5 440.132   5
   0   4  -2 11774.2 440.335  14
   0   4  -1 0.79790 1.42276   5
   0  -4  -1 2.16605 1.43009   8
   0   4   0 1894.19 69.9685   5
   0  -4   1 0.74160 1.06367   4
   0   4   1-0.02175 1.06974  10
   0  -4   2 12123.0 445.416   4
   0  -4   2 11690.2 445.856   9
   0   4   2 12208.2 445.258  10
   0   4   3 7.34820 1.30939   4
   0  -4   3 6.55136 1.54686   4
   0   4   3 5.19448 2.57093   7
   0  -4   3 3.28591 2.68256   7
   0   4   3 5.73785 2.62326   9
   0  -4   3 5.13060 2.64672   9
   0  -4   4 4154.85 153.031   4
   0   4   4 4157.64 154.107   7
   0  -4   4 4005.24 154.058   7
   0   4   4 4194.57 154.304   9
   0  -4   5 11.2896 3.45958   7
   0   4   5 13.6305 3.62076   7
   0   4   5 12.4654 3.69024   9
   0   4   5 13.8028 3.05468  15
   0  -4   5 13.4294 3.00278  15
   0  -4   6 291.586 13.9090   7
   0   4   6 285.354 13.7572   7
   0   4   6 286.224 13.8993   9
   0  -4   6 278.930 12.8755  15
   0  -4   7 9.51895 3.58247   7
   0   4   7 5.47271 3.42656   7
   0  -5  -8-0.56821 2.53268   3
   0   5  -8 0.87058 2.77775   3
   0   5  -6 0.74349 3.89395   3
   0  -5  -6 1.22642 3.84663   3
   0   5  -6 2.07887 3.60180  16
   0   5  -6 1.62067 3.51161  14
   0   5  -5 316.594 14.0355   3
   0  -5  -5 291.413 13.8676   3
   0   5  -5 285.714 13.5214  16
   0   5  -5 292.923 13.6876  14
   0   5  -4 26.9410 3.72304  14
   0   5  -3 153.185 6.87134   5
   0  -5  -3 148.128 6.74467  14
   0   5  -3 146.828 7.33907  14
   0   5  -2 30.2480 2.64388   5
   0  -5  -2 29.5617 2.36706  13
   0   5  -2 30.0289 2.74129  14
   0   5  -1 1961.48 72.7059   5
   0   5   0-0.69012 1.14545   5
   0  -5   1 2029.93 73.9892   4
   0   5   1 2007.62 73.9451  10
   0  -5   1 1958.34 74.0303  11
   0  -5   2 27.9832 2.05445   4
   0   5   2 25.2333 1.70433  10
   0  -5   2 23.0730 2.52223   7
   0   5   3 143.687 6.11030   4
   0  -5   3 152.805 6.36195   4
   0   5   3 153.005 7.25452   7
   0  -5   3 152.435 7.21035   7
   0   5   3 143.576 7.22818   9
   0  -5   4 20.5652 3.45507   7
   0  -5   4 30.2776 2.36816   4
   0   5   4 28.4452 3.51433   7
   0   5   4 24.8001 3.44875   9
   0   5   5 309.439 14.0236   7
   0   5   5 305.678 14.2790   9
   0  -5   5 299.433 13.9910   7
   0  -5   5 299.091 13.3726  15
   0   5   5 310.430 13.5535  15
   0   5   6-0.73112 3.66588   7
   0  -5   6-0.25102 3.51744   7
   0   5   6 0.26851 3.09393   9
   0  -5   6-1.60882 2.92318  15
   0   5   7 71.7723 5.67839   7
   0  -5   7 70.2476 5.72771   7
   0  -6  -8 21.9176 3.09399   3
   0   6  -8 24.0808 3.22322   3
   0   6  -7 17.0431 3.60869  14
   0   6  -6 7.36610 4.02297   3
   0  -6  -6 8.74086 4.14141   3
   0   6  -6 7.74463 3.63740  16
   0   6  -6 14.4470 4.14923  14
   0  -6  -5 0.21241 3.33205   3
   0   6  -5 2.33400 3.42810   3
   0   6  -5 4.76124 3.35127  16
   0   6  -5 2.51870 3.39112  14
   0   6  -4 145.439 7.76865  14
   0   6  -3 43.2988 3.29377   5
   0  -6  -3 41.3356 3.37341  13
   0   6  -3 43.5401 3.96799  14
   0  -6  -3 46.5849 3.09572  14
   0   6  -2 1315.84 48.9266   5
   0  -6  -2 1298.59 48.9288  13
   0   6  -2 1301.62 49.0632  14
   0   6   0 1.62584 1.33656   5
   0  -6   0 1.78809 1.48602  11
   0  -6   1 0.97801 1.38561   4
   0   6   1-0.18184 0.93711   6
   0   6   1 1.68579 1.46989  10
   0  -6   1-0.34438 1.72950  11
   0  -6   2 1300.38 48.8414   4
   0   6   2 1313.64 48.6932  10
   0   6   2 1368.80 49.3015   9
   0  -6   2 1265.67 49.2209   7
   0   6   3 39.5718 2.34874   4
   0  -6   3 39.7151 2.68434   4
   0   6   3 34.4931 3.66107   9
   0  -6   3 37.6559 3.56269   7
   0  -6   4 145.682 6.59400   4
   0   6   4 156.525 7.73678   7
   0   6   4 148.776 7.80803   9
   0  -6   4 142.373 7.74479   7
   0   6   5 3.98510 3.04945   7
   0  -6   5 1.68713 3.08642   7
   0   6   5 1.59044 3.07628   9
   0  -6   5 1.97696 2.63756  15
   0   6   5-0.17099 2.77720  15
   0  -6   6 11.0711 4.09178   7
   0   6   6 11.4253 3.77537   7
   0   6   6 6.44451 3.46041   9
   0  -6   6 8.27030 3.14185  15
   0   6   7 15.7591 3.73765   7
   0   7  -8 3.21486 2.55211   3
   0  -7  -8 0.39339 2.48872   3
   0   7  -7 87.3552 6.12018  14
   0   7  -6 2.66475 3.94072   3
   0  -7  -6-0.61191 2.92563   1
   0  -7  -6-2.63305 3.51041   3
   0   7  -6-1.33113 3.63442  16
   0   7  -6-3.36935 3.73084  14
   0  -7  -5 28.7801 4.19401   3
   0   7  -5 33.8334 4.33330   3
   0   7  -5 29.9204 4.10459  14
   0   7  -5 29.7617 4.34819  16
   0   7  -4 15.2900 3.34911   3
   0  -7  -4 17.5450 3.36917   3
   0   7  -4 19.1768 3.84567  16
   0   7  -4 15.3478 3.41230  14
   0   7  -3 243.758 10.2764   5
   0  -7  -3 242.581 10.2851  13
   0   7  -3 234.310 10.5972  14
   0   7  -2 2.15065 2.07638   5
   0   7  -2 2.28207 2.00139  14
   0  -7  -2 1.46289 1.77840  13
   0   7   0 0.03573 1.57377   5
   0  -7   0-0.08016 1.73613  11
   0  -7   1 13.9888 1.89757   4
   0   7   1 15.4664 1.41185   6
   0  -7   1 13.0808 2.07997  11
   0   7   1 16.3588 1.89505  10
   0  -7   2 2.03270 1.68127   4
   0  -7   2 0.07733 1.98446   7
   0   7   2 0.74300 1.43100  10
   0  -7   2 1.84313 1.98986  11
   0  -7   3 248.890 10.0274   4
   0   7   3 241.292 9.75181   4
   0  -7   3 241.995 10.6877   7
   0   7   3 253.096 10.9406   9
   0   7   4 10.4811 2.87035   7
   0  -7   4 13.4379 1.96750   4
   0  -7   4 10.8479 3.28571   7
   0   7   4 13.0483 3.05293   9
   0  -7   5 29.1440 3.94919   7
   0   7   5 29.0190 4.14165   7
   0   7   5 32.5743 4.01503   9
   0  -7   5 31.2832 3.46528  15
   0   7   5 27.9141 3.53314  15
   0   7   6-0.48756 3.68953   7
   0  -7   6 1.01195 3.50243   7
   0   7   6 2.42037 3.81287   9
   0  -7   6-2.17367 2.85659  15
   0   7   7 81.2305 5.97787   7
   0  -8  -8 8.97386 2.59709   3
   0   8  -8 6.36561 2.49012   3
   0   8  -7 10.4740 3.72947   3
   0  -8  -7 7.33370 3.43054   3
   0   8  -7 9.59113 3.54236  14
   0  -8  -6 15.9279 3.31407   1
   0   8  -6 23.2186 3.65955   1
   0   8  -6 22.2773 4.26106   3
   0  -8  -6 23.1789 4.35602   3
   0   8  -6 31.7444 4.61512  16
   0   8  -6 28.5164 4.31338  14
   0   8  -5-0.84384 3.39494   3
   0  -8  -5 3.58057 3.41997   3
   0   8  -5 1.08832 3.18492  14
   0   8  -5-2.33236 3.52134  16
   0   8  -4 35.6746 3.82522   3
   0  -8  -4 32.4333 3.83424   3
   0   8  -4 36.2765 4.05990  14
   0   8  -4 32.6774 4.23638  16
   0   8  -3 8.87758 2.38244   5
   0  -8  -3 6.30626 2.28858  13
   0   8  -3 6.66148 2.68152  14
   0   8  -2 125.453 5.98030   5
   0  -8  -2 124.919 5.82498  13
   0   8  -2 127.646 5.99496  14
   0  -8  -1 9.46223 2.12604  13
   0   8   0 23.2559 2.11922   5
   0  -8   0 20.8195 2.16865  11
   0   8   1 7.65575 1.39506   6
   0  -8   1 7.40457 1.74776   4
   0   8   1 7.62194 1.92814  10
   0  -8   1 9.21420 2.09046  11
   0  -8   2 126.563 5.60932   4
   0  -8   2 129.070 6.01226   7
   0   8   2 125.011 5.40275  10
   0  -8   2 125.144 5.72131  11
   0  -8   3 4.88375 2.68757   7
   0   8   3 7.44020 1.48184   4
   0  -8   3 6.59741 1.86306   4
   0  -8   3 6.58698 2.30824  11
   0   8   3 5.91372 2.38729   9
   0   8   4 39.3464 3.89766   7
   0  -8   5 2.83431 3.20624   7
   0   8   5 1.92941 3.13221   7
   0   8   5 1.85726 3.11270   9
   0  -8   5 4.05230 2.76834  15
   0   8   5 4.76554 2.97796  15
   0  -8   6 20.6232 4.08418   7
   0   8   6 24.1216 4.22803   7
   0   8   6 16.4817 4.03204   9
   0   8   7 6.66980 3.45237   7
   0  -9  -8 3.76274 2.34707   3
   0   9  -8 2.87423 2.32783   3
   0   9  -7 26.8555 4.25132   3
   0  -9  -7 23.9319 4.06087   3
   0   9  -7 25.7217 4.01287  16
   0   9  -7 25.4300 4.10594  14
   0   9  -6 0.40770 2.82905   1
   0  -9  -6-0.23263 3.40392   3
   0  -9  -6 1.39859 3.06681   1
   0   9  -6 1.41447 3.60416   3
   0   9  -6 0.23451 3.81464  16
   0   9  -6-1.72454 3.74383  14
   0  -9  -5 46.9870 4.89261   3
   0   9  -5 41.1022 4.79217   3
   0   9  -5 41.2776 4.89597  16
   0   9  -5 47.8987 4.85991  14
   0   9  -4 6.37616 2.82968   3
   0  -9  -4 4.64292 2.87138   3
   0   9  -4 1.03221 2.92360  14
   0   9  -4 5.23158 3.32941  16
   0   9  -3 9.68727 2.67506   5
   0  -9  -3 11.0215 2.50199  13
   0   9  -3 8.35687 2.58606  14
   0   9  -2 10.5322 2.48224   5
   0   9  -2 10.3126 2.29506  14
   0  -9  -2 7.31589 2.20372  13
   0  -9  -1 1625.12 60.5726  13
   0   9   0 0.41715 1.85514   5
   0  -9   0 1.33127 2.05469  11
   0   9   1 1626.08 60.0083   6
   0   9   1 1576.77 60.2177  10
   0  -9   1 1654.34 60.3246  11
   0  -9   2 7.15205 2.02969   7
   0  -9   2 6.49869 1.99028   4
   0  -9   2 8.08710 2.08942  11
   0   9   2 10.6807 1.77820  10
   0  -9   3 9.92927 2.63758   7
   0  -9   3 9.50220 2.02680   4
   0   9   3 8.30261 1.51726  10
   0  -9   3 8.32258 2.27274  11
   0   9   3 12.6705 2.61755   9
   0   9   4 1.29961 2.74365   7
   0  -9   5 36.7258 4.59326   7
   0   9   5 44.0238 4.43612   7
   0   9   5 48.2009 4.84272   9
   0  -9   5 46.2661 4.15458  15
   0   9   5 40.7232 4.17286  15
   0   9   6 1.94581 3.55918   7
   0  -9   6 1.28135 3.56537   7
   0   9   6 0.27176 3.62230   9
   0 -10  -8 4.48875 2.17404   3
   0  10  -8 3.11790 2.23193   3
   0 -10  -7 6.26334 3.30931   3
   0  10  -7 3.18353 3.31410   3
   0  10  -7 6.34362 3.45637  16
   0  10  -7 2.52667 3.12536  14
   0  10  -6 0.23239 3.66283   3
   0 -10  -6 6.93433 3.08883   1
   0 -10  -6 10.3122 3.74547   3
   0  10  -6 2.21281 2.81165   1
   0  10  -6 5.77404 3.76297  16
   0  10  -6 7.21009 3.86602  14
   0 -10  -5 3.11278 3.41424   3
   0  10  -5 3.76299 3.49836   3
   0  10  -5 5.36269 3.91562  16
   0 -10  -4 77.0638 5.25601   3
   0  10  -4 74.5524 5.20805   3
   0  10  -4 71.6557 5.67582  16
   0  10  -4 73.0526 5.44507  14
   0  10  -3-1.00569 2.45924   5
   0 -10  -3 1.43965 2.17889  13
   0  10  -3 1.80537 2.62749  14
   0  10  -2 678.800 26.0722   5
   0 -10  -2 685.033 25.9941  13
   0  10  -2 657.796 26.0652  14
   0 -10  -1 12.4991 2.35994  13
   0  10   0 8.72887 2.14254   5
   0 -10   0 8.92609 2.20709  11
   0  10   1 10.2000 1.58526   6
   0  10   1 10.7196 2.17427  10
   0 -10   1 9.97449 2.28324  11
   0 -10   2 673.961 26.4275   4
   0 -10   2 701.038 26.5388  11
   0 -10   2 702.269 26.8064   7
   0  10   2 696.898 26.2720  10
   0 -10   3-0.25652 2.38875   7
   0 -10   3 0.33862 1.84490   4
   0  10   3 0.16437 1.39870  10
   0  10   3 1.06543 2.29637   9
   0 -10   3-0.18601 2.18256  11
   0 -10   4 83.6207 5.19311  15
   0 -10   5 3.83113 3.00703   7
   0  10   5 5.19343 3.35735   7
   0  10   5 4.76337 3.46498   9
   0  10   5 3.65049 2.86571  15
   0 -10   5 2.79412 2.79362  15
   0 -10   6 7.47661 3.96266   7
   0  10   6 2.42050 3.46175   7
   0  10   6 8.14533 4.03833   9
   0  11  -8 0.10203 2.04584   3
   0 -11  -8-0.40122 1.98529   3
   0 -11  -7 22.0886 3.56016   3
   0  11  -7 20.3018 3.71272   3
   0 -11  -7 21.6568 3.65402  19
   0  11  -7 13.4395 3.74627  14
   0  11  -7 19.1102 3.90714  16
   0  11  -6 7.29328 3.68397   3
   0 -11  -6-1.12272 3.38774   3
   0 -11  -6 4.48142 2.76000   1
   0  11  -6 5.78105 3.01451   1
   0  11  -6 2.94042 3.82323  16
   0  11  -6 5.49192 3.90233  14
   0 -11  -5 162.942 8.76119   3
   0  11  -5 162.062 8.91595   3
   0  11  -5 156.730 9.17576  16
   0  11  -4 7.99008 2.84765   3
   0 -11  -4 8.73311 2.90371   3
   0  11  -4 6.77968 3.50236  16
   0  11  -4 8.18360 3.11502  14
   0  11  -3 18.9857 3.03503   5
   0  11  -3 18.9641 2.26513  10
   0 -11  -3 17.3134 2.62143  13
   0  11  -3 18.0077 3.06709  14
   0  11  -2 0.93419 2.49872   5
   0  11  -2 0.93022 2.55231  14
   0 -11  -2 1.48488 2.25080  13
   0  11  -1 698.867 26.4861   5
   0 -11  -1 709.747 26.3993  13
   0  11  -1 670.039 26.2796  14
   0  11   0 0.51846 1.95351   5
   0 -11   0-0.55999 2.29725  11
   0  11   1 694.889 26.3894   6
   0 -11   1 714.770 26.7513  11
   0  11   1 695.509 26.6447  10
   0 -11   2-0.38922 1.99840   7
   0 -11   2 1.70311 2.12408  11
   0  11   2 1.59688 1.72975  10
   0 -11   3 16.6633 2.95188   7
   0  11   3 19.1570 1.91987  10
   0 -11   3 14.8262 2.60591  11
   0  11   3 20.5953 2.92054   9
   0 -11   4 7.22874 2.65089  15
   0  11   4 7.18175 2.85665  15
   0  11   5 163.590 8.94895   7
   0  11   5 170.658 9.33635   9
   0 -11   5 165.316 9.28125   7
   0  11   5 162.787 8.69722  15
   0  11   6 2.67017 3.32989   7
   0  11   6 4.07710 3.44898   9
   0  12  -8 1.56017 1.73850   3
   0 -12  -8 2.87065 1.83565   3
   0 -12  -7 4.51496 3.13798   3
   0  12  -7 5.66893 3.01576   3
   0 -12  -7 3.40822 3.11204  19
   0  12  -7 4.98947 3.39173  14
   0  12  -7 4.12969 3.48945  16
   0 -12  -6 90.4621 6.12406   1
   0 -12  -6 99.5868 6.71897   3
   0  12  -6 108.869 6.42293   1
   0  12  -6 96.0461 6.69584   3
   0  12  -6 91.9033 7.01548  14
   0  12  -6 97.4174 7.20692  16
   0 -12  -5 11.0813 3.53664   3
   0  12  -5 5.93257 3.34218   3
   0  12  -5 8.78777 3.96200  16
   0 -12  -4 128.062 7.00242   3
   0  12  -4 127.638 7.06476   3
   0  12  -4 125.246 7.62569  16
   0  12  -4 137.424 7.54858  14
   0  12  -3 21.1774 3.10408   5
   0  12  -3 19.8612 2.45449  10
   0 -12  -3 24.0929 2.90577  13
   0  12  -3 18.5088 3.11207  14
   0  12  -2 337.927 13.6891   5
   0 -12  -2 333.352 13.5421  13
   0  12  -2 321.457 13.6120  14
   0  12  -1 36.0278 2.92117   5
   0 -12  -1 32.7895 2.95509  13
   0  12  -1 32.3057 2.83706  14
   0 -12   0 5102.11 188.630  11
   0  12   1 31.2778 2.34642   6
   0 -12   1 32.0647 2.89523  11
   0  12   1 30.4723 2.80333  10
   0  12   2 333.421 13.2579  10
   0 -12   2 332.237 13.4934  11
   0 -12   3 18.5346 3.16881   7
   0 -12   3 14.5644 2.74185  11
   0  12   3 16.1048 2.94360   9
   0  12   3 20.2499 2.04280  10
   0 -12   4 119.852 7.16953   7
   0  12   4 134.559 7.49799   9
   0  12   4 136.837 7.16106  15
   0 -12   4 128.594 6.89555  15
   0 -12   5 8.23818 3.54641   7
   0  12   5 9.86384 3.56604   7
   0  12   5 5.39364 3.52942   9
   0  12   5 9.47376 3.28139  15
   0  12   6 92.4121 6.74206   7
   0  12   6 101.848 7.21675   9
   0 -13  -8 0.07740 1.47471   3
   0  13  -8-2.56465 1.71067   3
   0  13  -7 90.4638 6.02247   3
   0 -13  -7 106.267 6.20766   3
   0 -13  -7 98.2522 6.36069  19
   0  13  -7 104.438 6.65164  14
   0  13  -7 95.4348 6.50027  16
   0  13  -6 9.54424 3.59273   3
   0  13  -6 8.48548 2.91317   1
   0 -13  -6 8.87342 3.00071   1
   0 -13  -6 11.5167 3.61617   3
   0  13  -6 11.2036 4.34546  16
   0  13  -6 4.03399 3.75136  14
   0  13  -5 13.9447 3.38880   3
   0 -13  -5 14.0715 3.50250   3
   0  13  -5 17.1844 4.18284  16
   0 -13  -4 5.64095 2.90790   3
   0  13  -4 5.27263 2.73895   3
   0  13  -4 5.00755 3.25712  14
   0  13  -4 2.70261 3.32805  16
   0  13  -3 482.656 18.9915   5
   0 -13  -3 454.524 18.8481  13
   0  13  -3 460.929 18.3554  10
   0  13  -3 461.556 19.0953  14
   0  13  -2-1.16922 2.43214   5
   0 -13  -2-1.17179 2.43301  13
   0  13  -2 1.91538 2.22277  10
   0  13  -2 0.10092 2.43755  14
   0  13  -1 877.246 31.8007   5
   0 -13  -1 803.898 30.8186   1
   0 -13  -1 855.582 31.6383  13
   0  13  -1 864.705 31.7060  10
   0  13  -1 862.066 31.5552  14
   0  13   0 2.26127 1.92751  10
   0 -13   0 1.03537 2.33454  11
   0  13   1 844.980 31.7905   6
   0  13   1 830.390 32.0408  10
   0 -13   1 851.563 32.0988  11
   0  13   2-1.26736 1.98477  10
   0 -13   2 0.08833 2.09225  11
   0  13   3 501.235 19.3471   9
   0  13   3 462.912 18.2314  10
   0 -13   3 452.389 18.6212  11
   0 -13   4 3.29103 2.89165   7
   0  13   4 3.43460 3.16560   9
   0  13   4 5.31755 2.93590  15
   0  13   5 13.9556 3.54981   7
   0  13   5 19.1987 4.13268   9
   0  13   5 18.7368 3.52604  15
   0  13   6 12.7686 3.86827   7
   0  13   6 7.86243 4.08797   9
   0  14  -8 0.99766 1.34949   3
   0 -14  -7 11.4876 3.03303   3
   0  14  -7 9.00384 2.97718   3
   0 -14  -7 7.77311 3.26487  19
   0  14  -7 10.9285 3.78497  16
   0  14  -7 7.69284 3.40794  14
   0  14  -6 87.4599 5.84564   1
   0  14  -6 92.4723 6.36606   3
   0 -14  -6 90.1273 6.22698   3
   0  14  -6 96.5282 6.90861  14
   0  14  -6 97.7218 7.15309  16
   0 -14  -5 16.5653 3.09681   1
   0  14  -5 17.9541 3.50077   3
   0 -14  -5 17.7215 3.65125   3
   0  14  -5 21.8230 4.24219  14
   0  14  -5 21.0732 4.46348  16
   0  14  -4 262.363 11.8062   3
   0  14  -4 246.622 12.2846  16
   0  14  -4 262.480 12.3062  14
   0  14  -3 10.7610 2.85208   5
   0  14  -3 11.2268 2.37030  10
   0 -14  -3 11.6073 2.67066  13
   0  14  -3 14.1941 3.15217  14
   0  14  -2 973.313 37.0694   5
   0  14  -2 990.798 36.7758  10
   0 -14  -2 945.822 36.9239  13
   0  14  -2 946.235 36.9377  14
   0  14  -1 13.8264 1.03360   1
   0 -14  -1 14.5410 0.93985   1
   0  14  -1 19.0312 2.51087   5
   0  14  -1 16.3837 2.66836  10
   0 -14  -1 17.4706 2.35355  13
   0  14  -1 19.5432 2.45105  14
   0 -14   0 210.800 8.95226  11
   0  14   0 205.978 8.94213  10
   0  14   1 17.0166 2.10551   6
   0 -14   1 14.5460 2.58309  11
   0  14   1 15.9398 2.61919  10
   0 -14   2 969.916 36.7211  11
   0  14   2 955.276 36.4940  10
   0 -14   3 9.75801 2.50042  11
   0  14   3 11.7097 2.02622  10
   0  14   3 10.4961 2.81148   9
   0  14   4 277.016 12.6333   9
   0  14   4 253.661 11.9789  15
   0  14   5 14.5258 3.63541   7
   0  14   5 14.7424 4.08472   9
   0  14   5 20.2980 3.76476  15
   0  14   6 90.5648 7.11066   9
   0  14   6 95.1393 6.75631   7
   0  15  -7 8.10124 2.84535   3
   0 -15  -7 3.76587 3.17108  19
   0  15  -7 0.98862 3.10858  14
   0  15  -7-1.73124 3.23975  16
   0  15  -6 3.67520 2.76864   1
   0  15  -6 9.11603 3.14310   3
   0  15  -6 9.80058 4.05837  14
   0  15  -6 5.25292 3.89974  16
   0  15  -5 560.333 22.8185   1
   0  15  -5 559.919 23.2099   3
   0  15  -5 565.080 23.8619  14
   0  15  -5 546.954 23.8540  16
   0  15  -4 2.98503 2.68759   3
   0  15  -4 4.06177 3.24815  14
   0  15  -4 6.51882 3.60306  16
   0  15  -3 121.907 6.84949   5
   0 -15  -3 117.184 6.51941  13
   0  15  -3 123.884 6.17721  10
   0  15  -3 128.317 7.07152  16
   0  15  -3 132.488 7.01012  14
   0  15  -2-0.72505 2.57375   5
   0  15  -2 3.89189 2.33931  10
   0 -15  -2 1.50540 2.51955  13
   0  15  -2 0.55122 2.51856  14
   0  15  -1 419.329 16.1962   1
   0  15  -1 470.100 17.5082   5
   0 -15  -1 459.748 17.2484  13
   0  15  -1 457.903 17.3958  10
   0  15  -1 473.374 17.1590  14
   0 -15   0-0.51694 2.27277  11
   0 -15   0 2.18721 1.88002  13
   0  15   0 1.55005 2.09871  10
   0  15   1 452.919 17.6568   6
   0 -15   1 465.629 18.0099  11
   0 -15   1 449.812 17.4679  12
   0  15   1 446.327 17.9409  10
   0 -15   2-0.70316 2.33744  11
   0  15   2 2.58469 2.17710  10
   0  15   3 127.934 6.05908  10
   0  15   4 6.81896 3.29942   9
   0  15   4 6.57657 2.95211  15
   0  15   5 579.823 23.7220   7
   0  15   5 544.922 23.9610   9
   0  15   5 555.915 23.3192  15
   0  15   6 6.89973 3.53731   7
   0  15   6 8.10839 3.66905   9
   0  16  -7 0.84344 2.52579   3
   0 -16  -7 6.01103 3.17609  19
   0  16  -7 0.77214 3.01058  14
   0  16  -7 1.31433 3.32871  16
   0  16  -6 71.1671 5.18142   1
   0  16  -6 76.8076 5.56068   3
   0  16  -6 76.8723 6.31115  16
   0  16  -6 71.8362 6.07785  14
   0  16  -5 57.5290 4.64506   1
   0  16  -5 67.2369 5.20194   3
   0  16  -5 75.2367 6.13214  14
   0  16  -5 76.5861 6.22491  16
   0  16  -4 273.092 12.3773   3
   0  16  -4 294.273 13.1986  14
   0  16  -4 273.734 13.2323  16
   0  16  -3 41.8804 3.53418  10
   0 -16  -3 42.9193 3.93864  13
   0 -16  -3 41.4092 4.59417  20
   0  16  -3 50.5702 4.37757  16
   0  16  -3 49.4503 4.40712  14
   0  16  -2 924.237 35.9095   5
   0 -16  -2 902.628 35.6338  13
   0  16  -2 948.668 35.6136  10
   0  16  -2 933.775 35.7019  14
   0  16  -1 7.08224 2.39080   5
   0 -16  -1 12.8149 2.45649  13
   0  16  -1 10.3558 2.60701  10
   0  16  -1 12.8003 2.35935  14
   0  16   0 204.514 8.82794  10
   0 -16   0 201.379 8.46657  13
   0 -16   0 193.372 8.80317  11
   0  16   1 10.1881 2.09475   6
   0 -16   1 10.8535 1.85204  12
   0  16   1 8.68813 2.54962  10
   0 -16   1 10.8252 2.66208  11
   0  16   2 909.390 34.8888  10
   0 -16   2 915.838 35.0327  11
   0  16   3 44.1546 3.20182  10
   0  16   4 275.844 13.1111   9
   0  16   4 278.119 12.7533  15
   0  16   5 59.0356 5.49095   7
   0  16   5 66.7916 5.72746   9
   0  16   5 57.0705 5.12451  15
   0  16   6 76.7438 5.96704   7
   0  16   6 75.2705 6.26681   9
   0  17  -7 22.2309 2.91186   3
   0 -17  -7 31.1949 3.90538  19
   0  17  -7 25.7890 3.62198  14
   0  17  -7 25.6134 3.95544  16
   0  17  -6 0.18438 2.95680   3
   0  17  -6 0.24775 3.69597  16
   0  17  -6 3.96750 3.49138  14
   0  17  -5 251.750 11.7306   3
   0  17  -5 249.637 11.3779   1
   0  17  -5 237.211 12.6704  16
   0  17  -5 260.620 12.6991  14
   0  17  -4 0.50884 1.91742   1
   0  17  -4 1.36125 2.62432   3
   0  17  -4-0.64429 3.35483  16
   0  17  -4-1.49361 3.24906  14
   0 -17  -3 195.743 9.41345  13
   0  17  -3 208.286 9.13467  10
   0 -17  -3 180.085 9.90075  20
   0  17  -3 196.694 9.66734  14
   0  17  -3 212.571 9.94083  16
   0  17  -2 2.73985 2.72367   5
   0  17  -2 2.76003 1.18889   1
   0  17  -2 4.64190 2.50394  10
   0 -17  -2 4.22126 2.61776  13
   0  17  -2 3.48371 2.40593  14
   0  17  -1 864.224 32.5438  10
   0 -17  -1 839.399 32.3031  13
   0  17  -1 831.711 32.1849  14
   0 -17   0-0.07405 1.95565  13
   0 -17   0-0.49956 2.17534  11
   0  17   0-1.10982 2.20536  10
   0  17   1 845.871 31.8598   6
   0  17   1 795.452 32.1560  10
   0 -17   1 862.708 32.2154  11
   0 -17   2 3.46850 2.38851  11
   0  17   2 5.56359 2.21858  10
   0  17   3 198.319 8.78624  10
   0  17   4-1.12844 3.01591   9
   0  17   4 1.52289 3.07449  15
   0  17   5 240.172 12.2263   7
   0  17   5 246.270 12.7121   9
   0  17   5 262.334 12.1123  15
   0  17   6 1.86321 3.30328   7
   0  17   6 3.21884 3.56681   9
   0 -18  -7 0.33795 3.07886  19
   0  18  -7-3.36752 3.21118  16
   0  18  -7-1.44602 2.85635  14
   0  18  -6 13.4920 3.83755  14
   0  18  -6 11.2954 4.21228  16
   0  18  -5 3.04998 2.90545   3
   0  18  -5 0.50392 4.01992  16
   0  18  -5 7.06754 4.08583  14
   0  18  -4 333.735 14.0204   1
   0  18  -4 331.292 15.3052  16
   0  18  -4 338.473 15.3004  14
   0  18  -3 12.7791 2.70966  10
   0 -18  -3 12.2266 2.91662  13
   0 -18  -3 13.8764 3.82674  20
   0  18  -3 16.5967 3.37343  14
   0  18  -3 13.8687 3.58781  16
   0 -18  -2 2399.17 91.7396  13
   0  18  -2 2443.10 91.7239  10
   0  18  -2 2505.97 91.8054  14
   0 -18  -1 7.10209 2.28077  13
   0  18  -1 5.84242 2.58486  10
   0  18  -1 6.86108 2.11714  14
   0  18   0 854.987 33.4984  10
   0 -18   0 867.527 33.4882  11
   0 -18   0 880.288 33.0970  13
   0  18   1 7.58112 2.15271   6
   0  18   1 6.19373 2.55339  10
   0 -18   1 7.51882 2.65796  11
   0  18   2 2373.86 89.4124  10
   0 -18   2 2406.28 89.5194  11
   0  18   3 8.59605 2.23426  10
   0  18   4 328.148 14.9772   9
   0  18   4 317.541 14.5200  15
   0  18   5 4.90232 3.44776   7
   0  18   5 1.89354 3.68257   9
   0  18   5 3.17580 3.39714  15
   0  18   6 16.5146 3.80053   7
   0  18   6 14.3736 4.06079   9
   0 -19  -7 5.75007 3.09257  19
   0  19  -7 5.77828 3.16065  16
   0  19  -7 2.25049 2.67248  14
   0  19  -6 4.82013 3.65929  14
   0  19  -5 555.178 24.3837  16
   0  19  -5 583.609 24.4923  14
   0  19  -4 1.80611 3.52949  16
   0  19  -4 5.82049 3.39105  14
   0  19  -3 26.8767 3.18174  10
   0 -19  -3 24.6073 3.23148  13
   0 -19  -3 19.8322 4.26207  20
   0  19  -3 19.1644 3.49935  14
   0  19  -3 19.7905 3.86452  16
   0 -19  -2 29.2125 3.23335  13
   0  19  -2 23.4531 3.27764  10
   0  19  -2 32.0504 3.40229  14
   0 -19  -1 23.4069 2.72619  13
   0  19  -1 19.1679 3.06679  10
   0  19  -1 20.9020 2.43390  14
   0  19   0 0.35220 2.43305  10
   0 -19   0 2.26358 1.99848  13
   0 -19   0 3.10112 2.46442  11
   0  19   1 21.1192 2.53094   6
   0  19   1 20.4345 3.11937  10
   0 -19   1 17.5818 2.89458  11
   0  19   2 25.7193 3.14619  10
   0 -19   2 29.2950 3.17655  11
   0  19   3 23.1861 2.73220  10
   0  19   4 4.54559 3.23284   9
   0  19   4 10.1967 3.57556  15
   0  19   5 565.020 24.2059   7
   0  19   5 589.687 24.8539   9
   0  19   5 571.209 24.0101  15
   0  19   6 0.45030 3.12465   7
   0  19   6 0.52716 3.33278   9
   0 -20  -7 1.74301 2.85105  19
   0  20  -7 4.71699 3.12678  16
   0  20  -7 0.66091 2.70770  14
   0  20  -6 14.3929 4.06448  14
   0  20  -5 49.1222 5.01099   6
   0  20  -5 46.2469 5.77119  16
   0  20  -5 50.4753 5.53334  14
   0  20  -4 56.5377 5.39184  16
   0 -20  -3 0.81123 2.52472  13
   0 -20  -3 0.63807 3.44126  20
   0  20  -3-1.49966 3.38615  16
   0  20  -3-0.71855 2.86992  14
   0  20  -2 1500.38 56.9256  10
   0 -20  -2 1491.36 56.8375  13
   0 -20  -2 1453.10 57.2332  20
   0  20  -2 1532.98 56.8650  14
   0  20  -1 4.53004 2.77787  10
   0 -20  -1 0.85667 2.15955  13
   0  20  -1 3.66132 2.00144  14
   0 -20   0 60.3819 3.70603  13
   0 -20   0 61.0765 4.12891  11
   0  20   0 59.0850 4.26854  10
   0  20   1 5.14354 2.12894   6
   0  20   1 1.52543 2.62765  10
   0 -20   1 2.45957 2.51147  11
   0 -20   2 1479.92 55.3687  11
   0  20   2 1431.56 55.2782  10
   0  20   3 0.78104 2.20198  10
   0  20   4 54.8495 5.06615   9
   0  20   4 56.1249 4.99841  15
   0  20   5 40.2496 4.84216   7
   0  20   5 40.1879 5.25708   9
   0  20   5 32.3773 4.46202  15
   0  20   6 6.82289 3.45670   7
   0  20   6 13.7948 3.93140   9
   0 -21  -7 4.11327 2.85076  19
   0  21  -7 1.69544 2.87646  16
   0  21  -6 2.53972 3.28237  14
   0  21  -5 429.573 19.4277   6
   0  21  -5 451.067 19.8110  14
   0  21  -5 464.270 20.0637  16
   0  21  -4-0.94012 3.72048  16
   0 -21  -3 121.617 6.89977  13
   0 -21  -3 117.897 7.71499  20
   0  21  -3 123.198 7.37355  16
   0  21  -3 135.878 7.29695  14
   0  21  -2 13.3494 3.00077  10
   0 -21  -2 15.6628 2.95034  13
   0 -21  -2 17.5219 3.48691  20
   0  21  -2 14.1528 2.82217  14
   0  21  -1 648.174 26.2627  10
   0 -21  -1 666.434 25.8522  13
   0  21  -1 663.036 25.6154  14
   0  21   0 3.11070 2.47589  10
   0 -21   0 1.58589 2.55720  11
   0  21   1 668.762 25.8841   6
   0 -21   1 667.697 26.2022  11
   0  21   1 650.598 26.2717  10
   0  21   2 13.7693 2.93766  10
   0 -21   2 12.2755 2.79370  11
   0  21   4 1.01325 3.38510   9
   0  21   4 0.21767 2.99137  15
   0  21   5 472.222 20.3086   7
   0  21   5 463.477 20.7538   9
   0  21   5 463.690 20.1404  15
   0  21   6-2.30543 3.42412   9
   0 -22  -7 0.43660 2.67743  19
   0  22  -7-1.59567 2.70537  16
   0 -22  -6 378.734 16.6697  19
   0  22  -6 363.024 16.4233  16
   0  22  -6 348.179 16.3451  14
   0  22  -5 15.8400 3.93166   6
   0  22  -5 27.4729 4.59729  14
   0  22  -5 25.8321 5.04727  16
   0  22  -4 235.185 12.0403  16
   0  22  -4 242.451 11.9843  14
   0 -22  -3 8.09850 2.70330  13
   0  22  -3 6.13980 2.82741  10
   0 -22  -3 8.59885 3.87131  20
   0  22  -3 9.72800 3.39867  16
   0  22  -3 9.42317 3.24823  14
   0 -22  -2 95.6515 5.60663  13
   0 -22  -2 102.396 6.39945  20
   0  22  -2 93.5055 5.81669  16
   0  22  -2 98.3880 5.71457  14
   0 -22  -1 13.7760 2.61644  13
   0  22  -1 10.7047 3.00705  10
   0 -22  -1 8.98280 2.94867  20
   0  22  -1 9.66280 2.12605  14
   0 -22   0 1559.10 57.5604  11
   0  22   0 1461.56 57.4835  10
   0  22   1 9.48848 2.42380   6
   0 -22   1 10.7904 2.80505  11
   0  22   1 10.7464 2.99579  10
   0 -22   2 103.166 5.88348  11
   0  22   2 102.185 5.95283  10
   0  22   4 243.312 12.2804   9
   0  22   4 236.617 11.8423  15
   0  22   5 13.7626 3.86883   7
   0  22   5 20.2704 4.31212   9
   0  22   5 20.6866 4.04689  15
   0  22   6 331.947 15.5149   9
   0 -23  -7 43.4859 3.92184  19
   0  23  -7 41.7250 3.84087  16
   0 -23  -6 7.18491 3.78899  19
   0  23  -6 7.33231 3.46880  14
   0  23  -6 7.85268 3.76521  16
   0  23  -5 50.3893 5.13815   6
   0  23  -5 58.4115 5.88864  16
   0  23  -5 59.6521 5.67260  14
   0  23  -4-1.45377 4.00338  16
   0  23  -4 0.93617 3.64901  14
   0  23  -3 462.943 19.2021  10
   0 -23  -3 434.764 19.9978  20
   0  23  -3 472.409 19.4278  14
   0  23  -3 448.410 19.5256  16
   0 -23  -2 7.56692 2.64406  13
   0 -23  -2 10.7640 3.71915  20
   0  23  -2 7.78546 3.12951  16
   0 -23  -2 10.8320 3.15710  17
   0  23  -2 10.1723 2.56762  14
   0 -23  -1 1843.38 70.2469  13
   0 -23  -1 1848.64 70.8459  20
   0  23  -1 1892.42 69.9793  14
   0  23   0 6.47830 2.92541  10
   0 -23   0 5.43260 2.62134  20
   0  23   0 4.20537 2.84942   6
   0  23   1 1814.16 67.5445   6
   0 -23   1 1886.94 67.9277  11
   0  23   1 1667.62 67.8259  10
   0 -23   2 5.49861 2.51356  11
   0  23   3 472.328 19.4890  10
   0  23   4 2.67307 3.62772   9
   0  23   4-2.07278 3.38461  15
   0  23   5 62.7124 5.60480   7
   0  23   5 70.5947 6.21021   9
   0  23   5 62.8381 5.52798  15
   0 -24  -7 1.81180 2.51894  19
   0  24  -7-4.40474 2.64156  16
   0 -24  -6 70.1143 5.73294  19
   0  24  -6 73.4370 5.82891  16
   0  24  -6 69.4155 5.47227  14
   0  24  -5-3.29408 3.42785   6
   0  24  -5 2.76030 3.79017  16
   0  24  -5 4.89951 3.66204  14
   0  24  -4 24.1816 4.58857  16
   0  24  -4 24.5968 4.15640  14
   0  24  -3 0.91948 3.03933  10
   0 -24  -3 2.51206 4.15124  20
   0  24  -3 3.10650 3.04537  14
   0  24  -3 1.45540 3.48280  16
   0  24  -2 42.2215 4.14941  10
   0 -24  -2 38.3791 3.67492  13
   0 -24  -2 39.6275 4.54086  20
   0  24  -2 36.6773 4.11937  16
   0 -24  -2 36.4148 3.97707  17
   0  24  -2 40.7817 3.69201  14
   0 -24  -1 9.58811 2.37166  13
   0 -24  -1 5.34120 3.01112  20
   0  24  -1 6.74671 2.02228  14
   0 -24   0 362.909 15.5594  20
   0  24   1 0.91156 2.24984   6
   0 -24   1 2.92463 2.44648  11
   0  24   2 37.3777 3.84465  10
   0  24   3 2.93190 2.58536  10
   0  24   4 27.5742 4.80097   9
   0  24   4 22.3755 4.30184  15
   0  24   5 2.09175 3.39645   7
   0  24   5 3.09793 3.69672   9
   0  24   5 6.53870 3.44672  15
   0 -25  -7 3.37074 2.38310  19
   0  25  -7-0.69186 2.25807  16
   0 -25  -6 7.56032 3.68203  19
   0  25  -6 8.77614 3.58212  16
   0  25  -6 6.09296 3.29191  14
   0  25  -5 263.449 13.1717   6
   0  25  -5 289.526 13.4819  14
   0  25  -5 278.603 13.6256  16
   0  25  -4 3.88336 3.56026   6
   0  25  -4 0.98021 3.77120  16
   0  25  -4 5.82562 3.74557  14
   0  25  -3 830.386 33.0345  10
   0 -25  -3 816.048 32.8660  13
   0 -25  -3 827.649 33.9400  20
   0  25  -3 818.543 33.0450  14
   0  25  -3 848.056 33.3914  16
   0  25  -2 3.94498 3.06923  10
   0 -25  -2 2.18416 2.63770  13
   0 -25  -2 5.80354 3.56601  20
   0  25  -2 2.57218 2.55414  14
   0 -25  -2 5.29082 2.86724  17
   0  25  -2 2.67721 3.09374  16
   0  25  -1 212.112 10.3672  10
   0 -25  -1 216.778 10.4885  20
   0 -25   0 3.85001 2.73884  20
   0  25   0 1.30014 2.73246   6
   0 -25   1 206.574 9.68936  11
   0  25   1 192.663 9.78266  10
   0  25   2 2.41680 2.68257  10
   0  25   3 831.679 32.8310  10
   0  25   4 0.27704 3.68290   9
   0  25   4 1.67383 3.65592  15
   0  25   5 243.846 12.4611   7
   0  25   5 263.643 13.2226   9
   0  25   5 269.730 12.5104  15
   0 -26  -7 2.54108 2.14722  19
   0  26  -7-1.77253 2.16936  16
   0 -26  -6 32.2018 4.32053  19
   0  26  -6 37.0693 4.04680  14
   0  26  -6 29.0538 4.26756  16
   0  26  -5 4.88477 3.51775   6
   0  26  -5 3.84749 4.01774  16
   0  26  -5 5.55179 3.59711  14
   0  26  -4 42.4152 5.21459   6
   0  26  -4 48.6493 5.22630  16
   0  26  -4 43.8465 4.87749  14
   0 -26  -3 5.62763 2.95009  13
   0  26  -3 4.79190 3.39074  10
   0 -26  -3 4.54237 4.18401  20
   0  26  -3-0.42810 3.28165  16
   0  26  -2 167.454 8.59828  10
   0 -26  -2 157.365 7.90710  13
   0 -26  -2 163.421 8.90470  20
   0 -26  -2 149.328 8.03575  17
   0  26  -2 147.487 7.78207  14
   0  26  -2 147.903 8.10176  16
   0  26  -1 1.90691 3.11298  10
   0 -26  -1 0.19365 3.09970  20
   0  26   0 86.9344 5.99295  10
   0 -26   0 96.6417 6.07958  20
   0  26   0 100.700 6.07507   6
   0  26   1 2.75167 2.87288  10
   0  26   2 159.237 8.42022  10
   0  26   3 1.41377 2.60881  10
   0  26   4 48.6940 5.36247   9
   0  26   4 44.3837 5.09117  15
   0  26   5 2.88284 3.29565   7
   0  26   5 2.74210 3.94295   9
   0 -27  -7 49.9553 3.40822  19
   0  27  -7 45.8203 3.25381  16
   0 -27  -6 3.25506 3.25403  19
   0  27  -6 4.67773 2.89239  14
   0  27  -6 6.72580 3.41453  16
   0  27  -5 58.9958 5.40595  14
   0  27  -4 1.33055 3.55629   6
   0  27  -4 0.22720 3.33920  14
   0  27  -4 1.93814 3.77016  16
   0  27  -3 317.060 14.5961  10
   0 -27  -3 316.707 14.3483  13
   0 -27  -3 327.463 15.5628  20
   0  27  -3 325.110 14.8822  16
   0  27  -2 6.23789 3.39061  10
   0 -27  -2 7.31332 3.78341  20
   0  27  -2 7.47704 2.95556  16
   0  27  -2 6.37442 2.58864  14
   0 -27  -2 5.23068 3.12685  17
   0  27  -1 523.954 21.6956  10
   0 -27  -1 509.001 21.7280  20
   0  27  -1 511.844 21.7226   6
   0  27   0 1.56289 3.05793  10
   0 -27   0 0.94060 3.06032  20
   0  27   0 1.25144 2.72812   6
   0  27   1 479.648 19.9449   6
   0  27   1 498.488 20.6185  10
   0  27   2 7.38563 3.21985  10
   0  27   3 315.634 14.0807  10
   0  27   4-1.12502 3.84602   9
   0  27   4 1.93516 3.41362  15
   0  27   5 67.5735 5.98858   9
   0  27   5 64.1632 5.26438  15
   0 -28  -7 2.35225 1.81883  19
   0  28  -7 2.62724 1.66431  16
   0 -28  -6 47.3202 4.40804  19
   0  28  -6 40.2572 3.87723  14
   0  28  -6 39.3135 4.18449  16
   0  28  -5 16.4962 3.74738  14
   0  28  -4 14.1286 4.03690   6
   0  28  -4 7.29342 3.58145  14
   0  28  -4 2.86030 3.92893  16
   0  28  -3 0.42529 3.22487  10
   0  28  -3 0.26592 3.89948   6
   0 -28  -3-1.12585 4.37140  20
   0  28  -3-0.86107 3.49540  16
   0  28  -3 0.98824 2.90463  14
   0  28  -2 193.450 9.94513  10
   0  28  -2 187.393 10.1893   6
   0 -28  -2 189.036 10.3348  20
   0  28  -2 177.977 9.33733  16
   0  28  -1 1.89390 3.27000  10
   0 -28  -1 6.66945 3.67016  20
   0  28  -1 0.86002 3.34743   6
   0  28   0 25.8675 4.01786  10
   0 -28   0 28.0747 4.15764  20
   0  28   0 29.3454 3.74413   6
   0  28   1 1.88299 2.38945   6
   0  28   1-1.61462 3.01703  10
   0  28   2 193.497 9.82801  10
   0  28   3-0.18865 2.82003  10
   0  28   4 4.21682 3.69895   9
   0  28   4 2.16633 3.50074  15
   0  28   5 14.5920 4.08530   9
   0  28   5 18.2113 3.71141  15
   0 -29  -6 3.21393 3.08188  19
   0  29  -6 12.2625 3.07680  16
   0 -29  -5 102.732 6.92615  19
   0  29  -5 97.3936 6.67409  16
   0  29  -5 89.2058 6.23063  14
   0  29  -4 1.59231 3.46218   6
   0  29  -4 1.49948 3.00195  14
   0  29  -4 0.92765 3.67819  16
   0  29  -3 106.944 6.86258  10
   0  29  -3 90.9252 7.29338   6
   0 -29  -3 98.1225 7.73185  20
   0  29  -3 110.465 6.66468  14
   0  29  -3 109.959 7.13842  16
   0  29  -2 5.17705 3.61648  10
   0  29  -2-0.75092 3.69508   6
   0 -29  -2 2.80814 3.94239  20
   0  29  -2 1.40590 2.83922  16
   0  29  -1 7.71226 3.52588  10
   0 -29  -1 12.0104 4.06781  20
   0  29  -1 14.9765 3.77308   6
   0  29   0-0.64612 3.10986  10
   0 -29   0 0.62960 3.21496  20
   0  29   0-0.97354 2.91666   6
   0  29   1 16.1919 3.58681  10
   0 -29   1 9.29687 3.24170  20
   0  29   1 10.0952 2.69485   6
   0  29   2 3.47426 3.15195  10
   0  29   3 106.152 6.60064  10
   0  29   4-0.84014 3.61268   9
   0  29   4 0.95284 3.47790  15
   0  29   5 91.0392 6.67014   9
   0  29   5 85.3444 5.77079  15
   0 -30  -6 74.2879 5.11310  19
   0  30  -6 69.1986 4.79837  16
   0 -30  -5 4.62770 3.52640  19
   0  30  -5 6.70655 3.00477  14
   0  30  -5 4.58692 3.55097  16
   0  30  -4 32.0519 4.58030   6
   0  30  -4 24.7666 3.93428  14
   0  30  -4 30.2598 4.33732  16
   0  30  -3 1.76464 3.09145  10
   0  30  -3 3.00346 3.98699   6
   0 -30  -3 1.15685 4.30558  20
   0  30  -3 2.52962 3.34367  16
   0  30  -3 0.95000 2.78692  14
   0  30  -2 46.6591 5.08551  10
   0 -30  -2 51.2240 5.66639  20
   0  30  -2 47.2710 5.18038   6
   0  30  -1-1.83378 3.30249  10
   0 -30  -1 2.12001 3.63009  20
   0  30  -1 2.30053 3.24659   6
   0  30   0 12.8046 3.59722  10
   0 -30   0 3.52484 3.21161  20
   0  30   0 5.05877 3.09705   6
   0  30   1 0.21855 2.98875  10
   0 -30   1-0.21551 3.34734  20
   0  30   1 2.35829 2.51308   6
   0  30   2 43.1997 4.51432  10
   0  30   3 0.19600 2.94204  10
   0  30   4 24.3314 4.47835   9
   0  30   4 30.8906 4.37823  15
   0  30   5 7.44879 3.01299  15
   0 -31  -6 2.87526 2.81462  19
   0  31  -6 7.35782 2.58894  16
   0 -31  -5 58.6444 5.11391  19
   0  31  -5 48.1466 4.81535  16
   0  31  -5 50.1768 4.32166  14
   0  31  -4 4.64683 3.58272   6
   0  31  -4-2.13973 2.89560  14
   0  31  -3 33.6998 4.37722  10
   0  31  -3 33.6634 4.90313   6
   0 -31  -3 43.2473 5.61403  20
   0  31  -3 25.4385 4.08024  16
   0  31  -2 5.24380 3.50514  10
   0 -31  -2 1.08501 3.95368  20
   0  31  -2 3.66098 3.79484   6
   0  31  -1 3.08926 3.50047  10
   0 -31  -1 3.44084 3.87645  20
   0  31  -1-0.47354 3.34976   6
   0  31   0 3.26321 3.32982  10
   0 -31   0 3.22017 3.37506  20
   0  31   0 3.32213 3.02056   6
   0  31   1 4.52825 3.60524  10
   0 -31   1 1.11883 3.23248  20
   0  31   2 2.81164 3.11762  10
   0  31   3 31.2226 3.99957  10
   0  31   4 1.08432 3.47754   9
   0  31   5 51.9856 4.35540  15
   0 -32  -6 14.0888 2.90082  19
   0  32  -6 15.8572 2.58729  16
   0 -32  -5 4.85654 3.29817  19
   0  32  -5-0.31354 2.63637  14
   0  32  -5 6.24852 3.13000  16
   0  32  -4 17.1459 4.12952   6
   0  32  -4 15.4603 3.28703  14
   0  32  -3 2.87152 3.30934  10
   0  32  -3 2.99939 3.92882   6
   0 -32  -3 3.44130 3.70584  19
   0 -32  -3-4.08341 4.46853  20
   0  32  -3 1.58225 3.24039  16
   0  32  -2 14.7946 3.92883  10
   0 -32  -2 17.1041 4.57674  20
   0  32  -2 14.0164 4.21552   6
   0  32  -1 0.48894 3.52211  10
   0 -32  -1 1.78437 3.86595  20
   0  32  -1 0.24224 3.32915   6
   0  32   0 4.80075 3.39992  10
   0 -32   0 4.77498 3.72660  20
   0  32   0 4.87369 3.14591   6
   0  32   1 2.32568 3.53521  10
   0 -32   1 2.31040 3.83792  20
   0  32   2 11.4789 3.63297  10
   0 -32   2 19.8233 4.12863  20
   0  32   3 1.62257 3.64231   9
   0  32   3 0.98796 2.92293  10
   0  32   4 13.7462 4.14408   9
   0  32   4 10.3191 3.55322  15
   0  32   5 2.10682 2.66933  15
   0 -32   6 14.4477 2.30505  20
   0 -33  -6-0.56929 2.21282  19
   0  33  -6 0.71918 1.87845  16
   0 -33  -5 45.2646 4.51200  19
   0  33  -5 40.8194 4.02491  16
   0 -33  -4 0.87227 3.38027  19
   0  33  -4-0.18678 3.20543  16
   0  33  -4 0.16836 2.67983  14
   0  33  -3 3.28346 3.21051  10
   0  33  -3 3.77293 4.00358   6
   0 -33  -3-2.03022 4.34495  20
   0 -33  -3 2.00370 3.36316  19
   0  33  -3 0.56214 3.18029  16
   0  33  -2 1.95570 3.60060  10
   0 -33  -2 1.12433 4.28887  20
   0  33  -2 0.26573 3.66109   6
   0  33  -1 86.6351 6.57544  10
   0 -33  -1 88.4789 6.85933  20
   0  33  -1 72.7570 6.10202   6
   0  33   0 0.98209 3.48910  10
   0 -33   0 2.70886 3.61121  20
   0  33   0-1.50207 3.07052   6
   0  33   1 68.6203 5.87547  10
   0 -33   1 89.7843 6.42300  20
   0  33   2-0.22312 3.23623  10
   0 -33   2 1.62841 3.57786  20
   0  33   3 0.53656 3.53812   9
   0  33   3 1.74345 2.94416  10
   0  33   4-3.57086 3.59108   9
   0  33   4 1.88164 3.45461  15
   0  33   5 35.4988 3.37059  15
   0 -33   6 1.57410 1.79755  20
   0 -34  -6 4.91781 2.02840  19
   0  34  -6 6.39155 1.62846  16
   0 -34  -5 2.13563 2.97884  19
   0  34  -5 4.69657 2.71549  16
   0 -34  -4 22.4994 3.96530  19
   0  34  -4 17.1402 3.44932  16
   0  34  -3 1.28496 3.01545  10
   0 -34  -3 2.84977 4.27796  20
   0  34  -3 0.26457 3.64523   6
   0  34  -2 29.7902 4.32858  10
   0 -34  -2 39.7551 5.50218  20
   0  34  -2 29.7539 4.63235   6
   0  34  -1 3.28284 3.63045  10
   0 -34  -1-0.80498 3.96087  20
   0  34  -1 2.23540 3.53021   6
   0  34   0 4.75557 3.55854  10
   0 -34   0 9.31764 3.84379  20
   0  34   0 7.76108 3.31974   6
   0  34   1 7.69796 3.60019  10
   0 -34   1 1.45448 3.75435  20
   0  34   2 31.0800 4.19489  10
   0 -34   2 40.7994 4.90085  20
   0  34   3-0.52718 3.68569   9
   0 -34   3 5.55197 3.56201  20
   0  34   4 15.1547 3.56831  15
   0 -34   5 2.54426 2.59846  20
   0 -34   6 5.13914 1.60737  20
   0 -35  -5 42.7268 3.94093  19
   0  35  -5 41.3388 3.53395  16
   0 -35  -4 5.11950 3.24039  19
   0  35  -4 1.66373 2.78097  16
   0  35  -3 76.3011 5.84121  10
   0 -35  -3 89.3288 6.11774  19
   0  35  -3 84.6594 6.46606   6
   0  35  -2 0.97020 3.54904  10
   0 -35  -2 0.28202 4.25090  20
   0  35  -2-0.52478 3.67662   6
   0  35  -1 171.624 9.66551  10
   0 -35  -1 179.663 10.0615  20
   0  35  -1 157.584 9.40114   6
   0  35   0-1.26190 3.60312  10
   0 -35   0 0.25560 3.88420  20
   0  35   0 1.72349 3.04735   6
   0  35   1 176.314 9.71559  10
   0 -35   1 176.431 9.98584  20
   0  35   2 3.11199 3.23900  10
   0 -35   2 0.23365 3.62250  20
   0  35   3 94.7845 6.95510   9
   0 -35   4 3.82864 3.10284  20
   0  35   4 4.76204 3.18674  15
   0 -35   5 38.7007 3.55389  20
   0 -36  -5 5.43777 2.65394  19
   0  36  -5 3.26785 2.07591  16
   0 -36  -4 30.8860 3.90177  19
   0  36  -4 28.0288 3.26743  16
   0 -36  -3 5.37024 4.38750  20
   0  36  -2 3.32934 3.28963  10
   0 -36  -2 5.86696 4.58028  20
   0  36  -2 6.89670 3.69305   6
   0  36  -1 6.80998 3.93696  10
   0 -36  -1 2.70325 4.12060  20
   0  36  -1 5.56259 3.62020   6
   0  36   0 65.6029 5.83052  10
   0 -36   0 61.1329 6.08350  20
   0  36   0 62.2308 5.23893   6
   0  36   1-0.72295 3.52627  10
   0 -36   1 3.18003 3.79196  20
   0  36   2 4.16547 3.13017  10
   0 -36   2 8.53018 3.77609  20
   0  36   3 1.99474 3.26402   9
   0 -36   3 5.43751 3.61402  20
   0 -36   4 33.3232 3.94641  20
   0  36   4 37.5215 3.96393  15
   0 -36   5 3.00268 2.36086  20
   0 -37  -5 6.25250 2.32546  19
   0 -37  -4 2.17991 2.75499  19
   0  37  -4 4.73151 2.27508  16
   0 -37  -3 167.326 9.86851  20
   0  37  -2 2.07660 3.30917  10
   0  37  -2-1.22538 3.40943   6
   0  37  -1-1.73845 3.48077  10
   0 -37  -1 5.36736 4.27248  20
   0  37  -1 4.00160 3.39210   6
   0  37   0-0.49944 3.52443  10
   0 -37   0 4.09145 3.86270  20
   0  37   0 1.66447 2.98447   6
   0  37   1 1.19043 3.55350  10
   0 -37   1 5.56724 3.73932  20
   0  37   2 3.43376 3.29002  10
   0 -37   3 185.202 9.69603  20
   0 -37   4 3.34076 2.97929  20
   0  37   4 5.38740 2.80317  15
   0 -37   5 1.92625 1.94462  20
   0 -38  -5 3.04848 1.89776  19
   0 -38  -4 22.4076 3.16354  19
   0 -38  -3 0.95629 2.52026  23
   0 -38  -3-0.72413 3.94015  20
   0  38  -2 9.51713 3.50426  10
   0 -38  -2 6.88709 4.22012  20
   0  38  -1 2.65985 3.45316  10
   0  38  -1 2.04530 3.19303   6
   0  38   0 200.636 10.7662  10
   0 -38   0 203.329 11.0745  20
   0  38   1 1.86422 3.26590  10
   0 -38   2 5.68647 3.74723  20
   0 -38   3 2.27571 3.29151  20
   0 -38   4 19.1586 3.15825  20
   0  38   4 15.6275 2.79298  15
   0 -38   5-0.17270 1.73341  20
   0 -39  -4 1.80450 2.20641  19
   0 -39  -3 31.4005 4.81848  20
   0 -39  -3 38.1362 3.42816  23
   0 -39  -2 2.78282 4.02817  20
   0  39  -1 313.181 14.6819  10
   0  39   0 1.89999 3.55829  10
   0  39   1 323.594 14.9892  10
   0 -39   2 3.35745 3.37917  20
   0 -39   3 33.4645 4.02915  20
   0  39   3 37.9748 4.25199  15
   0 -39   4-1.19114 2.50516  20
   0  39   4 3.90629 2.34213  15
   0 -40  -3 2.76456 2.04595  23
   0 -40  -2 12.6308 4.33598  20
   0 -40  -1 5.66188 4.07272  20
   0  40   0 142.243 8.57078  10
   0 -40   0 165.311 9.18120  20
   0 -40   1 4.43861 3.78176  20
   0 -40   2 6.12883 3.46420  20
   0 -40   3 5.11105 3.06262  20
   0  40   3-2.00572 2.88231  15
   0 -40   4 22.2777 2.77135  20
   0  40   4 11.8732 2.05928  15
   0 -41  -2-1.10593 3.75363  20
   0 -41  -1 47.3315 5.25774  20
   0 -41   0 1.57160 3.67814  20
   0 -41   1 47.9030 4.98297  20
   0 -41   2-0.18501 3.25960  20
   0 -41   3 111.766 6.20374  20
   0  41   3 97.9488 6.00107  15
   0 -41   4-0.20155 1.94152  20
   0 -42  -2 82.3070 6.11776  20
   0 -42  -1 4.08943 3.69085  20
   0 -42   0 282.824 13.3810  20
   0 -42   1 1.76585 3.35166  20
   0 -42   2 76.1884 5.48079  20
   0 -42   3 3.20807 2.68716  20
   0  42   3 0.61465 2.47995  15
   0 -42   4 66.4189 3.78833  20
   0 -43  -2 1.08382 3.25382  20
   0 -43  -1 129.711 7.69785  20
   0 -43   0 2.13570 3.33284  20
   0 -43   1 114.740 6.89094  20
   0 -43   2 4.30813 2.96104  20
   0 -43   3 17.3841 2.77507  20
   0  43   3 15.0533 2.31384  15
   0 -44  -2 14.0827 2.23989  23
   0 -44  -2 14.3388 3.30192  20
   0 -44  -1 6.55144 3.47086  20
   0 -44   0 98.0520 6.27950  20
   0 -44   1 0.16291 2.88307  20
   0 -44   2 12.8675 2.87802  20
   0 -44   3 2.57396 1.96869  20
   0 -45  -2 1.01381 1.50922  23
   0 -45  -1 8.09960 3.21583  20
   0 -45   0 2.99662 3.01750  20
   0 -45   1 12.5773 3.00117  20
   0 -45   2 1.41981 2.40597  20
   0  45   2 1.81300 2.04256  15
   0 -45   3 21.5154 2.13367  20
   0 -46  -1 4.89496 2.61527  20
   0 -46   0 111.972 6.22292  20
   0 -46   1-0.62341 2.40823  20
   0 -46   2 12.4115 2.22350  20
   0 -47  -1 4.49185 2.22598  20
   0 -47  -1 5.43988 1.52084  23
   0 -47   0 1.59233 2.30499  20
   0 -47   1 8.50951 2.24525  20
   0 -48   0 5.45525 1.79987  20
  -1   0  -8 1.69397 2.90726   3
   1   0  -8 1.97310 2.80075   3
   1   0  -6 2.76658 4.10103   3
  -1   0  -6 2.40061 4.27961   3
   1   0  -6 5.93638 3.26937   1
   1   0  -5-0.43598 3.47627   3
  -1   0  -5-0.18825 2.80226  14
   1   0  -5 1.53580 2.64005  14
   1   0  -4-1.35315 3.06439   3
  -1   0  -4 3.27894 2.78471  14
   1   0  -4 1.20887 2.70601  14
  -1   0  -3-0.48488 2.49860  14
   1   0  -3 1.41167 2.44856  14
   1   0  -2 0.67356 1.13844   6
  -1   0  -2 1.27604 1.78599  13
   1   0  -1 0.30893 0.91597   6
   1   0   0 0.10017 0.69545   4
   1   0   1 0.31190 1.27084   7
   1   0   1-0.16785 1.21481   4
  -1   0   1 0.02967 1.28950   9
   1   0   1-0.63055 1.46552   9
   1   0   2-0.04260 1.58957   4
   1   0   2-0.52306 1.99711   7
  -1   0   2 1.93298 2.07661   9
   1   0   2-0.68800 2.44606   9
   1   0   3-0.23579 1.58266   4
   1   0   3 0.47560 2.18814   7
  -1   0   3-1.41481 2.42261   7
  -1   0   3-0.10461 2.30882   9
   1   0   3 0.76074 2.34030   9
   1   0   4 1.32276 1.63399   4
  -1   0   4 1.45086 2.65517   7
   1   0   4 1.81556 2.73837   7
   1   0   4 4.59558 2.93205   9
  -1   0   4 0.46827 2.72160   9
   1   0   5-1.14953 2.80336   7
  -1   0   5 1.30052 3.12272   7
   1   0   5-0.21808 2.82909   9
  -1   0   5 2.36167 2.93584   9
   1   0   5-1.10880 3.01130  15
  -1   0   6 0.25930 3.77828   7
   1   0   6 0.23225 3.41398   7
   1   0   6-4.83709 3.34795  15
   1   0   7-2.79544 3.10536   7
  -1   0   7 0.49370 3.38436   7
   1   0   7-1.49298 2.80174  15
  -1  -1  -8 201.183 8.76458   3
   1  -1  -8 152.173 8.32093   3
   1   1  -8 147.480 8.28049   3
  -1   1  -8 185.951 8.62464   3
   1   1  -6 380.017 19.0736   3
  -1  -1  -6 532.481 20.2370   3
   1   1  -6 394.867 18.7128   1
   1  -1  -6 391.695 19.1342   3
   1  -1  -6 381.401 18.6119   1
  -1   1  -6 542.401 20.3291   3
  -1   1  -6 505.966 19.4089  14
   1  -1  -5 16.7082 4.13217   3
   1   1  -5 19.7560 4.11818   3
  -1   1  -5 22.9100 3.72558  14
   1   1  -5 20.8967 3.48338  14
  -1  -1  -5 17.7161 3.33565  14
   1  -1  -4 3081.79 118.286   3
   1   1  -4 3041.36 118.258   3
   1   1  -4 2990.65 117.894  14
  -1  -1  -4 3430.52 118.130  14
  -1   1  -4 3442.98 118.208  14
   1  -1  -4 3005.38 117.748  14
  -1  -1  -3 135.029 6.19925   8
  -1  -1  -3 123.709 5.66120  13
  -1   1  -3 130.618 6.05472  14
  -1  -1  -3 122.918 5.97946  14
   1   1  -3 99.2972 5.79321  14
   1  -1  -3 95.6046 5.60854  14
   1  -1  -2 11156.6 433.634   6
   1   1  -2 11531.9 433.827   6
  -1  -1  -2 13037.3 434.179  13
  -1   1  -2 13102.3 434.077  13
   1   1  -2 11561.4 434.241  14
   1   1  -1 18.9949 1.44177   6
  -1   1  -1 9.68851 1.48939   8
   1  -1   0 3859.24 141.974   4
   1   1   0 3845.50 142.040  10
   1   1   1 11.2076 1.37033   7
   1   1   1 10.4962 1.39344   4
  -1  -1   1 19.9557 1.74541   7
   1  -1   1 10.4274 1.40864   4
   1  -1   1 10.2901 1.44376   7
   1   1   1 12.5085 1.76339   9
   1  -1   1 11.4700 1.77955   9
  -1  -1   1 17.1037 1.53009   9
  -1   1   1 18.1272 1.53674   9
   1   1   2 13782.5 479.977   4
   1  -1   2 13629.9 479.963   4
   1   1   2 13172.7 480.134   7
   1  -1   2 13346.5 480.314   9
   1  -1   2 13112.1 480.172   7
  -1  -1   2 11726.7 480.122   9
   1   1   2 13136.2 480.310   9
  -1   1   2 12010.7 480.178   9
  -1   1   3 98.9039 5.37469   7
   1   1   3 123.908 4.81484   4
   1  -1   3 127.549 4.85322   4
  -1   1   3 89.7735 3.91143   4
  -1  -1   3 97.0444 5.43222   7
   1   1   3 118.708 5.47055   7
   1  -1   3 125.325 5.57087   7
   1  -1   3 120.486 5.59140   9
  -1  -1   3 97.8626 5.37555   9
  -1   1   3 97.0541 5.48936   9
   1   1   3 118.138 5.64624   9
   1  -1   4 3483.50 121.028   4
   1   1   4 3413.92 120.948   4
   1  -1   4 3391.07 121.858   7
  -1  -1   4 2917.21 121.794   7
  -1   1   4 2896.62 121.843   7
  -1  -1   4 2926.06 121.789   9
   1   1   4 3450.87 122.158   9
  -1   1   4 2964.35 121.811   9
   1  -1   4 3434.20 122.177   9
   1   1   4 3429.61 121.844   7
   1  -1   5 24.6184 3.59297   7
  -1   1   5 19.0992 3.70634   7
  -1  -1   5 16.0310 3.64608   7
   1   1   5 21.4044 3.59999   7
   1   1   5 25.7551 3.59235   9
  -1   1   5 19.8051 3.75933   9
  -1  -1   5 21.1962 3.89705   9
   1   1   5 26.7622 3.69465  15
   1  -1   5 29.4301 3.72290  15
  -1  -1   6 373.156 19.8485   7
   1   1   6 517.660 20.3271   7
  -1   1   6 373.772 19.8655   7
   1  -1   6 476.525 20.1470   7
   1   1   6 510.539 19.9075  15
   1  -1   6 510.545 19.9111  15
   1   1   7 12.5513 3.53880   7
   1  -1   7 11.7206 3.39558   7
  -1   1   7 12.9768 4.01601   7
  -1  -1   7 14.5753 4.02325   7
   1  -1   7 11.1126 2.94048  15
   1   1   7 13.0934 3.10001  15
   1  -2  -8 78.3231 5.22772   3
  -1  -2  -8 85.4981 5.35138   3
   1   2  -8 73.6525 5.22141   3
  -1   2  -8 79.6312 5.28452   3
   1  -2  -6 222.004 11.4293   3
   1  -2  -6 208.911 10.8926   1
  -1   2  -6 222.581 11.8229   3
   1   2  -6 211.312 10.8095   1
   1   2  -6 219.278 11.4124   3
  -1  -2  -6 205.465 11.5335   3
  -1   2  -6 223.901 11.1052  14
   1  -2  -5 67.7415 5.46732   3
   1   2  -5 58.4955 5.23833   3
  -1   2  -5 52.4734 4.78772  16
  -1   2  -5 55.2025 5.01305  14
   1   2  -5 61.1392 4.90770  14
   1   2  -5 52.6769 4.57537  16
  -1  -2  -5 60.8185 4.71965  14
   1  -2  -4 715.995 28.0517   3
   1   2  -4 701.227 27.9295   3
  -1   2  -4 679.608 27.6240  14
   1  -2  -4 721.346 27.3453  14
   1   2  -4 709.679 27.6648  14
  -1  -2  -4 654.923 27.3955  14
   1   2  -3 244.168 10.6363   6
  -1  -2  -3 280.680 11.2098  13
  -1  -2  -3 284.084 11.6477   8
   1  -2  -3 261.300 11.1789  14
   1   2  -3 272.104 11.5838  14
  -1  -2  -3 290.135 11.4387  14
  -1   2  -3 294.071 11.6473  14
  -1   2  -2 1069.91 40.6102   8
  -1  -2  -2 1086.70 40.6693   8
  -1  -2  -2 1068.70 40.4179  13
   1   2  -2 1084.73 40.5975  14
   1  -2  -1 570.226 20.6436   1
   1   2  -1 549.613 20.6023   6
   1   2  -1 548.925 20.6455   1
  -1  -2  -1 541.572 20.8093   8
  -1   2  -1 527.624 20.7703   8
   1   2   0 384.363 14.2742   1
   1  -2   0 367.030 14.1859   4
   1  -2   0 397.277 14.2810   1
   1   2   0 374.713 14.2823  10
   1  -2   1 516.633 20.0666   4
   1   2   1 523.997 19.9901   7
  -1  -2   1 551.654 20.1999   7
   1  -2   1 528.846 20.1059   7
   1  -2   1 532.017 20.1921   9
  -1  -2   1 553.076 20.0743   9
   1   2   1 538.945 20.1728   9
   1   2   2 1121.39 40.9247   4
  -1  -2   2 1105.30 41.2593   7
   1   2   2 1076.48 41.0545   7
   1  -2   2 1065.35 40.8796   4
  -1   2   2 1106.38 41.2536   9
   1  -2   2 1092.74 41.1486   7
   1   2   2 1120.31 41.2674   9
   1  -2   2 1098.56 41.2996   9
  -1  -2   2 1081.11 41.1870   9
  -1   2   3 226.203 9.34024   4
  -1   2   3 279.190 10.9706   7
   1   2   3 303.139 10.2519   4
   1   2   3 289.328 10.7830   7
   1  -2   3 293.438 10.2079   4
   1  -2   3 299.924 11.0334   9
  -1  -2   3 259.211 10.9520   7
  -1   2   3 257.937 10.8811   9
   1   2   3 293.436 10.9857   9
  -1  -2   3 257.115 10.8061   9
   1  -2   3 290.437 10.8425   7
  -1   2   4 702.723 28.1257   7
   1  -2   4 704.389 26.9663   4
   1   2   4 684.409 26.8711   4
  -1  -2   4 704.979 27.9941   7
   1  -2   4 723.266 28.1266   9
  -1  -2   4 692.893 27.9904   9
   1  -2   4 700.854 27.8138   7
   1   2   4 716.210 28.0525   9
  -1   2   4 713.567 28.1039   9
   1   2   4 707.961 27.7929   7
  -1   2   5 62.8961 5.34852   9
  -1   2   5 53.4698 5.27762   7
   1  -2   5 65.0067 4.94029   7
  -1  -2   5 62.4843 5.06581   7
   1   2   5 55.1091 4.76264   7
   1   2   5 64.8899 5.09149   9
   1   2   5 60.6296 4.88979  15
   1  -2   5 57.6564 4.85821  15
   1   2   6 229.221 11.4188   7
   1  -2   6 234.218 11.4684   7
  -1  -2   6 233.512 11.7504   7
  -1   2   6 225.675 11.6929   7
   1   2   6 210.304 10.9178  15
   1  -2   6 217.367 10.9742  15
  -1  -2   7 12.1083 3.94048   7
   1   2   7 9.69826 3.37891   7
  -1   2   7 15.7869 3.72099   7
   1  -2   7 3.93586 3.23789   7
   1   2   7 9.26703 2.98246  15
   1  -2   7 7.45895 2.92648  15
  -1  -3  -8 19.2185 3.22103   3
   1   3  -8 10.9484 2.99989   3
   1  -3  -8 10.9004 2.97195   3
  -1   3  -8 17.8188 3.25173   3
   1   3  -6 225.667 11.3961   1
   1  -3  -6 216.286 11.8029   3
  -1  -3  -6 262.916 12.3802   3
   1   3  -6 219.678 11.9058   3
   1  -3  -6 229.000 11.2835   1
  -1   3  -6 259.972 12.4504   3
  -1   3  -6 229.814 11.6499  14
   1   3  -6 209.841 11.1256  14
   1   3  -5 85.6562 6.47040   3
   1  -3  -5 79.9815 6.38636   3
   1   3  -5 82.3948 5.84987  16
  -1   3  -5 122.012 6.51085  16
  -1   3  -5 131.406 6.85774  14
   1   3  -5 77.4116 5.85422  14
   1   3  -4 664.921 27.5259   3
   1  -3  -4 685.842 27.5924   3
   1  -3  -4 656.582 26.8772  14
  -1   3  -4 711.217 27.5199  14
   1   3  -4 677.785 27.4214  14
  -1  -3  -4 742.035 27.2355  14
  -1  -3  -3 168.402 8.55540  13
  -1  -3  -3 183.316 9.08493   8
   1  -3  -3 262.496 8.94282  14
  -1   3  -3 175.525 8.94009  14
   1   3  -3 271.888 9.56966  14
  -1  -3  -3 183.024 8.69940  14
  -1  -3  -2 1135.28 41.0008   8
  -1   3  -2 1153.54 40.9422   8
  -1  -3  -2 1143.31 40.7809  13
   1  -3  -1 784.138 26.8052   1
   1   3  -1 750.248 26.8096   1
   1   3  -1 795.456 26.8586   6
  -1  -3  -1 597.382 26.8756   8
  -1   3  -1 605.732 26.8350   8
   1   3  -1 737.146 26.6356  10
   1  -3   0 84.3231 3.50830   4
   1  -3   0 89.0976 3.59198   1
   1   3   0 82.9591 3.55250   1
   1   3   0 87.2270 3.64068  10
   1   3   1 598.197 24.2266   9
  -1  -3   1 739.667 24.2269   9
   1  -3   1 604.996 24.2183   7
  -1  -3   1 752.014 24.3868   7
   1   3   1 570.235 24.1602  10
  -1   3   2 875.678 35.7863   4
   1  -3   2 1113.49 36.3835   4
   1   3   2 1130.58 36.5823   7
   1   3   2 1173.29 36.4423   4
   1  -3   2 1125.51 36.6974   7
  -1  -3   2 924.229 36.6245   7
   1   3   2 1131.45 36.8191   9
  -1   3   2 944.002 36.6559   9
  -1  -3   2 909.278 36.5183   9
   1  -3   2 1144.48 36.8424   9
   1   3   3 183.101 8.79686   7
   1  -3   3 170.701 8.26184   4
  -1   3   3 258.464 9.43926   7
  -1   3   3 208.559 7.59298   4
   1   3   3 174.462 8.26479   4
  -1  -3   3 238.041 9.31039   9
   1  -3   3 175.936 8.99280   9
   1  -3   3 173.439 8.78427   7
  -1   3   3 252.615 9.42552   9
   1   3   3 178.006 8.91064   9
  -1  -3   3 259.188 9.48136   7
   1  -3   4 737.131 27.6301   4
  -1   3   4 663.603 28.5022   7
   1   3   4 757.516 27.5224   4
  -1  -3   4 664.512 28.4453   7
  -1  -3   4 670.058 28.4263   9
   1  -3   4 741.848 28.4767   7
   1   3   4 755.567 28.4480   7
  -1   3   4 669.794 28.5290   9
   1   3   4 751.761 28.7006   9
  -1  -3   5 81.8138 6.35243   7
  -1   3   5 92.2312 6.69656   9
  -1   3   5 88.3299 6.60591   7
   1  -3   5 114.226 6.69918   7
   1   3   5 109.468 6.96541   9
   1   3   5 120.725 6.71402   7
   1   3   5 114.068 6.71189  15
   1  -3   5 118.006 6.64979  15
   1   3   6 240.904 11.9344   7
  -1   3   6 234.961 12.3360   7
   1  -3   6 254.441 12.1527   7
  -1  -3   6 214.266 12.1602   7
   1   3   6 257.684 11.8340  15
   1  -3   6 245.060 11.7220  15
  -1   3   7 18.8211 4.15692   7
   1   3   7 16.4394 3.57114   7
  -1  -3   7 27.4071 4.38342   7
   1  -3   7 14.4115 3.16224  15
   1   3   7 15.3538 3.10319  15
   1  -4  -8 9.91293 2.82792   3
  -1   4  -8 9.50852 3.00445   3
  -1  -4  -8 7.92608 2.77058   3
   1   4  -8 7.66872 2.96883   3
   1  -4  -6 94.6906 7.13612   3
   1  -4  -6 99.4869 6.66418   1
   1   4  -6 95.6465 6.55766   1
  -1  -4  -6 112.407 7.74662   3
   1   4  -6 101.197 7.24935   3
  -1   4  -6 120.965 7.99593   3
   1   4  -6 102.075 6.82423  14
  -1   4  -6 114.044 7.32504  14
   1  -4  -5 87.4261 6.34422   3
   1   4  -5 87.4889 6.18999   3
  -1   4  -5 86.2529 6.19100  14
  -1   4  -5 78.2882 5.77857  16
   1   4  -5 77.2086 5.66479  16
   1   4  -5 78.5053 5.84707  14
   1   4  -4 243.780 12.1346   3
   1  -4  -4 241.227 12.1856   3
  -1   4  -4 312.262 12.5051  14
   1   4  -4 250.195 12.0860  14
  -1  -4  -4 320.209 12.0872  14
  -1  -4  -3 849.981 31.1678  13
  -1   4  -3 859.432 31.4969  14
   1   4  -3 782.397 31.4307  14
  -1  -4  -3 859.049 31.1635  14
   1  -4  -3 743.670 30.8286  14
  -1  -4  -2 561.418 20.6240   8
  -1  -4  -2 554.059 20.4432  13
  -1   4  -2 554.797 20.5492   8
   1   4  -2 509.863 19.7336  10
   1   4  -2 527.212 20.6212  14
   1  -4  -1 2104.66 75.7409   1
   1   4  -1 2141.28 75.7422   1
  -1   4  -1 1970.59 75.8316   8
  -1  -4  -1 1929.49 75.8756   8
   1   4  -1 2121.16 75.6617  10
  -1  -4  -1 1950.43 75.7738  11
   1  -4   0 504.579 19.4252   4
   1   4   0 537.979 19.4272   1
   1  -4   0 532.232 19.4382   1
  -1  -4   0 495.532 19.6061  11
  -1  -4   1 2005.43 72.8196   7
   1   4   1 1934.61 72.7389  10
   1  -4   1 1957.34 72.8060   7
   1  -4   2 559.358 19.9984   4
  -1   4   2 497.266 19.4493   4
   1  -4   2 558.302 20.2923   7
  -1  -4   2 538.328 20.3734   7
   1   4   2 573.758 20.4299   9
  -1  -4   2 521.367 20.2338   9
  -1   4   2 553.024 20.3756   9
  -1   4   3 765.575 28.4516   7
   1   4   3 878.932 27.8361   4
   1  -4   3 858.334 27.8795   4
  -1   4   3 658.516 26.9665   4
   1   4   3 847.697 28.2943   7
  -1  -4   3 758.051 28.3156   9
  -1  -4   3 748.309 28.4202   7
   1  -4   3 852.268 28.4664   7
   1   4   3 825.987 28.5884   9
  -1   4   3 774.261 28.4823   9
  -1   4   4 230.672 12.3914   7
   1   4   4 307.523 11.5934   4
   1  -4   4 299.588 11.7053   4
  -1   4   4 240.647 12.4340   9
  -1  -4   4 237.993 12.4013   7
   1   4   4 313.050 12.5809   7
   1  -4   4 298.513 12.5632   7
   1   4   4 312.580 12.8408   9
  -1   4   5 87.4768 6.28984   9
  -1  -4   5 84.6074 6.30862   7
   1   4   5 84.9386 5.92114   7
   1   4   5 82.3210 6.10374   9
   1  -4   5 88.6026 6.01586   7
  -1   4   5 97.4538 6.51430   7
   1   4   5 88.9406 6.00293  15
   1  -4   5 92.5219 5.89146  15
  -1   4   6 98.7417 7.55097   7
  -1  -4   6 99.9925 7.38291   7
  -1   4   6 107.032 7.55699   9
   1  -4   6 118.883 7.53875   7
   1   4   6 119.976 7.32239   7
   1  -4   6 126.046 7.17648  15
   1   4   6 117.710 7.20722  15
  -1  -4   7 20.9962 4.09388   7
  -1   4   7 17.9244 3.98604   7
   1   4   7 24.0043 3.43313  15
   1  -4   7 21.1659 3.36561  15
   1  -5  -8 52.1685 4.18414   3
   1   5  -8 45.7216 4.21012   3
  -1   5  -8 68.8532 4.59463   3
  -1  -5  -8 66.7800 4.47448   3
  -1   5  -7 22.7625 3.88476  14
   1   5  -6 207.812 11.7492   3
   1  -5  -6 202.533 11.3399   1
   1   5  -6 201.663 11.3701   1
   1  -5  -6 227.223 11.9786   3
  -1   5  -6 324.136 13.2933   3
  -1  -5  -6 291.570 12.8440   3
   1   5  -6 210.312 11.4796  14
  -1   5  -6 310.676 12.8354  14
  -1   5  -6 310.507 12.4116  16
   1   5  -6 212.923 11.4379  16
   1   5  -5 9.02461 3.39282   3
   1  -5  -5 9.09065 3.54332   3
   1   5  -5 12.5503 3.57245  16
  -1   5  -5 19.6754 3.70174  14
  -1   5  -5 15.3214 3.73088  16
   1   5  -5 6.72094 3.28819  14
   1  -5  -4 72.7547 5.64478   3
   1   5  -4 72.4114 5.60287   3
   1   5  -4 80.7804 5.65780  14
  -1  -5  -4 116.516 5.47418  14
  -1   5  -4 119.638 6.15426  14
  -1  -5  -3 410.199 15.1766  13
   1  -5  -3 314.459 14.5809  14
  -1  -5  -3 439.546 15.1388  14
  -1   5  -3 421.978 15.5879  14
   1   5  -3 332.419 15.3493  14
  -1  -5  -2 59.5812 3.40212  13
  -1   5  -2 58.4265 3.42380   8
  -1  -5  -2 61.5649 3.52319   8
   1   5  -2 41.0713 2.35534  10
   1   5  -2 41.0347 3.44584  14
   1  -5  -1 238.369 8.21095   1
   1   5  -1 241.030 8.24533   1
  -1  -5  -1 184.555 8.34541   8
  -1   5  -1 172.611 8.25254   8
  -1  -5  -1 172.961 8.31191  11
   1   5  -1 231.650 8.21666  10
   1   5   0 14827.1 543.797   1
   1  -5   0 14725.7 543.858   4
   1  -5   0 14754.7 543.802   1
  -1  -5   1 231.889 8.12227   7
   1   5   1 172.844 7.95504  10
   1  -5   2 60.0061 3.01017   4
   1  -5   2 58.1447 3.44364   7
  -1   5   2 40.6065 3.24842   9
  -1  -5   2 35.0023 3.11520   7
   1   5   2 60.4534 3.49877   9
   1   5   2 61.1073 2.93882  10
   1   5   3 442.652 13.8017   4
  -1   5   3 301.269 12.8529   4
   1  -5   3 426.522 13.8571   4
   1   5   3 411.902 14.2523   7
   1   5   3 424.568 14.7207   9
   1  -5   3 414.295 14.4355   7
  -1  -5   3 325.812 14.2910   7
  -1   5   3 337.714 14.3316   9
  -1   5   4 77.4849 5.94610   7
   1   5   4 110.187 4.94031   4
   1  -5   4 117.168 5.18379   4
   1  -5   4 114.998 6.17745   7
   1   5   4 113.647 5.93996   7
   1   5   4 112.389 6.30069   9
  -1  -5   4 68.5198 5.74815   7
  -1   5   4 71.7112 5.70335   9
  -1  -5   5 4.16826 3.43716   7
  -1   5   5 3.81187 3.20411   7
   1   5   5 16.9646 3.37384   7
   1  -5   5 7.89972 3.26068   7
   1   5   5 12.5956 3.46186   9
  -1   5   5 9.36654 3.54613   9
   1   5   5 13.7417 3.29266  15
   1  -5   5 18.3656 3.40227  15
  -1  -5   6 205.362 12.7731   7
  -1   5   6 216.800 12.7852   7
  -1   5   6 209.866 12.5973   9
   1  -5   6 301.221 13.2471   7
   1   5   6 295.549 13.5914   9
   1   5   6 301.534 13.0933   7
   1   5   6 297.480 12.8271  15
   1  -5   6 306.398 12.8509  15
  -1   5   7 9.68575 3.54095   7
  -1  -5   7 10.8657 3.80505   7
   1   5   7 16.5187 3.17851  15
  -1  -6  -8 16.1251 2.90907   3
   1  -6  -8 11.2144 2.75343   3
   1   6  -8 13.1258 2.82773   3
  -1   6  -8 15.1559 2.95745   3
  -1   6  -7 8.39870 3.42329  14
  -1   6  -6 88.8164 7.18154   3
  -1  -6  -6 92.0139 7.16179   3
   1  -6  -6 104.613 7.20809   3
   1  -6  -6 107.782 6.63888   1
   1   6  -6 96.2132 6.48175   1
   1   6  -6 101.264 6.96739   3
  -1   6  -6 98.0802 6.73276  16
   1   6  -6 100.346 6.86221  14
   1   6  -6 107.565 6.69807  16
  -1   6  -6 99.3966 7.04161  14
   1   6  -5 26.0698 3.51760   1
   1  -6  -5 29.4143 3.71103   1
   1  -6  -5 31.7512 4.40564   3
   1   6  -5 29.9532 4.18544   3
  -1   6  -5 24.5140 3.89572  16
  -1   6  -5 24.1113 3.89125  14
   1   6  -5 24.5695 4.07148  16
   1   6  -5 25.5210 3.88430  14
   1  -6  -4 54.8142 4.67618   3
   1   6  -4 56.6333 4.64759   3
   1   6  -4 51.4127 4.61776  14
   1   6  -4 55.7087 4.72095  16
  -1   6  -4 51.4987 4.59803  14
  -1   6  -3 132.285 6.57454   5
  -1  -6  -3 132.316 6.58972  13
  -1   6  -3 132.252 7.02056  14
  -1  -6  -3 135.014 6.42418  14
  -1  -6  -2 86.8526 4.09123   8
  -1   6  -2 82.1662 4.01336   8
  -1  -6  -2 85.7474 4.12385  13
  -1   6  -2 87.1803 4.04243  14
   1  -6  -1 85.9661 3.60190   1
   1   6  -1 82.5153 3.61565   1
  -1  -6  -1 72.5374 4.00551  11
   1   6  -1 86.1102 3.84818  10
  -1  -6  -1 78.1543 3.92788   8
  -1   6  -1 76.0624 3.78724   8
   1   6   0 4088.30 152.995   1
   1  -6   0 4174.20 153.126   4
   1  -6   0 4197.90 153.001   1
  -1   6   1 85.3041 3.38074   5
  -1  -6   1 85.2196 4.06864   7
   1   6   1 76.5610 3.92445  10
   1  -6   2 76.0317 3.38229   4
  -1  -6   2 46.6829 3.58485   7
   1  -6   2 73.1558 3.04879  11
   1   6   2 79.4382 3.87849   9
   1   6   2 80.5944 3.39533  10
   1  -6   2 77.2700 3.83018   7
  -1   6   3 148.442 5.58652   4
   1  -6   3 130.173 6.33601   4
   1   6   3 136.808 6.25414   4
   1   6   3 138.450 6.71095   7
  -1   6   3 158.182 7.27429   9
   1   6   3 131.218 7.11619   9
  -1  -6   3 160.502 7.30644   7
   1  -6   3 135.254 6.85386   7
  -1   6   4 56.6765 4.73916   7
   1   6   4 57.6095 3.30509   4
   1  -6   4 52.8683 3.49525   4
   1   6   4 60.7298 4.34741   7
   1  -6   4 59.4985 4.62802   7
   1   6   4 51.2877 4.56820   9
  -1   6   4 60.0360 4.66187   9
   1  -6   4 53.9655 4.23581  15
  -1   6   5 28.9901 4.04369   7
   1   6   5 27.6516 3.87569   7
  -1  -6   5 25.7253 4.01108   7
   1  -6   5 33.2004 4.15578   7
   1   6   5 25.4005 3.86653   9
  -1   6   5 25.0296 4.05064   9
   1  -6   5 33.1883 3.90643  15
   1   6   5 24.4340 3.81993  15
  -1  -6   6 100.631 7.20747   7
  -1   6   6 109.443 7.25473   7
   1  -6   6 88.7091 6.81951   7
  -1   6   6 116.777 7.47586   9
   1   6   6 103.477 7.15148   9
   1   6   6 99.9156 6.72945   7
   1  -6   6 87.2478 6.31133  15
   1   6   6 97.8831 6.52635  15
  -1   6   7 5.13538 3.49207   7
  -1  -6   7 9.12199 3.72549   7
   1   6   7 7.45744 2.91100  15
   1  -7  -8 11.8522 2.72484   3
   1   7  -8 7.63193 2.57275   3
  -1  -7  -8 11.0531 2.61921   3
  -1   7  -8 8.34895 2.67865   3
  -1  -7  -7 61.5280 5.39482   3
  -1   7  -7 57.4056 5.27800   3
   1   7  -7 43.3105 4.95809   3
   1  -7  -7 53.8096 4.93315   3
   1   7  -7 44.0955 4.42360  14
  -1   7  -7 52.7485 4.99590  14
  -1   7  -6 23.5798 4.78962   3
   1  -7  -6 30.6597 3.94230   1
   1   7  -6 35.3809 4.67090   3
   1   7  -6 24.6191 3.70540   1
   1  -7  -6 38.0765 4.78651   3
  -1  -7  -6 22.4061 4.51853   3
   1  -7  -6 26.3853 4.01031  19
  -1   7  -6 20.6320 4.48571  14
   1   7  -6 33.5944 4.36688  16
   1   7  -6 35.1238 4.57085  14
  -1   7  -6 20.7510 4.42179  16
   1   7  -5 8.41673 2.83258   1
   1  -7  -5 5.65861 2.61595   1
   1  -7  -5 8.15281 3.55019   3
   1   7  -5 6.41862 3.47637   3
  -1   7  -5 5.74598 3.47651  16
   1   7  -5 4.68958 3.46383  14
  -1   7  -5 8.10343 3.35738  14
   1   7  -5 6.30923 3.62100  16
   1  -7  -4 80.1130 5.39882   3
  -1   7  -4 75.7820 4.80729   5
   1   7  -4 84.7950 5.38438   3
   1   7  -4 77.6142 5.49294  16
   1   7  -4 84.6571 5.50412  14
  -1   7  -4 77.3759 5.44405  14
  -1   7  -3 129.793 6.00857   5
  -1  -7  -3 122.309 6.17559  13
  -1  -7  -3 120.729 5.73475  14
  -1   7  -3 121.550 6.36927  14
   1   7  -3 108.184 6.32049  14
  -1  -7  -2 180.234 8.20194  13
  -1   7  -2 182.571 8.13081   8
   1   7  -2 198.181 7.71006  10
  -1  -7  -2 187.171 8.23533   8
  -1   7  -2 193.848 8.28590  14
   1   7  -2 193.357 8.31526  14
   1  -7  -1 35.9511 1.86849   1
   1   7  -1 35.2041 1.97601   1
  -1   7  -1 20.5018 2.07112   8
  -1  -7  -1 24.8316 2.56445  11
   1   7  -1 33.3808 2.46020  10
  -1  -7  -1 21.1425 2.25863   8
   1  -7   0 42.9383 2.51782   4
   1  -7   0 42.8298 2.17710   1
   1   7   0 46.0488 2.18469   1
  -1   7   1 36.7441 1.77448   5
  -1  -7   1 39.0146 2.63865   7
   1   7   1 19.4671 2.49080  10
   1  -7   2 188.360 7.73315   4
  -1   7   2 181.578 7.27999  10
   1  -7   2 182.524 8.16519   7
  -1  -7   2 183.491 8.02878   7
   1   7   2 183.398 8.15596   9
   1   7   2 190.999 7.66021  10
   1  -7   2 182.697 7.38922  11
   1   7   3 119.444 5.52206   7
   1  -7   3 120.052 5.15283   4
   1   7   3 120.060 5.00162   4
  -1   7   3 89.2250 4.16580   4
  -1   7   3 101.313 5.76346   9
   1   7   3 123.895 6.03955   9
   1  -7   3 121.067 5.78506   7
  -1  -7   3 99.4966 5.60763   7
   1  -7   4 84.5695 4.58246   4
   1   7   4 78.3127 5.12607   7
   1   7   4 84.2822 4.26200   4
   1  -7   4 79.4331 5.40194   7
  -1   7   4 83.7334 5.55181   9
   1   7   4 84.6954 5.53563  15
   1  -7   4 80.8813 5.24650  15
   1  -7   5 2.90911 3.07730   7
  -1  -7   5 3.82516 3.22960   7
   1   7   5 8.44331 3.12419   7
  -1   7   5 8.37870 3.28683   7
   1   7   5 8.94868 3.14778   9
  -1   7   5 8.20560 3.22645   9
   1   7   5 4.94082 3.18476  15
   1  -7   5 9.46584 3.16990  15
   1  -7   6 23.2679 4.12615   7
   1   7   6 17.6768 3.91583   7
  -1  -7   6 31.8043 4.50136   7
  -1   7   6 36.5315 4.80649   7
   1   7   6 21.8258 4.43012   9
  -1   7   6 29.6509 4.63535   9
   1   7   6 24.7136 3.77500  15
   1  -7   6 19.8071 3.65896  15
  -1  -7   7 49.6230 5.32565   7
  -1   7   7 56.2481 5.18583   7
   1   7   7 55.7147 4.37870  15
   1   8  -8 5.03644 2.40199   3
   1  -8  -8 2.99508 2.34290   3
  -1   8  -8 7.18191 2.54811   3
  -1  -8  -8 3.29855 2.35658   3
   1   8  -7 2.68932 3.39012   3
  -1  -8  -7 0.63750 3.48229   3
   1  -8  -7-0.40629 3.38088   3
  -1   8  -7 5.62542 3.64295   3
  -1   8  -7 4.30786 3.39179  14
   1   8  -7 4.10914 3.18999  14
  -1   8  -6 14.9557 4.15364   3
   1   8  -6 11.2435 3.42179   1
   1  -8  -6 10.3049 3.38153   1
  -1  -8  -6 12.9787 3.96974   3
   1   8  -6 13.0702 3.96888   3
   1  -8  -6 5.33991 3.45826   3
   1  -8  -6 7.10777 3.28964  19
   1   8  -6 8.28308 3.79629  14
  -1   8  -6 7.82927 3.86742  16
  -1   8  -6 6.35577 3.97082  14
   1   8  -6 7.34685 3.56016  16
   1  -8  -5 71.8568 4.92218   1
   1   8  -5 65.5699 5.39126   3
   1   8  -5 69.7918 5.00216   1
   1  -8  -5 74.5256 5.66034   3
  -1   8  -5 66.2503 5.73921  16
   1   8  -5 69.2950 5.63623  14
  -1   8  -5 51.2029 5.20668  14
   1   8  -5 67.8996 5.53329  16
   1   8  -4 138.862 6.63459   3
  -1   8  -4 76.2629 5.38879   5
   1  -8  -4 137.808 6.56554   3
  -1  -8  -4 82.5704 5.64194  13
   1   8  -4 122.145 6.54623  14
   1   8  -4 133.579 6.86969  16
  -1   8  -4 71.2175 5.85531  14
  -1   8  -3 144.621 6.83806   5
  -1  -8  -3 155.692 7.00746  13
  -1   8  -3 138.185 7.08249  14
   1   8  -3 122.163 6.96245  14
   1  -8  -2 207.089 9.02984  13
   1   8  -2 217.317 8.72378  10
  -1  -8  -2 209.954 9.20188  13
  -1   8  -2 218.290 9.05511   8
  -1  -8  -2 219.844 9.15788   8
   1   8  -2 218.183 9.26737  14
  -1   8  -2 218.279 9.24909  14
   1  -8  -1 52.4766 2.53687   1
   1   8  -1 52.4092 2.54612   1
   1   8  -1 51.8109 3.12463  10
  -1  -8  -1 42.6026 3.24335  11
  -1  -8  -1 44.9462 2.84603   8
   1  -8  -1 51.6633 2.92387  13
  -1   8  -1 44.4607 2.63488   8
   1  -8   0 2570.26 95.6466   4
   1   8   0 2590.62 95.3606   1
  -1   8   1 54.4437 2.48708   5
   1   8   1 46.2691 3.20478  10
  -1  -8   1 60.2812 3.38389   7
   1  -8   1 47.0295 2.68715  11
  -1  -8   1 54.4682 3.82954  11
   1  -8   2 209.870 8.57098   4
  -1   8   2 200.118 8.15879  10
   1   8   2 212.855 8.56150  10
   1   8   2 216.590 8.97709   9
  -1  -8   2 202.798 8.92981  11
  -1  -8   2 206.833 8.95474   7
   1  -8   2 203.606 8.23168  11
   1  -8   2 205.738 8.96462   7
   1  -8   3 148.150 5.99967   4
  -1   8   3 105.668 4.99779   4
   1   8   3 144.306 5.80639   4
  -1  -8   3 126.187 6.50328   7
   1   8   3 145.424 6.65326   9
  -1   8   3 127.352 6.62031   9
   1  -8   3 148.889 6.55123   7
   1   8   4 76.9146 5.14293   7
   1   8   4 80.6355 4.30085   4
   1   8   4 77.7675 5.54387  15
   1  -8   4 79.6044 5.25725  15
  -1   8   5 74.4877 5.53914   7
  -1   8   5 62.7394 5.36930   9
   1  -8   5 64.9539 5.45876   7
  -1  -8   5 68.2744 5.70599   7
   1   8   5 65.5461 5.13099   7
   1   8   5 70.8908 5.41177   9
   1  -8   5 61.2767 4.93588  15
   1   8   5 54.0144 4.93919  15
   1   8   6 13.8022 3.68765   7
  -1   8   6 9.10806 3.92690   7
  -1  -8   6 10.8780 4.04377   7
   1   8   6 10.7903 3.62720   9
  -1   8   6 10.0256 3.81369   9
   1   8   6 10.0223 3.35999  15
   1  -8   6 11.5582 3.28794  15
  -1   8   7 3.18228 3.23129   7
   1   8   7 1.74564 2.63686  15
  -1   9  -8 7.09586 2.41112   3
  -1  -9  -8 4.48252 2.21888   3
   1   9  -8 6.92300 2.39698   3
   1  -9  -8 7.77309 2.32813   3
  -1   9  -7 24.9293 4.11420   3
   1   9  -7 26.7484 3.92410   3
   1  -9  -7 26.8567 4.06394   3
  -1  -9  -7 23.1034 3.92453   3
  -1   9  -7 21.6706 3.88923  16
  -1   9  -7 22.0351 3.97633  14
   1   9  -7 21.0582 3.74317  14
   1   9  -7 28.9345 3.91861  16
   1   9  -6 30.0687 3.91177   1
  -1   9  -6 41.4744 5.03087   3
  -1  -9  -6 46.3383 5.08326   3
   1  -9  -6 33.0304 4.07836   1
   1  -9  -6 24.1520 4.50540   3
   1   9  -6 27.5483 4.49299   3
   1  -9  -6 29.6233 4.27448  19
  -1   9  -6 53.2761 5.40505  16
  -1   9  -6 49.7393 5.17655  14
   1   9  -6 34.2502 4.71493  16
   1   9  -6 32.7809 4.47444  14
   1  -9  -5 114.591 6.53200   1
  -1   9  -5 82.8319 6.81222   3
   1  -9  -5 131.109 7.23830   3
   1   9  -5 121.300 6.63982   1
   1   9  -5 137.639 7.39106   3
  -1  -9  -5 91.2410 6.90358   3
  -1   9  -5 89.6540 7.02778  16
   1   9  -5 116.054 7.32893  16
   1   9  -5 119.896 7.33632  14
   1  -9  -4 141.137 7.39321   3
   1   9  -4 130.527 7.35842   3
  -1   9  -4 142.351 7.12097   5
  -1  -9  -4 152.313 7.43415  13
   1   9  -4 134.076 7.68383  14
   1   9  -4 129.953 7.84517  16
  -1   9  -4 136.403 7.70534  14
  -1   9  -3 26.6016 2.99409   5
  -1   9  -3 26.4869 3.33998  14
  -1  -9  -3 25.9161 2.96805  13
   1   9  -3 36.4010 3.48511  14
   1  -9  -2 808.792 29.2986  13
  -1  -9  -2 706.094 29.3711  13
   1   9  -2 824.247 29.0463  10
  -1  -9  -2 737.173 29.2361   8
   1   9  -2 804.342 29.5017  14
  -1   9  -2 698.152 29.3536  14
   1   9  -1 76.1397 3.49438   1
   1  -9  -1 80.5058 3.49300   1
  -1  -9  -1 84.9218 3.81634   8
  -1   9  -1 78.4204 3.63842   8
   1  -9  -1 78.6317 3.88115  13
   1   9  -1 79.0682 4.16890  10
  -1  -9  -1 77.2220 4.30347  11
   1   9  -1 78.9837 4.16307  14
   1  -9   0 959.214 36.7727   4
  -1  -9   0 1007.74 36.9170  12
  -1   9   1 81.0970 3.53345   5
   1   9   1 79.3438 4.11871  10
   1  -9   1 81.1639 3.77829  11
  -1  -9   1 80.2341 4.52232  11
   1  -9   2 710.986 28.1988   4
   1   9   2 721.500 28.1307  10
  -1  -9   2 778.077 28.5489  11
  -1   9   2 778.966 27.9155  10
  -1  -9   2 808.561 28.6101   7
   1  -9   2 730.303 28.4874   7
   1  -9   2 698.893 27.8618  11
  -1   9   3 31.9090 1.81812   4
   1  -9   3 25.8149 2.52269   4
   1  -9   3 28.6545 3.21977   7
  -1  -9   3 33.9385 3.34636  11
   1   9   3 24.4584 3.26257   9
  -1  -9   3 34.6329 3.26932   7
  -1   9   3 32.9894 3.41418   9
   1   9   4 136.766 6.29138   4
   1   9   4 140.557 7.20714   7
  -1  -9   4 126.720 7.07103  11
   1   9   4 138.451 7.53968  15
   1  -9   4 146.067 7.30788  15
  -1   9   5 129.359 7.35923   7
   1   9   5 87.4351 6.60977   9
  -1  -9   5 114.271 7.07917   7
  -1   9   5 125.866 7.30801   9
   1   9   5 95.3229 6.40848   7
   1  -9   5 103.811 6.75345   7
   1   9   5 93.4180 6.44281  15
   1  -9   5 97.8916 6.36940  15
  -1  -9   6 29.8216 4.80277   7
   1   9   6 36.6899 4.42175   7
  -1   9   6 30.2237 4.58544   7
  -1   9   6 33.7324 4.71564   9
   1   9   6 36.6279 5.01823   9
   1  -9   6 52.1338 4.67460  15
   1   9   6 43.0190 4.52207  15
   1 -10  -8 16.2310 2.45541   3
  -1 -10  -8 13.1330 2.40321   3
  -1  10  -8 16.9575 2.46514   3
   1  10  -8 16.1884 2.49996   3
  -1  10  -7 69.9808 5.45175   3
  -1 -10  -7 70.1292 5.40888   3
   1  10  -7 65.3458 5.21329   3
   1 -10  -7 60.1663 5.13317   3
   1  10  -7 62.4028 5.28131  14
  -1  10  -7 70.7355 5.68929  14
  -1  10  -7 61.7816 5.31297  16
   1  10  -7 61.7230 5.09225  16
   1 -10  -6 50.2352 5.17495   3
   1 -10  -6 41.5550 4.24169   1
   1  10  -6 39.8702 4.76160   3
  -1  10  -6 35.9491 4.89109   3
   1  10  -6 37.5059 4.26052   1
  -1 -10  -6 36.8231 4.83519   3
   1 -10  -6 41.4874 4.87081  19
   1  10  -6 46.8202 5.10675  14
  -1  10  -6 43.9036 5.31805  16
   1  10  -6 37.7433 4.83731  16
  -1  10  -6 43.4100 5.09312  14
   1  10  -5 26.8600 4.23924   3
   1 -10  -5 26.2071 3.90573   3
  -1  10  -5 31.8555 4.51527   3
   1 -10  -5 32.7200 3.70770   1
   1  10  -5 29.8013 3.50985   1
  -1 -10  -5 35.7051 4.49973   3
   1  10  -5 29.4896 4.70084  16
  -1  10  -5 36.7525 4.87797  16
   1 -10  -4 660.350 24.7629   3
   1  10  -4 649.024 24.7012   3
  -1 -10  -4 555.976 24.3781  13
   1  10  -4 659.024 25.0904  14
  -1  10  -4 537.133 24.7005  14
   1  10  -4 617.320 25.1152  16
  -1  10  -3 1335.92 50.4154   5
  -1 -10  -3 1325.08 50.4057  13
   1  10  -3 1373.43 50.6510  14
  -1  10  -3 1270.08 50.5166  14
  -1  10  -2 911.940 36.2994   5
   1 -10  -2 1012.68 35.9059   1
   1 -10  -2 968.853 36.2231  13
  -1 -10  -2 894.220 36.3362  13
   1  10  -2 999.321 36.0346  10
  -1 -10  -2 920.065 36.1458   8
  -1  10  -2 904.843 36.3586  14
   1  10  -2 979.504 36.4480  14
   1  10  -1 1826.91 65.8057   1
   1 -10  -1 1827.59 65.7838   1
   1  10  -1 1894.76 66.2851  10
   1 -10  -1 1861.15 66.1131  13
  -1 -10  -1 1686.39 65.9533   8
  -1  10  -1 1638.12 65.8235   8
  -1 -10  -1 1650.03 66.2988  11
   1  10  -1 1888.14 66.2881  14
  -1  10   0 81.5309 4.03470   5
   1  10   0 79.3238 4.26774   6
  -1 -10   0 82.7168 4.26614  12
   1 -10   1 1682.64 64.9557   4
  -1  10   1 1859.62 64.6869   5
   1  10   1 1651.61 64.9709  10
   1 -10   1 1679.18 64.7512  11
  -1 -10   1 1832.84 65.3193  11
   1 -10   2 900.390 34.7378   4
  -1 -10   2 941.581 35.0572  11
   1 -10   2 871.491 34.3840  11
   1  10   2 889.451 34.6639  10
  -1  10   2 949.118 34.4413  10
  -1 -10   2 987.345 35.0799   7
   1 -10   3 1329.82 50.5731   4
   1  10   3 1352.69 51.1309   9
  -1  10   3 1379.08 51.2404   9
  -1 -10   3 1364.18 51.1496   7
   1  10   3 1317.47 50.2834  10
   1 -10   3 1316.80 51.0562   7
  -1 -10   3 1353.64 50.9243  11
   1  10   4 548.980 21.7608   4
   1  10   4 535.173 22.5845   7
  -1 -10   4 613.815 22.7710  11
   1  10   4 559.317 22.8898  15
   1 -10   4 548.458 22.6540  15
  -1 -10   5 27.4837 4.34789   7
  -1  10   5 27.3817 4.36910   7
   1 -10   5 34.2515 4.22031   7
   1  10   5 41.4336 4.75041   9
  -1  10   5 30.3291 4.18050   9
   1  10   5 38.0428 4.22266   7
   1 -10   5 33.6839 3.93796  15
   1  10   5 31.7265 4.06277  15
  -1  10   6 41.2482 4.88897   7
   1  10   6 39.5069 4.48340   7
  -1  10   6 45.5249 5.02406   9
   1  10   6 40.8147 5.08002   9
  -1 -10   6 42.6466 5.36139   7
   1  10   6 45.5538 4.58172  15
  -1  11  -8 5.14106 2.04939   3
   1  11  -8 6.28900 1.97861   3
   1 -11  -8 6.04024 1.94875   3
  -1 -11  -8 4.77900 1.94577   3
   1 -11  -7 33.0792 3.99878   3
  -1 -11  -7 19.2259 3.70299   3
   1  11  -7 28.6195 3.96083   3
  -1  11  -7 20.5536 3.73485   3
  -1 -11  -7 18.9861 3.66042  19
  -1  11  -7 18.8738 3.92973  16
  -1  11  -7 17.5758 3.83801  14
   1  11  -7 33.9778 4.12976  14
   1  11  -7 28.0259 4.05426  16
   1  11  -6 127.453 7.63434   3
  -1  11  -6 104.342 7.47546   3
   1 -11  -6 133.707 7.63062   3
   1  11  -6 131.683 7.25102   1
   1 -11  -6 107.752 6.96866   1
  -1 -11  -6 108.455 7.27051   3
   1 -11  -6 124.727 7.66580  19
   1  11  -6 126.375 7.66484  14
   1  11  -6 116.002 7.81928  16
  -1  11  -6 113.302 7.84773  16
  -1  11  -6 116.054 7.92707  14
  -1  11  -5 181.746 10.1482   3
   1  11  -5 208.858 10.2403   3
   1  11  -5 213.341 9.87618   1
   1 -11  -5 213.998 10.2934   3
   1 -11  -5 216.271 9.80779   1
  -1 -11  -5 176.130 10.0591   3
   1  11  -5 215.668 10.7987  16
  -1  11  -5 175.084 10.4762  16
   1  11  -4 59.8696 4.52671   3
   1 -11  -4 58.5098 4.45511   3
   1 -11  -4 56.7832 3.99932   1
  -1 -11  -4 47.9978 4.23988  13
   1  11  -4 66.4809 5.16837  16
  -1  11  -4 44.8779 4.44167  14
   1  11  -4 57.7223 4.84187  14
  -1  11  -3 211.827 9.29718   5
  -1 -11  -3 204.000 9.20584  13
  -1  11  -3 211.956 9.43179  14
   1  11  -3 172.098 9.08443  14
   1 -11  -2 61.3064 3.09684   1
   1  11  -2 59.5426 3.04518   1
  -1  11  -2 44.6589 3.73842   5
   1  11  -2 60.8386 3.53247  10
  -1 -11  -2 41.6819 3.30782   8
  -1 -11  -2 42.3007 3.65636  13
   1 -11  -2 60.9169 3.59190  13
  -1  11  -2 32.6942 3.68778  14
   1  11  -2 62.5292 3.91018  14
   1 -11  -1 407.135 15.4447   1
   1  11  -1 407.856 15.4554   1
  -1  11  -1 415.304 16.0712   5
  -1  11  -1 401.138 15.5094   8
   1 -11  -1 417.663 15.8714  13
  -1 -11  -1 407.688 16.1546  11
  -1 -11  -1 402.804 16.2060  13
   1  11  -1 426.319 16.1004  10
  -1 -11  -1 415.542 15.6829   8
  -1  11  -1 378.447 15.9129  14
   1  11  -1 420.786 16.0375  14
   1  11   0 2714.73 100.800   6
  -1  11   0 2711.14 100.669   5
  -1 -11   0 2720.08 100.782  12
   1  11   1 408.479 16.0363   6
   1 -11   1 404.599 16.2052   4
  -1  11   1 420.700 15.8498   5
  -1 -11   1 416.491 16.5213  11
   1 -11   1 420.153 15.9893  11
   1  11   1 412.525 16.2684  10
   1 -11   2 38.6450 3.12575   4
  -1  11   2 63.2417 2.97310  10
  -1 -11   2 52.9164 3.76750  11
  -1 -11   2 54.7380 3.76302   7
   1  11   2 39.3512 3.10456  10
   1 -11   2 36.0887 2.68712  11
   1 -11   3 217.754 8.35305   4
   1  11   3 209.489 7.88858  10
  -1  11   3 155.271 7.21004  10
   1 -11   3 212.428 8.79900   7
  -1 -11   3 149.743 8.38923   7
   1  11   3 213.376 8.96432   9
  -1  11   3 167.486 8.44472   9
  -1 -11   3 165.388 8.37040  11
   1 -11   4 46.7611 3.67706   4
   1  11   4 40.2172 3.95829   7
  -1 -11   4 52.6232 4.15694  11
   1  11   4 52.0900 4.57324  15
   1 -11   4 44.4546 3.98269  15
  -1  11   5 224.439 10.4848   7
   1  11   5 174.637 9.57619   7
   1  11   5 180.980 10.1451   9
  -1  11   5 189.627 10.2273   9
  -1 -11   5 206.931 10.2706   7
   1 -11   5 181.181 9.57021  15
   1  11   5 185.455 9.82053  15
   1  11   6 110.168 7.16849   7
  -1 -11   6 122.169 8.04819   7
   1  11   6 108.852 7.78183   9
  -1  11   6 124.153 8.03688   9
  -1  11   6 122.146 7.82113   7
   1  11   6 119.020 7.27678  15
   1 -12  -8 1.19830 1.69533   3
  -1  12  -8 3.98851 1.74709   3
  -1 -12  -8 2.60024 1.70441   3
   1  12  -8-0.52889 1.75832   3
  -1 -12  -7 23.0425 3.70101   3
   1  12  -7 24.7229 3.64068   3
  -1  12  -7 30.0912 3.78631   3
   1 -12  -7 27.4311 3.75877   3
  -1 -12  -7 30.4129 3.96909  19
   1 -12  -7 20.9551 3.60159  19
  -1  12  -7 19.4849 3.72642  14
  -1  12  -7 18.5791 3.94427  16
   1  12  -7 26.2764 3.95001  16
   1  12  -7 23.0635 3.91962  14
   1 -12  -6 51.7206 4.86239   3
   1  12  -6 46.4793 4.80168   3
  -1  12  -6 27.8475 4.41637   3
  -1 -12  -6 32.9780 4.57186   3
   1 -12  -6 42.6250 4.14499   1
   1  12  -6 51.5359 4.45998   1
   1 -12  -6 53.3900 5.10246  19
   1  12  -6 53.5371 5.26266  14
  -1  12  -6 28.1335 5.12128  16
  -1  12  -6 36.6870 5.17775  14
   1  12  -6 54.1623 5.51962  16
   1  12  -5 182.276 9.28340   3
  -1  12  -5 163.650 9.23793   3
  -1 -12  -5 151.604 9.09064   3
   1 -12  -5 183.299 8.83931   1
   1  12  -5 192.144 8.94324   1
   1 -12  -5 180.481 9.19971   3
  -1  12  -5 149.603 9.48888  16
   1  12  -5 180.909 9.91068  16
   1  12  -4 21.8420 2.89876   1
   1 -12  -4 27.8576 3.02432   1
   1 -12  -4 26.5123 3.42273   3
   1  12  -4 26.8128 3.38627   3
  -1  12  -4 28.1870 3.53326   5
  -1 -12  -4 22.7651 3.38244  13
  -1  12  -4 32.2776 3.94550  14
   1  12  -4 28.3184 4.20622  16
   1  12  -4 25.6228 3.93535  14
  -1  12  -3 574.543 22.1952   5
   1 -12  -3 522.542 21.4074   1
  -1 -12  -3 583.973 22.1627  13
  -1  12  -3 564.041 22.2790  14
   1  12  -3 530.926 22.1122  14
  -1  12  -2 170.754 8.09870   5
   1  12  -2 180.876 7.29318   1
   1 -12  -2 181.331 7.27293   1
  -1 -12  -2 168.179 7.60731   8
   1  12  -2 177.742 7.77569  10
  -1 -12  -2 165.554 7.97938  13
   1 -12  -2 173.688 7.83869  13
   1  12  -2 173.739 8.07811  14
  -1  12  -2 164.612 8.04237  14
  -1  12  -1 432.296 14.4527   5
   1 -12  -1 302.465 13.3782   1
   1  12  -1 316.107 13.4122   1
  -1 -12  -1 435.150 14.5002  13
  -1 -12  -1 438.660 14.4744  11
  -1 -12  -1 439.965 13.8109   8
   1  12  -1 322.093 14.1038  10
   1 -12  -1 326.517 13.8538  13
   1  12  -1 329.332 13.9894  14
  -1  12  -1 430.283 14.1956  14
  -1  12   0 821.519 30.9643   5
   1  12   0 798.141 31.0767   6
  -1 -12   0 806.298 31.0369  12
  -1 -12   0 822.649 31.2130  11
   1  12   0 837.072 31.1035  10
   1  12   1 429.328 15.0582   6
   1 -12   1 433.011 15.2663   4
  -1  12   1 327.753 14.6919   5
   1  12   1 431.781 15.3286  10
  -1  12   1 330.799 14.9717  10
  -1 -12   1 325.280 15.3146  11
   1 -12   1 453.930 15.0429  11
   1 -12   2 164.679 7.51996   4
  -1 -12   2 167.510 7.86012  11
  -1  12   2 176.788 7.24456  10
  -1 -12   2 178.373 7.93028   7
   1  12   2 163.749 7.44252  10
   1 -12   2 163.104 7.11502  11
   1 -12   3 585.605 20.9896   4
  -1 -12   3 509.907 21.0801  11
  -1  12   3 492.175 20.0655  10
   1  12   3 560.837 21.5001   9
  -1 -12   3 505.672 21.2534   7
  -1  12   3 500.996 21.2380   9
   1  12   3 567.426 20.5814  10
   1 -12   4 28.5356 3.12565   4
  -1 -12   4 25.1433 3.69168   7
  -1  12   4 24.9323 3.82011   9
   1  12   4 34.0870 3.97473   9
   1  12   4 36.9069 4.10262  15
   1 -12   4 30.6224 3.43837  15
   1  12   5 165.638 9.01655   7
  -1  12   5 204.012 9.75404   7
  -1 -12   5 172.727 9.62561   7
  -1  12   5 182.415 9.64708   9
   1  12   5 157.913 9.36020   9
   1  12   5 162.999 9.14322  15
   1 -12   5 164.640 8.99416  15
  -1  12   6 54.3522 5.40492   9
  -1  12   6 45.4079 5.26508   7
   1  12   6 35.9970 5.00742   9
   1  12   6 33.8931 4.29673  15
  -1  13  -8 12.4025 1.94876   3
   1  13  -8 11.6157 1.93976   3
  -1 -13  -8 12.1725 1.74373   3
   1 -13  -8 10.2969 1.71705   3
  -1 -13  -7 6.35525 2.94230   3
   1  13  -7 10.8918 3.16473   3
  -1  13  -7 4.33369 2.97409   3
   1 -13  -7 1.00193 2.77749   3
   1 -13  -7 3.68013 3.20530  19
  -1 -13  -7 4.89621 3.25575  19
   1  13  -7 4.36090 3.26261  16
   1  13  -7 4.13545 3.17281  14
  -1  13  -7 0.41749 3.33235  14
  -1  13  -7 1.57114 3.37917  16
   1 -13  -6 14.9184 3.05787   1
  -1  13  -6 14.8318 3.72963   3
  -1 -13  -6 14.5418 3.06308   1
   1 -13  -6 14.5482 3.46691   3
   1  13  -6 15.8732 3.31115   1
  -1 -13  -6 16.4149 3.63346   3
   1  13  -6 18.8626 3.85190   3
   1 -13  -6 17.0721 4.03429  19
  -1  13  -6 15.8012 4.46123  16
   1  13  -6 17.3746 4.26718  16
  -1  13  -6 19.7917 4.42270  14
   1  13  -6 16.1236 4.11346  14
   1 -13  -5 248.285 11.2670   1
   1  13  -5 249.853 11.4105   1
   1 -13  -5 264.883 11.8293   3
  -1  13  -5 225.413 11.6550   3
   1  13  -5 267.351 11.8636   3
  -1 -13  -5 218.970 11.5665   3
  -1  13  -5 224.709 12.1765  16
   1  13  -5 247.877 12.2253  16
   1 -13  -4 21.8397 3.22976   3
   1  13  -4 24.2040 3.12896   1
   1  13  -4 28.8791 3.56194   3
   1 -13  -4 27.0550 2.90557   1
  -1  13  -4 47.2673 4.08179   5
  -1 -13  -4 49.8263 4.06890  13
   1  13  -4 24.9749 4.06281  16
   1  13  -4 25.8924 3.79293  14
  -1  13  -4 43.4559 4.51255  14
  -1  13  -3 85.7764 5.62884   5
   1  13  -3 94.6829 4.86606   1
   1 -13  -3 94.9840 4.82729   1
  -1 -13  -3 99.2643 5.56144  13
  -1  13  -3 89.8621 5.74065  14
   1  13  -3 99.2737 5.71796  14
   1 -13  -2 74.1351 3.36007   1
   1  13  -2 78.2278 3.45196   1
  -1  13  -2 41.3547 4.04455   5
   1 -13  -2 75.4575 4.16135  13
  -1 -13  -2 43.1605 3.43806   8
  -1 -13  -2 39.1219 4.03887  13
   1  13  -2 75.8432 4.09826  10
  -1  13  -2 49.2188 4.11352  14
   1  13  -2 83.7240 4.49311  14
   1  13  -1 158.150 5.92526   1
  -1  13  -1 130.978 6.80668   5
   1 -13  -1 151.727 5.89104   1
  -1 -13  -1 137.347 6.85904  13
  -1 -13  -1 148.654 6.81336  11
   1 -13  -1 150.379 6.54118  13
   1  13  -1 156.184 6.88401  10
  -1 -13  -1 136.363 6.08114   8
   1  13  -1 158.499 6.75950  14
  -1  13  -1 134.048 6.58543  14
   1  13   0 85.8734 4.80098   6
  -1  13   0 88.0665 4.63639   5
  -1 -13   0 91.5685 4.87676  11
   1  13   0 93.3116 4.71723  10
  -1 -13   0 82.3892 4.67179  12
   1 -13   1 137.802 6.59027   4
   1  13   1 142.492 6.43070   6
  -1  13   1 153.814 6.59720  10
   1  13   1 137.368 6.64429  10
  -1 -13   1 163.110 7.07978  11
   1 -13   1 143.947 6.35072  11
   1 -13   2 43.5372 3.62237   4
   1  13   2 45.8251 3.51575  10
  -1  13   2 77.0119 3.52795  10
  -1 -13   2 72.0561 4.38277  11
   1 -13   2 45.3284 3.15526  11
   1 -13   3 80.3590 5.03936   4
  -1 -13   3 102.148 5.57114  11
  -1  13   3 98.2539 4.38225  10
  -1 -13   3 103.838 5.77187   7
   1  13   3 80.7752 5.55182   9
   1  13   3 82.8049 4.71477  10
  -1  13   4 24.5441 3.75068   9
   1  13   4 44.7349 4.46584   9
  -1 -13   4 21.9692 3.86624   7
   1 -13   4 42.7855 3.58328   4
   1  13   4 40.3665 4.99304  21
   1  13   4 43.6516 4.35723  15
   1 -13   4 47.8046 4.19430  15
  -1  13   5 249.847 12.0333   7
   1  13   5 229.391 11.4797   7
   1  13   5 231.335 11.9852   9
  -1  13   5 246.965 12.1143   9
  -1 -13   5 262.888 12.2249   7
   1  13   5 221.333 11.5101  15
  -1  13   6 15.6776 4.01748   7
  -1  13   6 17.8902 4.20204   9
   1  13   6 21.8909 4.31566   9
   1  13   6 14.4476 3.51228  15
   1 -14  -7 12.8731 2.99616   3
   1  14  -7 10.8968 3.01283   3
  -1  14  -7 15.6081 3.23607   3
  -1 -14  -7 19.5069 3.25466   3
   1 -14  -7 11.9873 3.37042  19
  -1 -14  -7 20.2090 3.73596  19
   1  14  -7 12.0642 3.53774  16
   1  14  -7 14.5408 3.38608  14
  -1  14  -7 11.8539 3.75428  16
  -1  14  -7 18.7607 3.67011  14
  -1  14  -6 39.9506 4.13818   1
  -1 -14  -6 40.6635 4.48382   3
  -1  14  -6 34.4928 4.49116   3
   1 -14  -6 49.1227 4.48509   3
   1  14  -6 50.2698 4.72607   3
   1  14  -6 42.8452 4.27309   1
   1 -14  -6 48.3069 5.26469  19
   1  14  -6 41.7116 5.20867  16
   1  14  -6 54.8368 5.19798  14
  -1  14  -6 39.2211 5.29755  16
  -1  14  -6 37.8194 5.10478  14
   1 -14  -5 18.6235 3.56204   3
  -1  14  -5 9.15374 3.56360   3
  -1 -14  -5 12.8681 3.69067   3
   1  14  -5 21.6663 3.29348   1
   1  14  -5 26.5167 3.85995   3
   1 -14  -5 21.3868 3.05360   1
  -1  14  -5 10.2085 3.97690  14
  -1  14  -5 9.32771 4.29240  16
   1  14  -5 17.9953 4.19414  14
   1  14  -5 18.8841 4.47854  16
  -1  14  -4 97.7679 6.27149   5
   1  14  -4 103.368 5.61459   1
   1  14  -4 100.949 5.90780   3
   1  14  -4 99.1119 6.08117   6
   1 -14  -4 102.217 5.56644   1
  -1 -14  -4 102.768 6.28711  13
  -1  14  -4 102.610 6.57688  14
   1  14  -4 93.0492 6.53985  16
   1  14  -4 107.270 6.59333  14
   1  14  -3 345.047 13.2162   1
   1 -14  -3 347.662 13.1723   1
  -1  14  -3 278.239 13.8527   5
  -1 -14  -3 301.066 13.7590  13
   1  14  -3 367.974 14.1880  14
  -1  14  -3 277.098 13.8677  14
   1 -14  -2 224.210 8.90515   1
   1  14  -2 214.610 8.94189   1
  -1  14  -2 221.068 9.94507   5
  -1 -14  -2 219.834 9.85350  13
   1  14  -2 224.311 9.53576  10
   1 -14  -2 214.497 9.57333  13
  -1  14  -2 214.401 9.83743  14
   1  14  -2 232.407 9.84230  14
   1  14  -1 657.379 23.0512   1
  -1  14  -1 540.324 23.8596   5
   1 -14  -1 632.566 23.0170   1
   1  14  -1 671.400 24.0163  10
   1 -14  -1 670.011 23.6985  13
  -1 -14  -1 562.688 23.1707   8
  -1 -14  -1 560.646 23.8742  13
  -1 -14  -1 591.667 23.9588  11
  -1  14  -1 535.196 23.5659  14
   1  14  -1 687.659 23.8000  14
  -1  14   0 591.303 22.4522   5
   1  14   0 589.649 22.5852   6
   1  14   0 596.799 22.5992  10
  -1 -14   0 610.471 22.7090  11
  -1 -14   0 563.888 21.6117   8
  -1 -14   0 581.172 22.4466  12
   1  14   1 555.683 23.2344   6
   1  14   1 557.146 23.4851  10
  -1 -14   1 660.716 23.5273  12
  -1 -14   1 659.793 23.9065  11
  -1  14   1 680.833 23.5644  10
   1 -14   1 572.186 23.2349  11
   1 -14   2 232.220 9.81991   4
   1 -14   2 224.634 9.33776  11
  -1 -14   2 220.027 10.0398  11
   1  14   2 226.993 9.68658  10
  -1  14   2 221.774 9.45459  10
  -1 -14   3 331.296 13.7659  11
  -1  14   3 320.796 12.7244  10
  -1 -14   3 355.861 14.0968   7
   1  14   3 293.712 12.9723  10
   1  14   3 312.780 13.8109   9
   1  14   4 109.052 6.65293   9
  -1  14   4 104.183 6.53682   9
  -1 -14   4 98.8873 6.55456   7
   1  14   4 100.985 5.26538   4
   1  14   4 99.2681 6.92224  21
   1 -14   4 106.960 6.34197  15
  -1  14   4 97.8431 5.93533  15
   1  14   4 110.415 6.66364  15
   1  14   5 12.5943 3.44004   7
  -1  14   5 22.5623 4.19263   7
  -1  14   5 21.1259 3.97248   9
   1  14   5 14.0721 3.90809   9
   1  14   5 17.6630 3.82968  15
   1  14   6 36.8609 4.83231   9
  -1  14   6 46.7229 5.02305   7
  -1  14   6 48.6758 5.14255   9
   1  14   6 39.4112 4.44202  15
   1  15  -7 62.6457 4.73753   3
  -1  15  -7 67.2214 4.78781   3
   1 -15  -7 61.3926 5.14143  19
  -1 -15  -7 76.3928 5.40350  19
   1  15  -7 68.1612 5.29761  14
  -1  15  -7 76.2637 5.69217  16
  -1  15  -7 69.9693 5.36033  14
   1  15  -7 76.1664 5.49860  16
   1  15  -6 2.40226 2.66709   1
  -1  15  -6 7.22923 2.80612   1
  -1  15  -6 2.26922 3.00300   3
   1  15  -6 2.59039 3.12872   3
   1 -15  -6 0.96135 3.58871  19
   1  15  -6 6.84494 4.14476  16
   1  15  -6 7.78879 3.56510  14
  -1  15  -6 7.12454 4.30679  16
  -1  15  -6 5.41995 4.06565  14
  -1  15  -5 82.3861 6.42082   3
   1  15  -5 111.687 6.53144   3
   1  15  -5 107.938 6.19069   1
  -1  15  -5 85.4353 6.96239  14
   1  15  -5 109.446 7.40414  16
  -1  15  -5 90.8906 7.17078  16
   1  15  -5 113.222 7.10819  14
   1  15  -4 82.5899 5.45917   3
  -1  15  -4 106.855 6.07194   3
  -1  15  -4 108.324 6.30293   5
   1  15  -4 83.4603 5.80109   6
   1  15  -4 83.1056 5.14912   1
  -1 -15  -4 108.400 6.12124  13
  -1  15  -4 106.865 6.53948  14
   1  15  -4 71.7312 5.91213  16
   1  15  -4 75.0963 5.89201  14
  -1 -15  -3 1479.23 53.7360  13
   1  15  -3 1388.94 52.8463   1
  -1 -15  -3 1420.19 54.1445  20
   1  15  -3 1336.81 53.7466  16
  -1  15  -3 1518.40 53.9378  14
   1 -15  -3 1320.93 53.7278  17
   1  15  -3 1388.31 53.6711  14
  -1  15  -2 504.254 17.7041   5
   1 -15  -2 386.013 16.2604   1
   1  15  -2 401.781 16.3218   1
   1 -15  -2 415.204 16.9882  13
  -1 -15  -2 490.759 17.5228  13
   1  15  -2 415.903 16.9738  10
   1  15  -2 422.495 17.1752  14
  -1  15  -2 489.062 17.4353  14
   1  15  -1 7121.79 263.395   1
  -1  15  -1 7462.03 264.471   5
  -1 -15  -1 7345.81 264.393  13
   1  15  -1 6845.47 264.287  10
  -1 -15  -1 7509.12 264.488  11
   1 -15  -1 6935.66 264.013  13
   1  15  -1 7052.05 264.079  14
  -1  15  -1 7186.79 264.062  14
   1  15   0 153.542 6.87162   6
  -1  15   0 137.290 6.67267   5
  -1 -15   0 144.186 6.77398  12
  -1 -15   0 144.879 6.93243  11
   1  15   0 143.591 6.87135  10
   1  15   1 7329.26 265.309   6
  -1 -15   1 6918.05 265.341  12
  -1 -15   1 6960.46 265.699  11
   1  15   1 7477.78 265.582  10
   1 -15   1 7453.83 265.294  11
  -1  15   1 6926.15 265.389  10
   1 -15   2 465.107 18.1340   4
  -1  15   2 406.425 17.6627  10
   1  15   2 462.470 17.9755  10
   1 -15   2 499.097 17.7206  11
  -1 -15   2 411.643 18.1263  11
  -1 -15   3 1336.20 52.8356  11
  -1  15   3 1295.30 51.9355  10
   1  15   3 1485.29 52.4418  10
   1  15   3 1520.85 53.2640   9
   1  15   4 107.421 6.46845   9
  -1  15   4 80.9015 6.03570   9
   1  15   4 100.580 6.01295   7
   1  15   4 103.243 5.09119   4
   1  15   4 92.5542 6.75815  21
  -1  15   4 79.5497 5.50234  15
   1  15   4 91.7006 6.15160  15
   1  15   5 96.1217 6.49656   7
  -1  15   5 115.540 7.31181   7
  -1  15   5 130.381 7.43414   9
   1  15   5 87.3283 6.72966   9
   1  15   5 83.0994 6.50055  15
  -1  15   6 8.13496 3.75689   7
   1  15   6 10.7095 3.76435   9
  -1  15   6 8.81025 3.79788   9
   1  15   6 6.77591 3.29693  15
   1  16  -7 16.2403 2.84656   3
  -1  16  -7 14.6823 2.85906   3
   1 -16  -7 16.1101 3.36347  19
  -1 -16  -7 14.9217 3.44076  19
  -1  16  -7 16.2613 3.64325  16
  -1  16  -7 16.0399 3.50399  14
   1  16  -7 17.3109 3.50140  14
   1  16  -7 23.6177 3.80848  16
  -1  16  -6 15.5486 3.52612   3
   1  16  -6 15.9826 3.25672   1
   1  16  -6 8.61261 3.31937   3
  -1  16  -6 12.4411 3.04134   1
   1 -16  -6 16.1397 4.15280  19
  -1  16  -6 14.9496 4.33041  16
   1  16  -6 16.8135 4.27213  16
  -1  16  -6 16.1031 4.24730  14
   1  16  -6 12.6254 4.05812  14
   1  16  -5 337.670 14.1692   3
   1  16  -5 329.305 13.8485   1
  -1  16  -5 276.474 13.9345   3
   1  16  -5 343.608 14.9312  14
   1  16  -5 346.549 15.1496  16
  -1  16  -5 273.045 14.6243  16
  -1  16  -5 279.753 14.6684  14
   1  16  -4 33.7759 3.27167   1
  -1  16  -4 38.7788 3.96096   3
   1  16  -4 29.5100 3.93243   6
   1  16  -4 31.6227 3.58135   3
  -1  16  -4 40.3865 4.16488   5
  -1 -16  -4 42.8752 4.13510  13
   1  16  -4 37.3016 4.31636  14
  -1  16  -4 41.4254 4.61100  14
  -1  16  -4 40.4255 4.88367  16
   1  16  -4 39.6384 4.54950  16
  -1 -16  -3 1040.50 37.7592  13
   1  16  -3 939.511 36.6592   1
  -1 -16  -3 1007.33 38.1678  20
   1 -16  -3 897.664 37.6521  20
   1  16  -3 972.067 37.6454  14
   1  16  -3 945.675 37.6664  16
   1 -16  -3 926.804 37.6981  17
  -1  16  -3 1028.33 37.8593  14
   1  16  -2 32.4808 2.34470   1
  -1  16  -2 54.4827 4.05484   5
   1  16  -2 37.8414 3.31105  10
  -1 -16  -2 55.6144 3.86568  13
   1 -16  -2 33.8153 3.21134  13
  -1  16  -2 47.3448 3.82724  14
   1  16  -2 36.2224 3.45377  14
  -1  16  -1 250.380 10.9200   5
   1  16  -1 245.664 9.47814   1
  -1 -16  -1 259.028 10.7729  13
   1  16  -1 243.992 10.7000  10
   1 -16  -1 238.239 10.2686  13
  -1 -16  -1 264.071 10.8866  11
   1  16  -1 247.682 10.3471  14
  -1  16  -1 254.432 10.3852  14
   1  16   0 678.154 26.1764   6
  -1  16   0 657.566 26.0546   5
  -1 -16   0 695.040 26.3993  11
   1  16   0 675.497 26.2198  10
   1 -16   0 667.417 25.4978  13
   1  16   0 677.525 25.5682  14
   1  16   1 265.138 10.4996   6
   1 -16   1 269.003 10.4935  11
   1  16   1 255.758 10.8367  10
  -1 -16   1 238.561 10.4742  12
  -1 -16   1 235.276 10.8592  11
  -1  16   1 237.926 10.5860  10
  -1 -16   2 33.9010 3.49462  11
  -1  16   2 32.1194 3.12781  10
  -1 -16   3 930.013 37.2972  11
   1  16   3 1026.80 37.6573   9
  -1  16   3 898.847 36.4081  10
   1  16   3 1036.73 36.9327  10
  -1  16   4 37.2754 4.27642   9
   1  16   4 41.4932 4.61618   9
   1  16   4 41.1312 4.04946   7
   1  16   4 38.1645 3.00395   4
   1  16   4 39.0263 4.93419  21
   1  16   4 37.5608 4.33548  15
  -1  16   4 28.8140 3.70659  15
  -1  16   5 330.970 14.1938   7
   1  16   5 272.067 13.2572   7
  -1  16   5 317.540 14.3711   9
   1  16   5 279.158 13.9356   9
   1  16   5 256.413 13.3947  15
  -1  16   6 13.8551 3.85713   7
  -1  16   6 10.1151 3.67941   9
   1  16   6 16.2226 4.09316   9
   1  16   6 11.9891 3.57151  15
   1  17  -7 7.11382 2.41038   3
  -1  17  -7 8.73370 2.48368   3
  -1 -17  -7 11.8520 3.35318  19
   1 -17  -7 8.18128 3.17296  19
  -1  17  -7 10.8642 3.41750  14
   1  17  -7 3.54146 3.16355  16
   1  17  -7 9.92490 3.11771  14
  -1  17  -7 10.6869 3.62865  16
   1 -17  -6 311.615 14.8763  19
  -1  17  -6 330.286 15.0997  14
  -1  17  -6 331.998 15.2108  16
   1  17  -6 298.323 14.6838  14
   1  17  -6 302.946 14.8144  16
   1  17  -5 137.978 8.12225   1
  -1  17  -5 212.648 9.23894   3
   1  17  -5 136.966 8.32668   3
   1  17  -5 150.304 9.24854  14
  -1  17  -5 214.359 10.3270  16
  -1  17  -5 217.886 10.1816  14
   1  17  -5 148.880 9.45922  16
   1  17  -4 264.625 11.6058   3
  -1  17  -4 261.721 11.8077   3
  -1  17  -4 263.931 12.3932   5
   1  17  -4 257.760 11.3162   1
   1  17  -4 266.571 12.2767   6
  -1  17  -4 260.449 12.6795  16
   1  17  -4 239.070 12.3624  16
  -1  17  -4 257.773 12.5184  14
   1  17  -4 255.599 12.3953  14
  -1 -17  -3 144.957 7.89164  13
  -1  17  -3 142.182 8.14934   5
   1  17  -3 163.548 7.02918   1
  -1 -17  -3 140.064 8.38921  20
   1 -17  -3 163.277 8.51498  20
   1  17  -3 163.578 8.40800  16
   1  17  -3 170.101 8.16828  14
   1 -17  -3 150.010 8.33569  17
  -1  17  -3 145.420 8.00161  14
  -1  17  -2 156.726 7.96752   5
   1  17  -2 151.098 6.54807   1
  -1 -17  -2 172.740 7.79826  13
   1 -17  -2 163.140 7.47782  13
   1  17  -2 153.510 7.56627  10
  -1  17  -2 161.975 7.68778  14
   1  17  -2 155.174 7.58840  14
   1  17  -1 236.242 9.26996   1
  -1  17  -1 233.964 10.7896   5
   1 -17  -1 307.399 10.5296  13
  -1 -17  -1 229.590 10.6454  13
  -1 -17  -1 232.281 10.7706  11
   1  17  -1 314.518 11.0717  10
   1  17  -1 306.929 10.6058  14
  -1  17  -1 225.529 10.2927  14
  -1  17   0 4056.46 152.844   5
   1  17   0 4120.35 152.953   6
  -1 -17   0 4120.85 153.142  11
   1  17   0 4083.08 153.038  10
   1  17   0 4172.90 152.374  14
   1  17   1 236.388 10.9376   6
  -1  17   1 312.061 11.4679  10
   1 -17   1 240.489 10.9606  11
  -1 -17   1 298.433 11.7459  11
   1  17   1 230.789 11.2352  10
  -1 -17   1 303.712 11.3012  12
  -1  17   2 148.764 7.33679  10
   1  17   2 165.159 7.55561  10
  -1 -17   2 162.103 7.89786  11
  -1  17   3 155.304 6.83929  10
  -1 -17   3 165.153 7.84801  11
   1  17   3 127.535 6.91271  10
   1  17   4 261.178 12.4285   9
  -1  17   4 261.170 12.5151   9
   1  17   4 250.210 10.9236   4
   1  17   4 233.331 12.4047  21
   1  17   4 253.833 12.1824  15
  -1  17   4 270.678 11.8186  15
  -1  17   5 136.053 9.10946   7
   1  17   5 220.339 10.4162   9
  -1  17   5 141.803 9.28939   9
   1  17   5 208.473 9.89276  15
  -1  17   6 308.390 14.9313   9
   1  17   6 314.665 15.0462   9
  -1  17   6 310.374 14.8514   7
   1  17   6 322.119 14.4725  15
  -1 -18  -7 10.3720 3.29697  19
   1 -18  -7 5.48437 3.04262  19
   1  18  -7 8.06458 3.37261  16
  -1  18  -7 12.3993 3.31436  14
   1  18  -7 10.1336 3.10162  14
  -1  18  -7 9.80527 3.47401  16
   1 -18  -6 6.46944 3.99725  19
   1  18  -6 5.74052 4.04351  16
   1  18  -6 2.86472 3.32647  14
  -1  18  -6 5.95863 3.83068  14
  -1  18  -6 5.70311 4.12235  16
   1  18  -5 200.397 9.57630   3
  -1  18  -5 192.040 10.6959  14
   1  18  -5 189.907 10.6856  16
   1  18  -5 197.900 10.5333  14
  -1  18  -5 181.806 10.7325  16
   1  18  -4 4.62890 2.17675   1
   1  18  -4 2.03869 2.98051   6
  -1  18  -4 6.99240 3.85549  16
   1  18  -4 3.06534 3.37762  16
  -1  18  -4 8.53812 3.61913  14
   1  18  -4 1.70940 3.04040  14
  -1 -18  -3 333.994 15.1223  13
  -1  18  -3 348.664 14.8495  10
  -1  18  -3 336.745 15.3600   5
  -1 -18  -3 325.576 15.5827  20
   1 -18  -3 358.625 15.5889  20
   1  18  -3 391.954 15.4023  14
   1 -18  -3 358.086 15.5349  17
  -1  18  -3 339.464 15.2205  14
   1  18  -3 359.553 15.4574  16
  -1  18  -2 22.1181 3.51747   5
   1 -18  -2 14.0836 2.69737  13
   1  18  -2 13.2569 2.78731  10
  -1 -18  -2 19.7649 2.97860  13
  -1  18  -2 21.1753 3.09045  14
   1  18  -2 13.1020 2.74511  14
  -1  18  -1 1480.39 56.2748   5
   1 -18  -1 1488.09 55.7375  13
  -1 -18  -1 1466.56 56.1158  13
   1  18  -1 1449.34 56.1558  10
  -1 -18  -1 1492.26 56.3298  11
   1  18  -1 1503.19 55.8077  14
  -1  18  -1 1489.38 55.7539  14
  -1  18   0 532.380 21.0065   5
   1  18   0 523.836 21.1048   6
   1  18   0 564.949 21.2247  10
  -1  18   0 512.872 21.1230  10
  -1 -18   0 521.662 21.2765  11
   1  18   1 1439.23 56.2682   6
  -1 -18   1 1511.35 56.7890  11
   1  18   1 1510.38 56.6454  10
  -1  18   1 1528.87 56.5303  10
  -1 -18   1 1480.39 56.3578  12
   1 -18   1 1520.09 56.3527  11
  -1  18   2 11.5059 2.47699  10
   1  18   2 22.1076 2.97732  10
  -1 -18   2 12.6045 2.94288  11
   1  18   3 332.976 14.5570  10
  -1  18   3 348.069 14.2878  10
  -1 -18   3 376.634 15.2350  11
  -1  18   4 3.27798 3.26168   9
   1  18   4 8.99112 3.57088   9
   1  18   4 10.2649 2.15583   4
   1  18   4 9.32742 3.79509  21
  -1  18   4 5.57050 2.95194  15
   1  18   4 5.57576 3.49975  15
  -1  18   5 199.521 10.7330   7
   1  18   5 213.779 11.0071   9
  -1  18   5 206.822 11.0407   9
   1  18   5 189.944 10.4692  15
  -1  18   6 5.43381 3.59586   7
  -1  18   6 2.63215 3.42045   9
   1  18   6 8.90020 3.77660   9
  -1 -19  -7 12.1508 3.30089  19
   1 -19  -7 16.7541 3.34856  19
   1  19  -7 16.1521 3.13051  14
  -1  19  -7 8.94561 3.00740  14
  -1  19  -7 10.9388 3.33195  16
   1  19  -7 16.8095 3.44234  16
   1  19  -6 6.10696 3.53163  14
  -1  19  -6 4.87004 3.82375  14
  -1  19  -5 244.095 11.6295  16
   1  19  -5 167.516 10.4430  16
  -1  19  -5 234.356 11.2099  14
   1  19  -5 176.213 10.4449  14
   1  19  -4 60.0622 5.36181   6
  -1 -19  -4 62.3127 5.21049  13
   1  19  -4 60.4947 5.70392  16
  -1  19  -4 70.4997 5.90724  16
  -1 -19  -3 480.114 20.7494  13
  -1  19  -3 507.324 21.1908   5
   1 -19  -3 529.764 21.4072  20
  -1 -19  -3 487.896 21.3734  20
   1  19  -3 516.590 20.9124  14
   1 -19  -3 505.030 21.1692  17
  -1  19  -3 498.947 20.9746  14
   1  19  -3 506.540 21.0664  16
   1  19  -2 642.776 25.4772  10
   1 -19  -2 640.788 25.3064  13
  -1 -19  -2 649.491 25.6180  13
  -1 -19  -2 624.493 25.9157  20
  -1  19  -2 644.271 25.5215  14
   1  19  -2 655.340 25.4332  14
  -1  19  -1 697.591 29.3468   5
   1  19  -1 775.167 29.4004  10
   1 -19  -1 785.949 28.9097  13
  -1 -19  -1 730.675 29.2320  13
  -1 -19  -1 717.089 29.4096  11
  -1  19  -1 721.101 28.8058  14
   1  19  -1 806.342 28.9589  14
   1  19   0 28.2968 3.14066   6
  -1  19   0 22.5786 3.10091   5
  -1 -19   0 26.7127 3.18183  11
   1  19   0 25.6965 3.13602  10
  -1  19   0 22.9500 3.09953  10
   1  19   1 698.355 28.7899   6
  -1  19   1 775.648 29.1089  10
   1  19   1 727.209 29.1415  10
  -1 -19   1 752.575 28.8860  12
   1 -19   1 751.544 28.8578  11
  -1 -19   1 788.996 29.4502  11
   1  19   2 652.608 24.9127  10
  -1  19   2 614.035 24.6935  10
  -1 -19   2 615.443 25.0914  11
   1  19   3 515.089 20.7653  10
   1  19   3 514.240 21.4475   9
  -1 -19   3 514.395 21.2108  11
  -1  19   4 60.1662 5.42968   9
   1  19   4 75.6564 5.82788   9
   1  19   4 58.4374 5.63820  21
   1  19   4 67.3580 5.46351  15
  -1  19   4 58.4128 4.97497  15
  -1  19   5 154.862 10.0125   7
   1  19   5 226.508 10.9832   9
  -1  19   5 174.799 10.4938   9
   1  19   5 228.446 10.6922  15
  -1  19   6 3.40211 3.44134   7
   1  19   6 2.84398 3.41349   9
  -1  19   6 8.09430 3.84081   9
   1 -20  -7 7.47327 3.04685  19
  -1 -20  -7 1.40521 2.87484  19
  -1  20  -7 2.29137 2.66960  14
   1  20  -7 2.09652 2.69449  14
  -1  20  -7 5.61055 3.11770  16
   1  20  -7 1.57733 2.88414  16
  -1  20  -6 48.4517 5.31046  14
   1  20  -6 55.4694 5.11012  14
   1  20  -5 35.4418 4.67646  14
  -1  20  -5 39.3569 5.17792  14
   1  20  -5 32.4795 5.18152  16
  -1  20  -5 32.5320 5.28579  16
   1  20  -4 229.944 10.9825   6
  -1 -20  -4 205.267 10.7140  13
  -1  20  -4 194.861 11.0306  16
   1  20  -4 232.902 11.3714  16
  -1 -20  -3 171.348 8.09928  13
  -1  20  -3 168.305 8.40135   5
  -1 -20  -3 155.636 8.65893  20
   1 -20  -3 132.107 8.22498  20
   1 -20  -3 117.862 7.78473  17
  -1  20  -3 161.243 8.17422  14
   1  20  -3 130.867 7.63426  14
   1  20  -3 134.436 7.94779  16
   1  20  -2 625.810 23.7592  10
  -1 -20  -2 528.542 23.5692  13
  -1  20  -2 562.471 23.7156  10
   1 -20  -2 634.374 23.5308  13
   1 -20  -2 628.696 24.0941  20
  -1 -20  -2 542.326 23.9156  20
   1  20  -2 660.117 23.7249  14
  -1  20  -2 545.694 23.4865  14
   1  20  -1 90.0552 5.51563   6
  -1  20  -1 84.5475 5.41819   5
  -1  20  -1 92.4681 5.51577  10
   1 -20  -1 94.2123 4.82276  13
  -1 -20  -1 87.6459 5.24611  13
   1  20  -1 90.4862 5.43943  10
   1  20  -1 96.8819 4.83979  14
  -1  20  -1 81.9235 4.72812  14
   1  20   0 852.436 34.2446   6
  -1 -20   0 881.881 34.4385  11
  -1  20   0 905.465 34.3494  10
   1  20   0 899.273 34.3763  10
   1  20   1 82.2365 4.84691   6
  -1 -20   1 99.6422 5.63579  11
  -1 -20   1 89.4712 4.93191  12
  -1  20   1 88.8586 5.24862  10
   1 -20   1 90.2089 4.95840  11
   1  20   1 77.1141 5.28658  10
  -1  20   2 632.898 24.0282  10
  -1 -20   2 635.358 24.4383  11
   1  20   3 159.398 8.18403   9
  -1 -20   3 134.920 7.62216  11
   1  20   4 214.161 11.5850   9
  -1  20   4 249.597 11.8957   9
   1  20   4 204.436 11.2551  15
  -1  20   4 241.087 11.1305  15
  -1  20   5 35.0445 4.77552   7
  -1  20   5 36.9988 4.75278   9
   1  20   5 36.8690 4.91476   9
   1  20   5 37.8806 4.75164  15
  -1  20   6 47.7252 5.28478   9
   1  20   6 53.7267 5.32238   9
  -1  20   6 47.1682 5.07980   7
   1  20   6 52.1134 4.82849  15
   1 -21  -7 5.06895 2.88344  19
  -1 -21  -7 3.44014 2.80838  19
  -1  21  -7 6.67078 3.00436  16
   1  21  -7 7.77561 2.88837  16
   1 -21  -6 33.3136 4.74502  19
  -1  21  -6 31.3801 4.57829  14
   1  21  -6 31.8484 4.46421  14
   1  21  -5 33.0690 4.94248  14
  -1  21  -5 27.4560 4.74497  14
  -1  21  -5 26.3354 4.96413  16
   1  21  -5 35.0734 5.00017  16
   1  21  -4 108.379 7.36631   6
  -1 -21  -4 132.058 7.41172  13
   1  21  -4 116.059 7.68886  16
  -1  21  -4 119.387 7.81077  16
  -1  21  -3 58.3421 4.62220  10
  -1 -21  -3 49.6623 4.55400  13
   1  21  -3 49.7296 4.73004   6
  -1  21  -3 60.7384 5.23910   5
   1 -21  -3 46.9797 5.04301  20
  -1 -21  -3 49.4308 5.38678  20
  -1  21  -3 54.6771 4.94252  16
   1 -21  -3 48.0710 5.01623  17
  -1  21  -3 57.5367 4.80834  14
   1  21  -3 43.4723 4.54849  16
   1  21  -3 46.2319 4.44238  14
  -1 -21  -2 267.535 12.3237  13
   1 -21  -2 269.366 11.9515  13
   1  21  -2 272.436 12.2680  10
  -1  21  -2 285.155 12.7766   5
   1 -21  -2 272.089 12.6418  20
  -1 -21  -2 287.567 12.8402  20
   1  21  -2 277.271 12.2575  16
  -1  21  -2 300.456 12.3265  14
   1 -21  -2 261.396 12.3107  17
   1  21  -2 283.109 12.1601  14
   1 -21  -1 89.0158 4.79534  13
   1  21  -1 75.4179 5.37238  10
  -1  21  -1 90.4018 5.60890  10
  -1 -21  -1 96.0320 5.34626  13
   1  21  -1 90.4240 4.83980  14
  -1  21  -1 99.5517 4.96350  14
   1  21   0 47.4622 4.01544   6
   1  21   0 48.8921 4.03743  10
  -1 -21   0 52.3403 4.19809  11
  -1  21   0 46.0596 4.08928  10
   1  21   1 88.6768 4.94607   6
  -1  21   1 77.8629 5.28941  10
  -1 -21   1 83.4106 5.52580  11
   1  21   1 90.5070 5.42264  10
  -1 -21   2 277.307 12.1996  11
   1  21   2 268.081 11.9681  10
  -1  21   2 262.054 11.7143  10
   1  21   3 59.0914 5.05307   9
   1  21   4 125.187 7.83758   9
  -1  21   4 110.411 7.58498   9
   1  21   4 130.389 7.85553  15
  -1  21   4 110.830 7.04515  15
  -1  21   5 38.5093 4.94733   7
   1  21   5 31.7895 4.73245   9
  -1  21   5 42.1356 5.22354   9
   1  21   5 28.6300 4.40554  15
  -1  21   6 32.7728 4.48422   7
   1  21   6 30.0646 4.47214   9
  -1  21   6 44.9509 4.87991   9
   1  21   6 44.2653 4.53258  15
  -1 -22  -7 4.83626 2.70456  19
   1 -22  -7 7.10736 2.81572  19
   1  22  -7 3.24519 2.69668  16
  -1  22  -7 4.28803 2.79390  16
   1 -22  -6 7.24755 3.90798  19
  -1  22  -6 6.48693 3.57667  14
   1  22  -6 4.16510 3.76486  16
   1  22  -6-0.21845 3.20674  14
  -1  22  -6 3.83144 3.65601  16
  -1  22  -5 22.3042 4.61857  16
   1  22  -5 22.8217 4.26542  14
  -1  22  -5 21.0274 4.37584  14
   1  22  -5 25.3967 4.69517  16
   1  22  -4 20.0280 4.06914   6
  -1 -22  -4 22.3726 3.84773  13
   1  22  -4 16.9176 4.25250  16
  -1  22  -4 20.3411 4.47376  16
  -1  22  -4 26.9446 4.44698  14
   1  22  -4 18.7582 3.91932  14
  -1 -22  -3 15.1263 3.14085  13
  -1  22  -3 13.3523 3.07610  10
   1  22  -3 15.6137 3.71550   6
  -1 -22  -3 16.2112 4.16218  20
   1 -22  -3 12.5044 3.99405  20
  -1  22  -3 13.3899 3.91444  16
   1  22  -3 11.4823 3.64387  16
   1  22  -3 12.8133 3.35752  14
  -1  22  -3 11.4661 3.47503  14
   1 -22  -2 5.43708 2.38678  13
  -1 -22  -2 7.40895 2.88987  13
   1  22  -2 6.47867 3.08341   6
  -1  22  -2 9.46880 3.14881   5
   1 -22  -2 4.35143 3.29784  20
  -1 -22  -2 7.57092 3.23280  20
   1  22  -2 5.15651 2.80036  16
   1 -22  -2 7.94884 3.03070  17
  -1  22  -2 8.34908 2.70529  14
   1  22  -2 4.26733 2.55847  14
  -1  22  -1 91.4410 5.90571  10
  -1 -22  -1 92.0654 5.54530  13
   1  22  -1 88.8956 5.79625  10
  -1 -22  -1 98.0110 6.04926  20
   1 -22  -1 97.8267 5.88148  20
  -1  22  -1 105.823 5.16009  14
   1  22  -1 100.407 5.12703  14
   1  22   0 7.15909 2.67412  10
  -1 -22   0 8.08835 2.73932  11
  -1 -22   0 9.44272 2.54911  13
  -1  22   0 6.77744 2.82043  10
  -1 -22   0 8.74460 2.63882  20
   1  22   0 11.2432 2.76016   6
  -1  22   1 88.3786 4.95091   6
   1  22   1 94.4060 5.24811   6
   1  22   1 100.404 5.82654  10
  -1  22   1 88.5711 5.59689  10
  -1 -22   1 82.5987 5.55215  11
  -1 -22   2 5.28946 2.77573  11
  -1  22   2 10.0795 2.61696  10
   1  22   3 14.2510 3.07312  10
   1  22   3 15.7356 3.62045   9
  -1  22   4 17.9192 3.99540   9
   1  22   4 18.7539 4.05356   9
  -1  22   4 19.2130 3.70397  15
   1  22   4 22.3475 4.38067  15
  -1  22   5 22.7185 4.43006   7
  -1  22   5 24.8929 4.64238   9
   1  22   5 23.6600 4.47982   9
   1  22   5 19.0027 4.26528  15
   1  22   6 4.16283 3.44871   9
  -1  22   6 5.72585 3.68341   9
   1  22   6-0.55932 2.96367  15
   1 -23  -7 2.54817 2.60125  19
  -1 -23  -7 0.40282 2.55530  19
   1  23  -7 3.81710 2.62186  16
  -1  23  -7 1.99812 2.57404  16
   1 -23  -6 37.9619 4.79138  19
  -1  23  -6 33.5335 4.35507  14
   1  23  -6 43.7103 4.84662  16
  -1  23  -6 24.3370 4.51717  16
   1  23  -6 36.2821 4.39117  14
   1 -23  -5 20.4939 4.58764  19
  -1  23  -5 42.2587 4.88154  14
   1  23  -5 23.4439 4.84223  16
  -1  23  -5 40.0481 5.32384  16
   1  23  -5 27.9883 4.51579  14
   1  23  -4 33.5581 4.56370   6
  -1 -23  -4 30.7784 4.21756  13
  -1  23  -4 24.2937 4.89101  16
   1  23  -4 28.3571 4.29023  14
   1  23  -4 24.0490 4.48213  16
  -1  23  -4 30.1985 4.66213  14
  -1  23  -3 61.6242 5.18823  10
   1  23  -3 67.0355 5.56272   6
   1 -23  -3 74.8982 6.19551  20
  -1 -23  -3 66.7473 6.07261  20
   1  23  -3 79.8502 5.67504  16
   1  23  -3 84.1268 5.42328  14
  -1  23  -3 73.6370 5.57508  14
  -1  23  -3 65.2648 5.71099  16
  -1 -23  -2 87.3093 5.79215  13
  -1  23  -2 102.142 6.24786  10
   1 -23  -2 102.422 5.61475  13
   1  23  -2 103.380 6.32179   6
   1 -23  -2 100.832 6.33997  20
  -1 -23  -2 94.6992 6.50658  20
  -1  23  -2 95.5292 6.13195  16
   1  23  -2 96.1367 5.82080  16
  -1  23  -2 92.9106 5.75456  14
   1  23  -2 96.5386 5.65406  14
   1 -23  -2 97.9829 6.15606  17
  -1 -23  -1 146.225 7.32857  13
   1  23  -1 129.349 7.50237   6
  -1 -23  -1 149.890 7.68006  20
   1 -23  -1 141.151 7.49823  20
  -1  23  -1 146.907 6.75938  14
   1  23  -1 139.726 6.78802  14
  -1 -23   0 48.5271 4.27730  11
  -1 -23   0 51.3601 3.87691  13
  -1 -23   0 47.1999 3.94894  20
   1 -23   0 50.0517 4.10975  20
   1  23   1 143.326 6.92279   6
  -1  23   1 126.861 6.67386   6
  -1 -23   1 143.602 7.48846  11
  -1 -23   2 99.2940 6.17215  11
   1  23   3 69.9794 5.55907   9
   1  23   3 69.3150 5.02292  10
  -1  23   4 30.8255 4.58730   9
   1  23   4 28.4046 4.37332   9
  -1  23   4 29.3139 4.22761  15
   1  23   4 24.6062 4.43280  15
  -1  23   5 18.0594 4.08601   7
   1  23   5 38.5268 4.85848   9
  -1  23   5 22.9808 4.75529   9
   1  23   5 37.6997 4.64066  15
   1  23   6 37.3598 4.10277  15
  -1 -24  -7 11.0773 2.66813  19
   1 -24  -7 12.1724 2.70130  19
  -1  24  -7 15.2541 2.82792  16
   1  24  -7 12.2692 2.68776  16
   1 -24  -6 16.2961 4.02922  19
  -1  24  -6 18.9945 3.94632  16
   1  24  -6 20.6604 3.77281  14
   1  24  -6 15.8564 3.96546  16
  -1  24  -6 23.8289 3.85520  14
  -1  24  -5 102.503 6.88719   6
   1  24  -5 95.3977 6.60867   6
   1 -24  -5 94.6535 7.20269  19
  -1  24  -5 99.0394 7.10368  14
  -1  24  -5 95.8796 7.26937  16
   1  24  -5 105.358 7.33230  16
   1  24  -5 101.622 7.07554  14
   1  24  -4 23.0809 4.26643   6
  -1 -24  -4 33.8496 4.17863  13
   1  24  -4 18.7109 4.57901  16
   1  24  -4 23.0998 4.28541  14
  -1  24  -4 27.7145 4.85469  16
  -1  24  -4 32.2692 4.48081  14
  -1  24  -3 53.8223 4.95114  10
   1  24  -3 68.1378 5.73614   6
  -1 -24  -3 50.8643 5.67666  20
   1 -24  -3 85.9488 6.45458  20
   1  24  -3 79.8673 5.77906  16
  -1  24  -3 57.2087 5.36394  16
  -1  24  -3 57.5899 5.02847  14
   1  24  -3 75.4029 5.34751  14
   1 -24  -2 85.5503 5.00653  13
   1  24  -2 90.9129 5.65737  10
  -1  24  -2 74.4767 5.57235  10
  -1 -24  -2 58.9535 4.91411  13
   1  24  -2 82.2255 5.84663   6
   1 -24  -2 83.7784 5.90840  20
  -1 -24  -2 64.3837 5.71488  20
   1  24  -2 83.2938 5.45408  16
   1 -24  -2 83.4881 5.63125  17
   1  24  -2 85.1963 5.11965  14
  -1  24  -2 69.0831 5.32088  16
  -1  24  -2 76.5994 5.05848  14
  -1 -24  -1 79.4202 5.02112  13
   1  24  -1 78.1792 5.38810   6
   1 -24  -1 71.7192 5.00166  19
  -1 -24  -1 82.0847 5.41540  20
   1 -24  -1 66.6130 5.31047  20
   1 -24  -1 77.4285 5.08027  17
   1  24  -1 72.6494 4.34616  14
  -1 -24   0 1.33626 2.25286  13
  -1 -24   0 0.17198 2.74761  11
  -1 -24   0 1.10861 2.73082  20
   1 -24   0-0.78810 2.56393  20
  -1  24   1 73.6769 4.66156   6
  -1 -24   1 79.7508 5.42854  11
   1 -24   1 74.0398 4.84915  17
   1  24   2 68.8203 5.12044  10
   1  24   3 52.4596 4.49945  10
   1  24   3 52.2302 4.99070   9
  -1  24   4 24.5636 4.26593   9
   1  24   4 29.4949 4.50102   9
   1  24   4 32.1464 4.67450  15
  -1  24   4 25.6117 4.16837  15
  -1  24   5 108.967 7.27777   7
   1  24   5 109.677 7.51829   9
  -1  24   5 102.139 7.58960   9
   1  24   5 107.365 7.20948  15
   1  24   6 19.3452 3.36954  15
  -1 -25  -7 7.46943 2.48410  19
   1 -25  -7 3.94392 2.32743  19
   1  25  -7 6.76067 2.29577  16
  -1  25  -7 5.17404 2.28865  16
   1 -25  -6 26.4436 4.23342  19
   1  25  -6 32.7255 4.22205  16
  -1  25  -6 18.6799 3.87209  16
   1  25  -6 32.9531 4.03849  14
  -1  25  -6 24.1332 3.79273  14
  -1  25  -5 95.2940 6.39499   6
   1  25  -5 50.9244 5.26681   6
   1 -25  -5 51.7627 5.88799  19
  -1  25  -5 99.9060 6.74880  16
   1  25  -5 56.3685 5.63663  14
   1  25  -5 60.9664 5.88324  16
  -1  25  -5 106.545 6.48669  14
   1  25  -4 27.3206 4.55109   6
  -1 -25  -4 33.3827 4.21553  13
   1  25  -4 31.4873 4.62007  16
   1  25  -4 23.5526 4.32229  14
  -1  25  -4 22.3099 4.09662  14
  -1  25  -4 29.2776 4.97451  16
  -1 -25  -3 9.88772 3.17203  13
  -1  25  -3 14.2245 3.52566  10
   1  25  -3 13.8925 3.95667   6
   1 -25  -3 9.12435 3.92536  20
  -1 -25  -3 10.2209 4.33837  20
   1  25  -3 7.64883 3.50139  16
  -1  25  -3 9.86837 3.79558  16
  -1  25  -2 186.767 9.57771  10
   1  25  -2 180.767 9.35330  10
  -1 -25  -2 187.740 9.29363  13
   1  25  -2 184.672 9.62973   6
  -1 -25  -2 193.098 10.1288  20
   1 -25  -2 191.696 9.94904  20
   1 -25  -2 174.610 9.33455  17
  -1  25  -2 176.979 9.36138  16
   1  25  -2 184.400 8.95249  14
  -1  25  -2 209.258 9.17488  14
   1  25  -2 174.946 9.07236  16
  -1  25  -1 7.41580 3.33436  10
  -1 -25  -1 8.44427 2.65478  13
   1  25  -1 10.9595 3.18073  10
   1  25  -1 8.27824 3.18675   6
   1 -25  -1 13.6632 3.41627  20
  -1 -25  -1 10.6992 3.61117  20
   1  25  -1 9.23409 2.18389  14
   1 -25  -1 10.5288 2.82989  17
   1  25   0 11.3672 3.17983  10
  -1  25   0 20.2999 3.48108  10
   1  25   0 16.9825 3.31775   6
  -1 -25   0 21.4357 3.36970  20
   1 -25   0 18.4684 3.44942  20
   1 -25   0 16.8139 2.83943  17
   1  25   1 5.54126 2.80260  10
  -1  25   1 12.9343 3.27309  10
   1 -25   1 7.13808 2.66156  17
  -1  25   2 181.981 9.15386  10
   1  25   2 188.730 9.38581  10
   1  25   3 14.4088 3.77279   9
   1  25   3 13.2574 3.05278  10
   1  25   4 29.5664 4.59010   9
  -1  25   4 26.3245 4.59007   9
   1  25   4 33.8605 4.76923  15
  -1  25   4 23.5324 4.20090  15
  -1  25   5 54.4970 5.71817   7
  -1  25   5 50.3912 5.82807   9
   1  25   5 94.6607 6.55779   9
   1  25   5 86.1865 6.14035  15
   1  25   6 30.5373 3.70478  15
  -1 -26  -7 4.79938 2.19676  19
   1 -26  -7 5.27943 2.17977  19
  -1  26  -7 5.47785 2.19561  16
   1  26  -7 3.28921 2.05842  16
   1 -26  -6 7.33747 3.50017  19
  -1  26  -6 3.11820 3.03794  14
  -1  26  -6 3.76036 3.37841  16
   1  26  -6 8.03112 3.13443  14
   1  26  -6 6.77573 3.48072  16
  -1  26  -5 125.076 8.07615   6
   1  26  -5 127.646 7.85145   6
   1  26  -5 140.126 8.06092  14
  -1  26  -5 147.020 8.26779  14
   1  26  -4 15.5390 4.21434   6
   1  26  -4 16.0598 4.31882  16
  -1  26  -4 11.8588 3.73856  14
   1  26  -4 15.7570 3.86043  14
  -1  26  -4 5.97486 4.06322  16
  -1  26  -3 16.2433 3.66715  10
  -1 -26  -3 14.2497 3.40015  13
   1  26  -3 10.3674 3.71508   6
   1 -26  -3 12.5080 4.41287  20
  -1 -26  -3 20.4506 4.87782  20
  -1  26  -3 15.0749 4.25781  16
   1  26  -3 17.5728 4.06252  16
   1  26  -2 456.637 18.8780  10
  -1  26  -2 426.426 18.9276  10
   1  26  -2 431.276 19.2174   6
  -1 -26  -2 410.710 19.2280  20
   1 -26  -2 465.019 19.4221  20
  -1  26  -2 435.666 18.2515  14
   1  26  -2 447.225 18.5737  16
   1 -26  -2 438.640 18.8057  17
   1  26  -2 466.769 18.4368  14
  -1  26  -2 420.751 18.5767  16
  -1 -26  -1 298.536 13.4960  13
  -1  26  -1 333.958 14.2528  10
   1  26  -1 304.690 13.9118  10
   1  26  -1 306.787 14.0220   6
  -1 -26  -1 335.698 14.2678  20
   1 -26  -1 317.933 14.1169  20
   1 -26  -1 285.443 13.4304  17
  -1  26   0 309.079 14.1844  10
   1  26   0 333.137 14.2727  10
   1  26   0 310.680 13.8986   6
  -1 -26   0 322.357 14.0994  20
   1 -26   0 323.780 14.1621  20
   1 -26   0 300.017 13.5487  17
   1  26   1 325.085 13.7290   6
  -1  26   1 292.128 13.9366  10
   1  26   1 319.482 14.2204  10
   1 -26   1 320.090 13.6486  17
   1  26   2 425.598 18.7862  10
  -1 -26   2 449.838 18.9709  11
  -1  26   2 452.802 18.7496  10
   1  26   3 14.8027 3.68088   9
   1  26   3 14.0949 3.27011  10
  -1  26   4 16.9713 4.39470   9
   1  26   4 9.83015 3.82024   9
  -1  26   4 11.7210 3.58192  15
   1  26   4 6.92505 3.81523  15
  -1  26   5 136.219 8.36205   7
  -1  26   5 147.895 8.98752   9
   1  26   5 143.527 8.71604   9
   1  26   6 4.35073 2.57920  15
   1 -27  -7 14.0199 2.36402  19
  -1 -27  -7 11.7537 2.16528  19
  -1  27  -7 15.1248 2.21053  16
   1  27  -7 15.2815 2.18642  16
   1 -27  -6 10.3964 3.68585  19
  -1 -27  -6 1.89339 3.31400  19
  -1  27  -6 5.29275 3.31192  16
   1  27  -6 7.55914 3.28066  16
   1  27  -6 9.77417 2.92888  14
  -1  27  -6 4.09089 2.94860  14
  -1  27  -5 87.0964 5.99740  14
   1  27  -5 51.0019 5.27888  14
   1  27  -4 8.51582 3.56652   6
   1 -27  -4 12.6599 4.24915  19
   1  27  -4 13.0566 4.14155  16
  -1  27  -4 1.22961 3.78551  16
  -1  27  -4 3.18777 3.60210  14
   1  27  -4 10.1279 3.66557  14
  -1 -27  -3 1.01451 2.95593  13
  -1  27  -3 3.26284 3.19672  10
   1  27  -3 1.26902 3.64002   6
   1 -27  -3 2.40117 4.15968  20
  -1 -27  -3-1.69689 4.20988  20
   1  27  -3-0.19885 2.80615  14
  -1  27  -3-1.78261 3.77510  16
  -1  27  -3 1.40840 3.09445  14
   1  27  -3-2.74020 3.33657  16
  -1  27  -2 64.4747 5.63549  10
   1  27  -2 73.8656 5.61062  10
   1  27  -2 70.6406 5.76360   6
  -1 -27  -2 64.6163 6.05964  20
   1 -27  -2 74.7009 5.57822  19
   1 -27  -2 75.0108 6.04773  20
   1 -27  -2 71.4467 5.54089  17
   1  27  -2 75.1173 5.23872  16
   1  27  -2 75.8604 4.93539  14
  -1  27  -2 60.0099 5.14916  16
  -1 -27  -1 8.98308 2.77657  13
  -1  27  -1 12.8151 3.78448  10
   1  27  -1 7.36312 3.29802  10
   1  27  -1 8.87559 3.42544   6
  -1 -27  -1 13.1535 3.66462  20
   1 -27  -1 5.66951 3.25658  20
   1 -27  -1 6.63436 2.94835  17
  -1  27   0 42.0383 4.40333  10
   1  27   0 36.1033 4.37198  10
   1  27   0 38.8836 4.11176   6
   1 -27   0 44.8574 4.56396  20
  -1 -27   0 30.0598 3.99262  20
   1 -27   0 34.8221 3.67554  17
  -1 -27   1 8.44657 3.18102  11
  -1  27   1 10.8435 3.20263  10
   1  27   1 14.9874 3.34896  10
  -1  27   1 7.55132 2.59348   6
  -1 -27   1 7.22708 3.31327  20
   1 -27   1 10.4269 2.82539  17
   1  27   2 60.4891 5.02842  10
  -1  27   2 79.3028 5.33252  10
  -1 -27   2 64.1439 5.22050  11
   1 -27   2 63.2852 4.74476  17
   1  27   3 1.48971 3.52046   9
   1  27   3 1.16473 2.85935  10
  -1  27   4 15.3500 3.99872   9
   1  27   4 6.56134 3.98971   9
   1  27   4 8.99337 4.02945  15
  -1  27   4 8.17023 3.60290  15
  -1  27   5 51.5624 5.27309   7
  -1  27   5 59.2273 5.82723   9
   1  27   6 4.49017 2.52396  15
  -1 -28  -7 2.33194 1.76979  19
   1 -28  -7 4.87668 1.76808  19
  -1  28  -7 4.68829 1.70684  16
   1  28  -7 3.29189 1.60086  16
   1 -28  -6 74.5569 5.50504  19
  -1 -28  -6 74.7320 5.45760  19
   1  28  -6 72.3138 5.14085  16
  -1  28  -6 67.6986 5.13393  16
   1  28  -6 70.3894 5.02794  14
   1 -28  -5 55.9272 5.54173  19
   1  28  -5 54.5293 4.91602  14
  -1  28  -5 43.6900 4.64222  14
   1  28  -5 49.0518 5.23589  16
  -1  28  -5 39.9998 5.13382  16
   1  28  -4 87.6007 6.77556   6
   1 -28  -4 86.0723 6.83819  19
  -1  28  -4 90.9485 6.86106  16
  -1  28  -4 91.3075 6.34106  14
   1  28  -4 97.2455 6.76241  16
   1  28  -4 88.8898 6.36621  14
  -1 -28  -3 48.9715 4.56561  13
  -1  28  -3 40.5649 4.83319  10
   1  28  -3 47.5550 5.24974   6
   1 -28  -3 50.4606 5.32250  19
   1 -28  -3 41.2993 5.57121  20
  -1 -28  -3 48.3808 6.02125  20
   1  28  -3 43.3298 4.54767  14
   1  28  -3 45.9866 4.81657  16
  -1  28  -3 53.9058 4.83045  14
  -1  28  -3 56.5652 5.37324  16
  -1 -28  -2 10.8610 3.10616  13
   1  28  -2 8.64665 3.39623  10
  -1  28  -2 9.88875 3.51062  10
   1  28  -2 9.08665 3.60894   6
  -1 -28  -2 9.13227 4.25790  20
   1 -28  -2 9.63470 3.52118  19
   1 -28  -2 11.5249 3.88209  20
   1  28  -2 8.96261 3.21033  16
  -1  28  -2 11.7507 3.42626  16
   1 -28  -2 8.93888 3.45629  17
   1  28  -2 12.2777 2.82799  14
   1  28  -1 106.335 6.71828  10
  -1  28  -1 99.0325 6.83886  10
   1  28  -1 96.4412 6.65223   6
   1 -28  -1 101.899 6.82452  20
  -1 -28  -1 105.246 6.97066  20
   1 -28  -1 100.994 6.19670  17
   1  28   0 155.936 8.48905  10
  -1  28   0 142.567 8.41918  10
  -1  28   0 148.413 8.12809   6
   1  28   0 156.558 8.22282   6
  -1 -28   0 150.816 8.39626  20
   1 -28   0 164.356 8.65923  20
   1 -28   0 152.277 7.90593  17
   1  28   1 105.923 6.56121  10
  -1 -28   1 97.9094 6.49777  11
  -1  28   1 95.3393 6.42265  10
  -1 -28   1 108.981 6.48720  20
   1 -28   1 94.9570 5.89160  17
  -1 -28   2 10.0762 3.17612  11
  -1  28   2 10.6869 3.31799  10
   1  28   2 4.73548 3.29275  10
   1 -28   2 8.90960 2.88881  17
   1  28   3 55.6994 5.49160   9
   1  28   3 51.7010 4.79183  10
   1  28   4 97.2547 7.04703   9
  -1  28   4 89.7875 7.00615   9
  -1  28   4 81.5028 6.30992  15
   1  28   4 89.8104 6.78568  15
  -1  28   5 41.0952 4.78527   7
  -1  28   5 50.2225 5.13466   9
   1  28   5 39.9187 4.85504   9
   1  28   5 34.3158 4.48415  15
   1  28   6 58.7690 4.04535  15
   1 -29  -6 25.9616 3.79407  19
  -1 -29  -6 18.8777 3.56361  19
   1  29  -6 26.9866 3.46144  16
  -1  29  -6 13.8141 3.29606  16
   1 -29  -5 151.088 8.62326  19
  -1  29  -5 130.222 8.09345  16
   1  29  -5 142.746 8.27248  16
   1  29  -5 159.285 8.17059  14
  -1  29  -5 126.896 7.78655  14
  -1  29  -4 40.5603 5.10099   6
   1  29  -4 42.9974 4.97150   6
   1 -29  -4 38.3647 4.99057  19
   1  29  -4 38.3972 4.82506  16
  -1  29  -4 31.6820 4.90201  16
  -1  29  -4 36.8704 4.45478  14
   1  29  -4 46.7593 4.78221  14
  -1 -29  -3 6.35610 3.16746  13
  -1  29  -3 4.33204 3.66268  10
   1  29  -3 7.94033 3.94615   6
  -1 -29  -3 1.76232 4.52283  20
   1 -29  -3 9.32009 3.88672  19
   1 -29  -3 9.98604 4.42097  20
   1  29  -3 5.89718 3.09044  14
  -1  29  -3 2.71985 3.01380  14
   1  29  -3 7.32929 3.50244  16
  -1  29  -3 7.02472 3.67708  16
  -1  29  -2 61.4185 5.59472  10
  -1 -29  -2 66.2712 4.93850  13
   1  29  -2 62.8163 5.38439  10
   1  29  -2 59.9521 5.60522   6
  -1 -29  -2 67.4583 6.18752  20
   1 -29  -2 64.4849 6.00075  20
   1 -29  -2 63.8908 5.21031  19
  -1  29  -2 65.4976 5.06095  16
   1 -29  -2 61.2694 5.21089  17
   1  29  -2 53.7066 4.66979  16
  -1  29  -1 11.1134 3.83636  10
   1  29  -1 11.9195 3.57658  10
   1  29  -1 9.63624 3.47440   6
  -1 -29  -1 9.62637 3.95798  20
   1 -29  -1 8.71008 3.92360  20
   1 -29  -1 10.7933 3.22339  17
  -1  29   0 97.9868 6.80923  10
   1  29   0 105.732 6.69597  10
   1  29   0 97.4472 6.42641   6
  -1  29   0 95.2950 6.27806   6
   1 -29   0 113.701 6.99816  20
  -1 -29   0 96.0709 6.50953  20
   1 -29   0 98.1620 6.03758  17
  -1 -29   1 9.93690 3.36682  11
   1  29   1 15.2307 3.54511  10
  -1  29   1 11.2432 3.36550  10
  -1 -29   1 11.0390 3.61532  20
   1 -29   1 10.5831 2.87722  17
   1  29   2 57.2769 5.08685  10
  -1  29   2 61.3300 5.17365  10
  -1 -29   2 55.4137 4.98165  11
   1 -29   2 72.2284 4.92827  17
   1  29   3 7.69678 3.92907   9
   1  29   3 5.46807 2.93975  10
  -1  29   4 45.5847 5.39608   9
   1  29   4 39.0708 5.08199   9
   1  29   4 33.4155 4.96625  15
  -1  29   4 41.4550 4.73381  15
   1  29   5 126.797 7.47147  15
   1  29   6 13.7105 2.31425  15
   1 -30  -6 6.67320 3.17119  19
  -1 -30  -6 6.85478 2.94104  19
  -1  30  -6 3.94715 2.70801  16
   1  30  -6 9.03300 2.74752  16
   1 -30  -5 77.6275 6.03941  19
  -1  30  -5 71.4814 5.32067  14
  -1  30  -5 70.0804 5.72117  16
   1  30  -5 82.0281 5.59991  14
   1  30  -5 79.1041 5.80456  16
   1  30  -4 12.1960 4.03090   6
  -1  30  -4 18.9804 4.27635   6
   1 -30  -4 15.0627 4.11822  19
  -1  30  -4 13.3593 3.48021  14
   1  30  -4 17.3137 4.02066  16
  -1  30  -4 9.25070 3.88791  16
   1  30  -4 21.0255 3.76010  14
  -1 -30  -3 203.829 10.2912  13
  -1  30  -3 213.338 10.7151  10
   1  30  -3 197.851 11.0883   6
  -1 -30  -3 193.688 11.5127  20
   1 -30  -3 206.090 10.8664  19
   1 -30  -3 190.815 11.2028  20
  -1  30  -3 218.350 10.6984  16
   1  30  -3 210.195 10.2791  14
  -1  30  -3 204.134 10.1407  14
   1  30  -3 203.335 10.3926  16
  -1 -30  -2 77.5612 5.52832  13
   1  30  -2 96.1957 6.38332  10
  -1  30  -2 69.5729 6.10905  10
   1  30  -2 85.8010 6.65801   6
  -1 -30  -2 79.2844 6.66339  20
   1 -30  -2 83.5929 5.99954  19
   1 -30  -2 88.4476 6.75360  20
   1 -30  -2 81.6674 5.97047  17
  -1  30  -1 59.3483 5.46649  10
   1  30  -1 57.8613 5.15839  10
   1  30  -1 59.0546 5.21917   6
  -1 -30  -1 68.5517 5.90992  20
   1 -30  -1 53.8378 5.53170  20
   1 -30  -1 52.8780 4.67088  17
  -1  30   0-0.45911 3.35320  10
   1  30   0 5.59665 3.47848  10
   1  30   0 1.63276 3.18382   6
  -1  30   0 4.04944 2.97739   6
   1 -30   0 3.97069 3.66501  20
  -1 -30   0 2.20293 3.48866  20
   1 -30   0 3.18528 2.83294  17
  -1  30   1 55.6332 5.13457  10
   1  30   1 69.1650 5.36732  10
  -1 -30   1 53.9951 5.08057  11
  -1 -30   1 62.9726 5.39080  20
   1 -30   1 60.7568 5.40395  20
   1 -30   1 61.4007 4.71171  17
   1  30   2 85.3531 6.05402  10
  -1  30   2 86.2164 5.91407  10
  -1 -30   2 80.0458 5.94438  11
   1  30   3 217.891 11.1911   9
   1  30   3 197.643 10.2600  10
   1  30   4 10.8527 3.91054   9
  -1  30   4 15.6613 4.42674   9
   1  30   4 18.6277 4.43505  15
   1  30   5 74.1264 5.52021  15
   1  30   6 4.51128 1.83177  15
  -1 -31  -6 21.3223 3.22636  19
   1 -31  -6 26.6582 3.39935  19
  -1  31  -6 22.1042 2.97501  16
   1  31  -6 27.7450 3.12344  16
  -1 -31  -5 98.7801 6.68765  19
   1 -31  -5 116.855 7.07466  19
  -1  31  -5 88.3412 6.34355  16
   1  31  -5 119.707 6.44367  14
  -1  31  -5 86.4665 5.97164  14
   1  31  -5 112.935 6.57193  16
  -1  31  -4 102.341 7.52611   6
   1  31  -4 131.535 7.84350   6
   1  31  -4 118.681 7.04254  14
  -1  31  -4 108.797 6.82996  14
  -1  31  -3 9.26135 3.70269  10
  -1 -31  -3 11.2178 3.24335  13
   1  31  -3 7.28107 4.00463   6
  -1  31  -3 8.87561 4.09170   6
  -1 -31  -3 11.0216 4.52243  20
   1 -31  -3 10.4335 4.36861  20
   1 -31  -3 9.91835 3.67082  19
   1  31  -3 11.6029 3.53195  16
   1  31  -3 7.56909 3.12551  14
  -1  31  -3 10.2388 3.67096  16
  -1 -31  -2 318.263 15.7394  13
   1  31  -2 394.854 16.7456  10
  -1  31  -2 337.969 16.5694  10
   1  31  -2 383.996 17.0896   6
  -1 -31  -2 325.155 16.9086  20
   1 -31  -2 411.338 17.3423  20
   1 -31  -2 396.709 16.4771  19
   1 -31  -2 391.749 16.4289  17
   1  31  -1 9.32533 3.71447  10
  -1  31  -1 12.4587 4.08582  10
  -1  31  -1 14.7064 3.85372   6
   1  31  -1 12.7991 3.67694   6
   1 -31  -1 14.2697 3.93601  20
  -1 -31  -1 11.9684 4.13443  20
   1 -31  -1 7.58626 3.21336  17
   1  31   0 96.8607 6.80452  10
  -1  31   0 96.0253 6.85843  10
   1  31   0 101.125 6.50703   6
  -1  31   0 87.3078 6.23332   6
   1 -31   0 106.452 7.10829  20
  -1 -31   0 96.9723 6.91168  20
   1 -31   0 101.234 6.11656  17
   1  31   1 9.17525 3.72678  10
  -1  31   1 15.5153 3.77234  10
   1 -31   1 10.0998 3.61502  20
  -1 -31   1 9.53101 3.55780  20
  -1 -31   2 399.290 16.9048  11
  -1  31   2 377.797 16.7433  10
  -1 -31   2 420.375 17.2180  20
   1  31   3 6.73242 3.51337   9
   1  31   3 11.4804 3.20097  10
  -1  31   4 121.554 7.84158   9
   1  31   4 94.9057 7.22564   9
   1  31   5 84.8376 5.75147  15
  -1 -31   6 18.0213 2.29120  20
  -1 -32  -6 3.83083 2.46351  19
   1 -32  -6 3.05116 2.48911  19
   1  32  -6 3.87442 2.20131  16
  -1  32  -6 2.73111 2.20776  16
  -1 -32  -5 11.9143 3.65388  19
   1 -32  -5 9.75415 3.59336  19
  -1  32  -5 6.07455 3.26263  16
   1  32  -5 12.4679 3.25215  16
   1  32  -5 19.7617 3.15742  14
  -1  32  -5 12.9619 2.93963  14
   1  32  -4 79.1407 5.66052  16
   1  32  -4 82.0886 5.42923  14
  -1  32  -4 61.7815 5.02085  14
  -1  32  -4 75.5245 5.79244  16
  -1 -32  -3 203.603 10.4470  13
  -1  32  -3 212.110 11.0400  10
  -1  32  -3 225.994 11.7178   6
   1  32  -3 228.305 11.6982   6
  -1 -32  -3 214.930 12.0255  20
   1 -32  -3 226.342 11.2160  19
   1 -32  -3 211.664 11.7942  20
   1  32  -3 221.769 10.6710  16
  -1  32  -3 203.161 10.6684  16
  -1  32  -2 108.307 7.51092  10
   1  32  -2 106.509 7.23458  10
   1  32  -2 111.529 7.55329   6
  -1  32  -2 104.683 7.57927   6
  -1 -32  -2 106.640 8.06304  20
   1 -32  -2 118.518 7.97714  20
   1 -32  -2 114.413 7.03674  17
   1  32  -1 91.4204 6.48796  10
  -1  32  -1 76.1296 6.47908  10
  -1  32  -1 82.5866 6.46697   6
   1  32  -1 95.0493 6.50270   6
  -1 -32  -1 70.2540 6.46184  20
   1 -32  -1 91.2007 6.86416  20
   1 -32  -1 92.3110 6.03319  17
  -1  32   0 17.3863 4.15716  10
   1  32   0 19.3148 3.99124  10
  -1 -32   0 17.1419 4.28009  20
   1 -32   0 20.9499 4.44383  20
  -1  32   0 16.1278 3.69148   6
   1  32   0 14.8253 3.62484   6
   1  32   1 71.5958 6.11325  10
  -1  32   1 81.3011 6.27985  10
  -1 -32   1 95.0134 6.50820  20
   1 -32   1 72.9462 6.16324  20
   1  32   2 97.1034 6.81907  10
  -1  32   2 105.314 6.92594  10
  -1 -32   2 124.996 7.47177  20
   1  32   3 198.066 10.0040  10
   1  32   3 200.889 10.7542   9
   1  32   4 68.5145 5.73072   9
  -1  32   4 86.0058 6.52107   9
   1  32   4 63.2959 5.80630  15
   1  32   5 11.7266 3.09204  15
  -1 -32   6 2.49497 1.66475  20
   1 -33  -6 13.2153 2.50121  19
  -1 -33  -6 10.4653 2.43150  19
  -1  33  -6 7.96564 2.03948  16
   1  33  -6 9.39205 2.07288  16
   1 -33  -5 19.1466 3.74466  19
  -1 -33  -5 18.7493 3.59501  19
   1  33  -5 14.0185 3.09171  16
  -1  33  -5 14.6782 3.16756  16
   1 -33  -4 60.8246 5.38574  19
   1  33  -4 61.8055 4.71192  14
  -1  33  -4 56.9286 5.07920  16
   1  33  -4 53.9776 4.90255  16
  -1  33  -3 103.911 7.19180  10
   1  33  -3 134.689 8.12799   6
  -1  33  -3 108.956 7.80088   6
  -1 -33  -3 108.076 8.25375  20
   1 -33  -3 130.826 8.40520  20
   1 -33  -3 113.897 7.35730  19
  -1  33  -3 103.249 6.85708  16
   1  33  -3 130.897 7.08495  16
  -1  33  -2 11.7942 3.97293  10
   1  33  -2 6.15424 3.70008  10
  -1 -33  -2 13.6287 4.78391  20
   1 -33  -2 10.4128 4.18732  20
  -1  33  -2 7.53003 3.88163   6
   1  33  -2 9.94190 4.02326   6
   1  33  -1 114.739 7.48721  10
  -1  33  -1 112.393 7.60066  10
  -1 -33  -1 117.809 7.92442  20
   1 -33  -1 117.249 7.79703  20
  -1  33  -1 100.761 7.14418   6
   1  33  -1 108.936 7.19433   6
  -1  33   0 40.6480 4.86337  10
   1  33   0 32.4293 4.61329  10
   1 -33   0 41.1202 5.23137  20
  -1 -33   0 42.4357 5.00018  20
  -1  33   0 39.4643 4.54529   6
   1  33   0 38.6490 4.51840   6
  -1  33   1 110.660 7.34082  10
   1  33   1 107.738 7.21314  10
  -1 -33   1 123.474 7.52563  20
   1 -33   1 100.208 7.30682  20
   1  33   2 14.5182 3.69950  10
  -1  33   2 8.73047 3.44889  10
  -1 -33   2 13.2941 4.05455  20
   1 -33   2 10.4182 3.91985  20
   1  33   3 112.681 6.99306  10
   1  33   3 103.621 7.57498   9
  -1 -33   3 139.755 7.77855  20
  -1  33   4 69.1250 5.96220   9
   1  33   4 55.1832 5.40111  15
  -1 -33   5 19.5823 3.02792  20
   1  33   5 20.7390 3.23704  15
   1 -33   6 8.98064 2.03959  20
   1 -34  -6 51.4007 3.31055  19
  -1 -34  -6 41.3561 3.16600  19
  -1 -34  -5 28.8952 3.58792  19
   1 -34  -5 17.9741 3.54006  19
   1  34  -5 20.5462 3.14273  16
  -1  34  -5 32.8844 3.44972  16
   1 -34  -4 18.3899 3.99726  19
  -1 -34  -4 28.7847 4.11598  19
  -1  34  -4 29.0873 3.77925  16
   1  34  -4 18.0008 3.47146  16
  -1  34  -3 91.2424 6.40753  10
  -1 -34  -3 79.9744 7.29222  20
  -1  34  -3 98.6378 6.97558   6
   1  34  -3 71.2159 6.33833   6
   1  34  -2 55.4293 5.34790  10
  -1  34  -2 58.8639 5.57402  10
   1 -34  -2 56.4524 5.82453  20
  -1 -34  -2 45.6816 5.90157  20
   1  34  -2 44.6742 5.26920   6
  -1  34  -2 54.1143 5.56537   6
   1  34  -1 44.9635 5.13267  10
  -1  34  -1 69.3936 5.96508  10
   1 -34  -1 41.0048 5.49555  20
  -1 -34  -1 69.0012 6.20879  20
  -1  34  -1 66.1103 5.59387   6
   1  34  -1 44.6633 5.10184   6
   1  34   0 287.513 14.1904  10
  -1  34   0 287.344 14.3215  10
  -1 -34   0 321.651 14.5112  20
   1 -34   0 297.196 14.3314  20
  -1  34   0 304.274 13.8238   6
   1  34   0 286.487 13.7053   6
   1  34   1 58.5790 5.38499  10
  -1  34   1 41.9002 5.00079  10
  -1 -34   1 46.3819 5.35242  20
   1  34   2 51.3621 5.12188  10
  -1  34   2 48.0529 4.76060  10
   1 -34   2 53.0817 5.31339  20
  -1 -34   2 55.9537 5.46421  20
   1  34   3 81.5792 5.69740  10
   1  34   3 83.0449 6.36014   9
  -1  34   3 83.4128 6.66784   9
  -1 -34   4 26.8115 3.80614  20
   1  34   4 29.1460 4.36143  15
  -1 -34   5 21.2177 2.98988  20
   1  34   5 29.5039 3.24301  15
   1 -34   6 45.4763 2.91958  20
   1 -35  -5 9.17541 2.89752  19
  -1 -35  -5 10.8978 2.89313  19
  -1  35  -5 7.66920 2.39577  16
   1  35  -5 7.99730 2.44362  16
  -1 -35  -4 14.4247 3.46904  19
   1 -35  -4 15.3972 3.67644  19
  -1  35  -4 8.15286 3.05808  16
   1  35  -4 17.4608 3.07747  16
  -1  35  -3 74.9326 5.83850  10
   1 -35  -3 75.4064 5.78107  19
  -1  35  -3 69.6062 6.09035   6
   1  35  -3 93.6626 6.44334   6
  -1  35  -2 0.99032 3.48684  10
   1  35  -2 1.87843 3.29142  10
  -1 -35  -2 1.70714 4.41996  20
   1 -35  -2 4.38158 4.40003  20
   1  35  -2 2.81126 3.54802   6
  -1  35  -2 4.18954 3.65269   6
  -1  35  -1 139.931 8.44274  10
   1  35  -1 125.496 7.97582  10
  -1 -35  -1 131.852 8.55959  20
   1 -35  -1 120.357 8.35371  20
  -1  35  -1 124.881 8.03211   6
   1  35  -1 121.659 7.80565   6
   1  35   0 0.99803 3.58819  10
  -1  35   0 2.56340 3.68636  10
  -1 -35   0 6.10336 4.00440  20
   1 -35   0 4.06876 3.91261  20
  -1  35   0 2.34835 3.14611   6
  -1  35   1 125.786 8.14167  10
   1  35   1 142.153 8.38779  10
   1 -35   1 132.133 8.25102  20
  -1 -35   1 134.562 8.26743  20
   1  35   2 3.19682 3.34323  10
  -1  35   2 0.21683 3.31041  10
  -1 -35   2 8.52050 3.92220  20
   1 -35   2 3.22250 3.65899  20
   1  35   3 69.5362 5.30271  10
   1  35   3 76.1761 6.02462   9
  -1  35   3 79.3048 6.21219   9
  -1 -35   4 16.4526 3.28240  20
   1  35   4 10.6798 3.53661  15
  -1 -35   5 9.71349 2.44271  20
   1 -35   5 11.6018 2.79811  20
   1  35   5 9.87759 2.47154  15
   1 -36  -5 7.10799 2.63052  19
  -1 -36  -5 7.17418 2.46216  19
   1  36  -5 5.41271 1.52030  21
   1  36  -5 5.97273 1.96217  16
  -1  36  -5 5.81590 2.09106  16
   1 -36  -4 8.46326 3.25680  19
  -1 -36  -4 7.09986 3.09657  19
   1  36  -4 4.66371 2.48513  16
  -1  36  -4 6.74654 2.64505  16
  -1 -36  -3 113.078 7.89786  20
   1 -36  -3 100.889 7.51867  20
   1 -36  -3 110.803 6.78422  19
   1 -36  -3 106.808 6.55157  23
   1  36  -2 11.0714 3.74510  10
  -1  36  -2 12.3503 3.77209  10
  -1 -36  -2 13.9520 4.63728  20
   1 -36  -2 18.6707 4.65554  20
  -1  36  -2 14.5280 4.01246   6
   1  36  -2 12.7348 3.93224   6
   1  36  -1 13.0730 3.88309  10
  -1  36  -1 16.1604 4.12690  10
   1 -36  -1 7.97673 4.38308  20
  -1 -36  -1 8.92688 4.25441  20
  -1  36  -1 13.1385 3.80916   6
   1  36  -1 8.43567 3.77381   6
  -1  36   0 95.6542 7.04199  10
   1  36   0 92.5640 6.90105  10
   1 -36   0 108.466 7.38551  20
  -1 -36   0 98.4204 7.18664  20
  -1  36   0 87.1553 6.20098   6
  -1  36   1 16.3414 3.89212  10
   1  36   1 13.8244 3.85669  10
  -1 -36   1 15.2708 4.12971  20
   1 -36   1 14.1932 3.87518  20
  -1  36   2 12.1579 3.66872  10
   1  36   2 19.0567 3.79542  10
  -1 -36   2 20.6567 4.16059  20
   1 -36   2 18.3486 3.91425  20
  -1  36   3 116.757 7.58718   9
  -1 -36   3 110.275 6.93618  20
   1 -36   3 102.482 6.94906  20
  -1 -36   4 5.29562 2.95363  20
   1 -36   4 3.43946 3.12053  20
   1  36   4 5.84216 3.10830  15
  -1 -36   5 4.41377 2.18211  20
   1  36   5 2.05858 1.84446  15
  -1 -37  -5 92.7566 4.91342  19
   1 -37  -5 86.9880 5.00207  19
   1 -37  -4 19.5347 3.36236  19
  -1 -37  -4 21.1275 3.17690  19
  -1  37  -4 17.5375 2.65247  16
   1 -37  -3 170.352 9.31754  20
   1 -37  -3 163.055 8.10616  23
   1  37  -2 2.91622 3.29510  10
  -1  37  -2 2.57284 3.47223  10
   1  37  -2 13.0653 3.77715   6
  -1  37  -2 3.69307 3.63889   6
   1  37  -1 290.806 13.4894  10
  -1  37  -1 253.829 13.3275  10
   1 -37  -1 320.707 14.2015  20
  -1 -37  -1 259.914 13.6272  20
  -1  37  -1 252.269 13.1222   6
   1  37  -1 289.817 13.3904   6
  -1  37   0 363.213 16.7857  10
   1  37   0 363.402 16.7418  10
  -1 -37   0 367.086 16.9437  20
   1 -37   0 364.546 16.8037  20
   1  37   1 264.972 13.2048  10
  -1  37   1 285.602 13.4205  10
   1 -37   1 255.501 13.2229  20
  -1 -37   1 297.114 13.6756  20
  -1  37   2 7.25127 3.35394  10
   1  37   2-0.43582 3.06264  10
  -1 -37   3 162.737 8.23168  20
   1 -37   3 122.178 7.82408  20
   1 -37   4 22.3875 3.51760  20
  -1 -37   4 21.7035 3.24345  20
   1  37   4 28.5096 3.64523  15
   1 -37   5 97.1441 5.02003  20
  -1 -37   5 87.1276 4.60560  20
   1 -38  -5 8.86497 1.99973  19
  -1 -38  -5 9.88461 1.78928  19
   1 -38  -4 4.51218 2.71793  19
  -1 -38  -4 6.82583 2.41082  19
   1 -38  -3 23.4314 3.30671  23
  -1 -38  -3 18.9860 4.55294  20
   1 -38  -3 21.0771 4.41200  20
  -1  38  -2 4.02767 3.51861  10
   1 -38  -2 3.56434 4.22368  20
  -1 -38  -2 4.73530 4.34183  20
   1  38  -1 27.5337 4.43419  10
  -1  38  -1 25.8069 4.41271  10
  -1  38   0 28.4817 4.56894  10
   1  38   0 37.0551 4.83948  10
   1  38   1 24.5397 4.28577  10
  -1  38   1 27.1143 4.31563  10
  -1 -38   2 1.28596 3.44390  20
   1 -38   2 3.41494 3.61694  20
   1 -38   3 20.9587 3.72044  20
  -1 -38   3 25.8035 3.93709  20
  -1  38   3 23.1852 3.72655  15
   1  38   3 21.9688 4.04959  15
  -1 -38   4 8.46198 2.74000  20
   1 -38   4 7.34871 2.83902  20
   1  38   4 10.4815 2.99778  15
   1 -38   5 11.1080 2.09367  20
  -1 -39  -4 25.9466 2.79126  19
   1 -39  -4 28.0157 3.04183  19
   1 -39  -3 14.4738 2.89402  23
  -1 -39  -2 11.2799 4.56684  20
   1 -39  -2 11.6175 4.16833  20
  -1  39  -1 82.3530 6.00842  10
   1  39  -1 61.2403 5.52852  10
  -1 -39  -1 81.8552 6.56069  20
   1 -39  -1 67.1930 6.18415  20
  -1  39   0 77.6957 5.94375  10
   1  39   0 63.8117 5.79639  10
   1  39   1 83.6538 6.06346  10
  -1  39   1 61.0748 5.58729  10
   1 -39   1 82.7717 5.99649  20
  -1 -39   1 67.0899 5.89396  20
  -1 -39   2 12.1023 3.71374  20
   1 -39   2 11.0311 3.64555  20
  -1 -39   3 13.9020 3.41373  20
   1  39   3 20.8220 3.76171  15
  -1  39   3 16.6355 3.34310  15
   1 -39   4 26.0962 3.29280  20
  -1 -39   4 33.8666 3.28076  20
   1  39   4 27.9440 3.22302  15
   1 -39   5 3.65200 1.49919  20
   1 -40  -4 12.6203 2.13068  19
   1 -40  -3 18.8214 2.80505  23
  -1 -40  -2 21.2182 4.58707  20
   1 -40  -2 24.9381 4.55116  20
  -1 -40  -1 34.4674 5.12439  20
   1 -40  -1 28.2951 4.66763  20
   1 -40   0 2.07620 3.80093  20
  -1 -40   0 5.41500 3.97797  20
   1 -40   1 26.9890 4.42364  20
  -1 -40   1 38.7323 4.74757  20
  -1 -40   2 23.6802 3.86500  20
   1 -40   2 18.2371 3.77761  20
   1 -40   3 22.5909 3.40271  20
  -1 -40   3 22.9084 3.48896  20
  -1  40   3 16.6629 3.07173  15
   1  40   3 28.1888 3.93287  15
   1 -40   4 10.8742 2.58384  20
  -1 -40   4 10.4357 2.32203  20
   1  40   4 11.1412 2.30340  15
   1 -41  -3 12.4354 2.35548  23
  -1 -41  -2 5.67603 3.74643  20
   1 -41  -2 10.6558 3.85008  20
   1 -41  -1 2.00598 3.78357  20
  -1 -41  -1 3.42664 3.80157  20
   1 -41   0 249.760 12.3431  20
  -1 -41   0 253.705 12.4375  20
  -1 -41   1 3.92486 3.66388  20
   1 -41   1 3.61844 3.41406  20
   1 -41   2 7.70721 3.23061  20
  -1 -41   2 3.94927 3.08785  20
   1 -41   3 4.41689 2.83518  20
  -1 -41   3 15.0624 2.97355  20
   1  41   3 9.51588 3.09091  15
  -1  41   3 10.8141 2.50437  15
   1 -41   4 2.34574 2.25254  20
  -1 -41   4 1.89704 1.78248  20
   1  41   4 2.68822 1.70430  15
   1 -42  -3 6.66011 1.82457  23
   1 -42  -2-0.75726 3.32038  20
  -1 -42  -2 2.59162 3.74283  20
   1 -42  -1 17.4540 4.05577  20
  -1 -42  -1 11.8643 3.88590  20
  -1 -42   0 11.8347 4.01988  20
   1 -42   0 7.45349 3.53907  20
   1 -42   1 12.5817 3.62574  20
  -1 -42   1 14.9338 3.74594  20
   1 -42   2 1.15574 2.89631  20
  -1 -42   2 2.14389 3.00081  20
  -1 -42   3 8.70587 2.67936  20
   1 -42   3 16.0662 2.99035  20
  -1  42   3 7.08813 1.93135  15
   1  42   3 10.2198 2.58809  15
   1 -42   4 3.72172 1.74419  20
   1 -43  -2 13.1279 2.68804  23
  -1 -43  -2 11.4026 3.64814  20
   1 -43  -2 13.3675 3.36769  20
   1 -43  -1 20.2580 4.00107  20
  -1 -43  -1 18.4880 3.93967  20
  -1 -43   0 9.42473 3.59727  20
   1 -43   0 11.1323 3.64777  20
  -1 -43   1 19.5472 3.68273  20
   1 -43   1 20.5553 3.67257  20
  -1 -43   2 17.3657 3.18684  20
   1 -43   2 11.5323 2.95399  20
  -1 -43   3 14.5493 2.39765  20
   1 -43   3 11.9385 2.48952  20
   1  43   3 8.32583 2.38267  15
   1 -44  -2 5.16572 2.77821  20
  -1 -44  -2 2.64148 3.06732  20
   1 -44  -2 4.27811 2.06097  23
  -1 -44  -2 3.11316 1.65226  23
   1 -44  -1 5.30840 3.14691  20
  -1 -44  -1 2.96070 3.19879  20
  -1 -44   0 43.8595 4.51713  20
   1 -44   0 50.8828 4.50078  20
   1 -44   1 5.10313 2.94582  20
  -1 -44   1 6.82656 3.03548  20
   1 -44   2 5.98463 2.65866  20
  -1 -44   2 6.46116 2.67561  20
  -1  44   2 3.13557 2.14309  15
   1  44   2 2.07632 2.63077  15
   1 -44   3 7.50626 2.11579  20
  -1 -44   3 5.39188 1.77852  20
   1  44   3 7.47427 1.79368  15
   1 -45  -2 22.9296 2.20274  23
  -1 -45  -1 136.692 7.52766  20
   1 -45  -1 150.210 7.51541  20
   1 -45   0 85.3029 5.36673  20
  -1 -45   0 78.6825 5.44534  20
  -1 -45   1 159.372 7.73038  20
   1 -45   1 146.249 7.58768  20
  -1 -45   2 26.2350 2.89859  20
   1 -45   2 30.9424 3.02438  20
   1  45   2 20.0088 2.66994  15
   1 -45   3 9.40001 1.83633  20
  -1 -46  -1 13.4310 2.77944  20
   1 -46  -1 17.2756 2.80972  20
   1 -46   0-1.51453 2.44073  20
  -1 -46   0 2.37939 2.73836  20
  -1 -46   1 17.5274 2.79131  20
   1 -46   1 14.9531 2.75748  20
  -1 -46   2 39.9888 2.80773  20
   1 -46   2 42.0355 2.98595  20
   1  46   2 23.5406 2.53179  15
  -1 -47  -1 11.1657 2.29802  20
   1 -47  -1 15.3025 1.84376  23
   1 -47  -1 15.4551 2.21002  20
  -1 -47   0 240.656 10.3360  20
   1 -47   0 237.118 10.2649  20
  -1 -47   1 10.0159 2.15640  20
   1  47   1 9.35435 2.05936  15
   1 -48   0 48.1625 2.79622  23
  -2   0  -8 49.0924 4.07026   3
   2   0  -8 30.5177 3.59111   3
  -2   0  -6 224.867 10.7089   3
  -2   0  -6 208.733 9.65889  14
   2   0  -5 119.057 6.86692   1
   2   0  -5 115.155 7.30615   3
  -2   0  -5 102.669 6.95600  14
   2   0  -4 203.814 9.93927   1
   2   0  -4 218.833 10.4797   3
   2   0  -4 215.641 9.86740  14
  -2   0  -4 230.751 10.3236  14
   2   0  -3 184.856 9.04287   1
  -2   0  -3 240.285 9.74829   8
  -2   0  -3 233.900 8.95718  13
   2   0  -3 183.066 8.94837  14
   2   0  -2 147.820 6.24849   1
  -2   0  -2 131.487 6.03171  13
  -2   0  -2 140.363 6.60544   8
   2   0  -2 139.671 6.25341  14
   2   0  -1 37.4817 1.72553   4
   2   0   0 393.368 14.9295   4
   2   0   1 72.7433 3.00294   9
  -2   0   1 42.6357 2.49889   9
  -2   0   2 155.645 6.59095   7
   2   0   2 141.131 6.11843   4
   2   0   2 132.401 6.34901   9
  -2   0   2 140.760 6.21964   9
   2   0   2 133.171 6.00462   7
  -2   0   3 185.772 9.44428   7
   2   0   3 244.067 9.10318   4
  -2   0   3 184.248 9.18914   9
   2   0   3 216.550 9.15087   7
   2   0   3 222.210 9.53316   9
  -2   0   4 210.725 10.3001   9
   2   0   4 227.650 10.1489   7
   2   0   4 234.678 10.7294  15
  -2   0   5 117.075 7.04100   9
   2   0   5 104.053 6.54148   7
  -2   0   5 116.534 7.42093   7
   2   0   5 117.230 7.17534  15
  -2   0   6 126.906 8.95561   7
   2   0   6 198.092 9.56500  15
  -2   0   7 14.2495 3.99151   7
   2   0   7 15.3571 3.40476  15
  -2   1  -8 35.3779 3.61223   3
   2   1  -8 22.2856 3.23775   3
   2  -1  -8 24.1761 3.33084   3
  -2  -1  -8 22.2466 3.39920   3
  -2  -1  -6 193.857 10.8634   3
  -2   1  -6 194.289 10.8727   3
   2  -1  -6 182.496 9.81569   1
   2   1  -6 185.443 10.4148   3
   2   1  -6 189.803 9.93501   1
   2  -1  -6 189.110 10.4051   3
  -2   1  -6 184.777 10.1321  14
   2   1  -5 7.82993 2.95381   1
   2  -1  -5 17.3055 3.80671   3
   2   1  -5 12.4329 3.61689   3
   2  -1  -5 13.8366 3.19016   1
  -2   1  -5 25.1851 3.78144  14
  -2  -1  -5 19.4017 3.63537  14
   2   1  -5 9.97369 2.86349  14
   2  -1  -4 146.637 8.04973   3
   2  -1  -4 137.202 7.58059   1
   2   1  -4 145.842 8.07835   3
   2   1  -4 145.747 7.67537   1
   2   1  -4 142.308 7.52626  14
   2  -1  -4 132.437 7.21962  14
  -2  -1  -4 206.249 8.31053  14
  -2   1  -4 187.949 8.26852  14
   2   1  -3 514.699 22.2226   1
   2  -1  -3 538.941 22.2458   1
  -2   1  -3 607.538 21.9964  13
  -2  -1  -3 617.918 22.1549  13
  -2   1  -3 634.984 22.8922   8
  -2  -1  -3 640.513 22.8832   8
   2   1  -3 528.095 22.2350  14
   2  -1  -3 507.447 22.0598  14
   2   1  -2 324.122 14.0620   1
   2  -1  -2 322.157 14.0640   1
  -2   1  -2 381.750 13.9517  13
  -2   1  -2 397.232 14.5878   8
  -2  -1  -2 420.432 14.6784   8
  -2  -1  -2 378.684 14.1133  13
   2  -1  -2 331.471 13.9857  14
   2   1  -2 341.195 14.1214  14
   2  -1  -1 159.901 6.10355   4
   2  -1   0 740.566 27.6586   4
  -2  -1   1 167.211 6.81982   7
  -2  -1   1 160.442 6.44382   9
   2   1   1 162.492 6.71660   9
  -2   1   1 168.181 6.56650   9
   2  -1   2 400.169 14.6124   4
  -2  -1   2 330.899 14.7505   7
   2   1   2 401.178 14.6428   4
   2   1   2 384.198 14.8247   9
  -2  -1   2 334.939 14.5111   9
   2  -1   2 383.787 14.5370   7
  -2   1   2 347.335 14.6347   9
   2   1   2 381.351 14.4596   7
   2  -1   2 388.299 14.8143   9
  -2  -1   3 531.422 23.4791   7
  -2   1   3 550.278 23.4639   7
   2  -1   3 654.353 23.0932   4
   2   1   3 656.669 23.1237   4
  -2  -1   3 523.659 23.1845   9
   2  -1   3 628.243 23.2524   7
   2   1   3 629.417 23.5818   9
   2  -1   3 623.465 23.6086   9
   2   1   3 617.775 23.1841   7
  -2   1   3 528.226 23.2046   9
  -2  -1   4 147.994 8.19681   9
  -2   1   4 142.130 8.24432   9
   2   1   4 185.590 8.30600   7
   2  -1   4 181.317 8.30949   7
   2   1   4 193.300 8.93489  15
   2  -1   4 187.705 8.90438  15
  -2   1   5 10.9862 3.78338   7
   2  -1   5 17.7079 3.35413   7
   2   1   5 22.4374 3.39661   7
  -2  -1   5 10.2125 3.74397   7
  -2   1   5 13.5653 3.32218   9
   2  -1   5 22.3057 3.91452  15
   2   1   5 17.1033 3.65281  15
   2  -1   6 198.463 10.1303   7
  -2  -1   6 188.829 10.6237   7
  -2   1   6 196.911 10.8010   7
   2  -1   6 199.515 10.2466  15
   2   1   6 186.960 10.1271  15
  -2  -1   7 63.2709 5.72000   7
  -2   1   7 68.1351 5.70265   7
   2   1   7 65.7503 5.03046  15
   2  -1   7 58.8596 4.87792  15
   2  -2  -8 8.16379 2.84266   3
   2   2  -8 7.58523 2.78376   3
  -2   2  -8 3.68276 2.73451   3
  -2  -2  -8 4.92529 2.78415   3
   2  -2  -7 19.5246 4.25094   3
  -2  -2  -7 28.6575 4.82172   3
   2  -2  -6 66.2228 5.47733   1
   2   2  -6 78.0674 5.69532   1
   2  -2  -6 87.1002 6.30969   3
   2   2  -6 70.0272 5.90571   3
  -2  -2  -6 51.7247 5.99186   3
  -2   2  -6 53.3773 6.05717   3
  -2   2  -6 54.6171 5.77502  14
   2  -2  -5 12.3774 3.27291   1
   2  -2  -5 9.69001 3.67664   3
   2   2  -5 14.9133 3.89948   3
   2   2  -5 9.48940 3.05010   1
  -2   2  -5 10.5536 3.56047  14
  -2  -2  -5 12.1612 3.28053  14
   2   2  -5 12.1934 3.31155  16
   2   2  -5 13.0812 3.29612  14
   2   2  -4 22.4806 3.49539   3
   2  -2  -4 26.0748 3.66560   3
   2   2  -4 22.7295 3.08506   1
   2  -2  -4 26.2232 3.12597   1
  -2   2  -4 22.5579 3.54942  14
  -2  -2  -4 21.3893 3.49929  14
   2   2  -4 22.3650 3.25178  14
   2  -2  -4 20.2375 2.78517  14
   2   2  -3 83.2662 4.56046   1
   2  -2  -3 90.3336 4.63991   1
  -2  -2  -3 73.7720 4.34935  13
  -2   2  -3 77.5920 4.05745  13
  -2   2  -3 79.0838 4.99272   8
  -2  -2  -3 75.7439 4.95729   8
   2  -2  -3 77.1376 4.41548  14
   2   2  -3 82.9905 4.73402  14
   2  -2  -2 23.1198 2.23975   1
   2   2  -2 21.8180 2.14867   1
  -2   2  -2 11.9818 1.78203  13
  -2  -2  -2 12.7681 2.63841   8
  -2  -2  -2 9.47823 2.28573  13
  -2   2  -2 14.4625 2.78868   8
   2   2  -2 21.6353 2.51890  14
   2  -2  -2 23.9353 2.26802  14
   2  -2  -1 571.514 21.2264   4
   2  -2   0 1700.94 63.6711   4
  -2  -2   0 1746.94 63.8592  11
  -2  -2   1 588.350 22.9656   7
  -2  -2   1 583.024 22.6720   9
   2  -2   2 10.5889 1.91834   4
   2   2   2 10.9918 1.95939   4
   2  -2   2 10.5709 2.01797   7
   2   2   2 11.7281 1.82768   7
  -2  -2   2 21.4657 2.44217   7
  -2   2   2 21.1361 2.36148   9
  -2  -2   2 19.9360 2.12049   9
   2   2   2 9.86510 2.23003   9
   2  -2   2 14.0012 2.53572   9
   2   2   3 75.2488 4.26338   4
  -2   2   3 83.5545 4.99571   7
  -2  -2   3 83.7460 4.98383   7
   2  -2   3 80.9685 4.21104   4
   2  -2   3 72.0771 4.43922   7
   2   2   3 77.5260 4.35448   7
  -2  -2   3 82.5106 4.63025   9
   2   2   3 77.7231 4.73527   9
   2  -2   3 82.9710 4.91677   9
  -2   2   3 76.0419 4.65457   9
   2  -2   4 21.1791 3.04255   7
   2   2   4 19.6185 2.88281   7
  -2   2   4 25.1393 3.30443   9
  -2  -2   4 25.2499 3.22934   9
   2   2   4 23.9380 3.60181  15
   2  -2   4 19.6821 3.40769  15
   2  -2   5 11.1864 2.20157   4
   2  -2   5 11.9012 3.14012   7
  -2   2   5 10.3827 3.39613   7
  -2  -2   5 10.6087 3.78246   7
   2   2   5 12.8352 3.10257   7
   2   2   5 10.8604 3.49542   9
  -2   2   5 12.2486 3.46191   9
   2  -2   5 11.0763 3.55726  15
   2   2   5 14.7416 3.78472  15
   2  -2   6 44.6152 4.77289   7
  -2  -2   6 67.2007 6.03240   7
  -2   2   6 76.3644 6.17899   7
   2  -2   6 52.7410 5.25758  15
   2   2   6 47.4839 4.93959  15
  -2  -2   7 13.5721 4.01303   7
  -2   2   7 10.2108 3.87038   7
   2   2   7 20.3706 3.49870  15
   2  -2   7 21.8140 3.60582  15
  -2  -3  -8 32.4108 3.56500   3
   2  -3  -8 28.2333 3.38263   3
  -2   3  -8 27.9737 3.36793   3
   2   3  -8 30.5188 3.38070   3
  -2  -3  -7 3.79769 3.76540   3
   2  -3  -7 1.29940 3.38441   3
   2   3  -7 2.83852 3.49609   3
  -2   3  -7 3.12594 3.85685   3
   2   3  -6 17.0508 3.76482   1
   2  -3  -6 21.2258 3.76533   1
  -2   3  -6 17.2131 4.91676   3
  -2  -3  -6 10.5044 4.61875   3
   2   3  -6 16.5435 4.26535   3
   2  -3  -6 13.4178 4.27041   3
  -2   3  -6 18.0625 4.22286  14
   2  -3  -5 24.6985 4.14532   3
   2   3  -5 24.8738 3.60378   1
   2  -3  -5 23.9964 3.63397   1
   2   3  -5 23.1854 4.00861   3
  -2   3  -5 28.8942 4.21012  14
  -2  -3  -5 23.1640 3.79283  14
   2   3  -5 24.0820 3.61479  16
   2   3  -5 26.6324 3.69389  14
   2   3  -4 24.1299 3.07519   1
   2  -3  -4 23.6964 3.09051   1
   2   3  -4 22.5004 3.50847   3
   2  -3  -4 21.3078 3.65862   3
  -2  -3  -4 25.5497 3.38031  14
  -2  -3  -4 27.1214 2.82070  13
  -2   3  -4 23.8200 3.44670  14
   2   3  -4 20.5291 3.26652  14
   2   3  -4 14.1720 3.30276  16
   2   3  -3 181.980 8.89593   1
   2  -3  -3 201.385 8.99345   1
  -2  -3  -3 240.347 9.13076  13
  -2   3  -3 252.340 9.74494   8
  -2  -3  -3 259.481 9.86342   8
   2  -3  -3 178.218 8.65843  14
   2   3  -3 178.180 9.12045  14
   2   3  -2 86.9668 4.55315   1
   2  -3  -2 99.1083 4.62482   1
   2   3  -2 90.6265 4.33364   6
  -2  -3  -2 97.4903 5.16694   8
  -2   3  -2 93.1260 5.05338   8
  -2  -3  -2 82.9632 4.60506  13
   2   3  -2 96.3865 4.76091  14
   2  -3  -1 534.020 18.5533   4
   2  -3  -1 508.834 18.9828   1
   2   3  -1 508.376 18.9988   1
   2   3  -1 530.024 18.8397  10
  -2  -3  -1 441.556 18.8345  11
  -2  -3  -1 440.559 19.0868  12
  -2   3  -1 445.262 19.1177   8
   2  -3   0 1066.79 39.1442   1
   2  -3   0 1040.18 38.9457   4
   2   3   0 1033.98 39.1524   1
   2   3   0 1058.57 39.1135  10
  -2  -3   0 1037.40 39.1823  11
  -2  -3   1 534.952 18.6834   7
   2   3   1 452.763 18.5491   9
   2   3   2 96.1427 4.56939   4
  -2  -3   2 95.7092 4.96503   7
   2  -3   2 92.3585 4.61501   4
  -2  -3   2 95.1580 4.58237   9
   2   3   2 92.5571 4.82761   9
  -2   3   2 97.7250 4.82779   9
   2  -3   2 96.7200 4.64367   7
   2   3   2 96.7724 4.42766   7
   2   3   3 254.033 9.37948   4
  -2   3   3 177.524 9.65534   7
   2  -3   3 250.646 9.34950   4
  -2  -3   3 187.388 9.73920   7
  -2   3   3 173.922 9.43257   9
   2  -3   3 262.114 9.72880   7
   2   3   3 249.357 9.52024   7
  -2  -3   3 177.965 9.31854   9
   2   3   3 243.866 9.92186   9
   2  -3   4 22.9626 3.16508   7
   2   3   4 23.3129 2.93586   7
  -2  -3   4 22.0823 3.19856   9
   2   3   4 26.8550 3.71974  15
   2  -3   4 22.3141 3.37763  15
   2  -3   5 23.1099 3.52359   7
   2   3   5 26.2108 3.50034   7
  -2   3   5 28.8725 4.46436   7
  -2  -3   5 27.5492 4.16628   7
   2  -3   5 28.7443 2.90033   4
   2   3   5 28.0374 3.80610   9
  -2   3   5 23.7215 3.89119   9
   2  -3   5 23.3487 3.76545  15
   2   3   5 24.1805 4.11175  15
  -2   3   6 16.8931 4.31569   7
  -2  -3   6 23.8050 4.24942   7
   2  -3   6 18.5835 3.82290   7
   2   3   6 18.4157 3.96904  15
   2  -3   6 16.6150 3.80388  15
  -2  -3   7 0.98487 3.49899   7
  -2   3   7 0.24128 3.34843   7
   2  -3   7 0.35956 2.85110  15
   2   3   7 0.17973 2.80224  15
   2   4  -8 9.29303 2.75191   3
   2  -4  -8 6.23099 2.66474   3
  -2  -4  -8 2.40859 2.62477   3
  -2   4  -8 4.86309 2.64963   3
   2  -4  -7 5.11186 3.46947   3
  -2   4  -7 6.39232 3.97589   3
   2   4  -7 9.46259 3.73018   3
  -2  -4  -7 3.73076 3.77040   3
  -2   4  -7 2.04695 3.12860  14
   2   4  -6 33.6913 4.63207   3
   2  -4  -6 30.8967 4.29500   1
   2   4  -6 35.2710 4.33052   1
  -2   4  -6 40.8763 5.41196   3
  -2  -4  -6 45.5040 5.38736   3
   2  -4  -6 33.1175 4.71536   3
   2   4  -6 28.7546 4.07146  14
  -2   4  -6 50.3322 5.22753  14
   2   4  -5 80.3864 5.99594   3
   2  -4  -5 78.5751 5.98982   3
   2   4  -5 78.7270 5.51487   1
   2  -4  -5 74.7412 5.35268   1
   2  -4  -5 66.2172 5.09065  19
   2   4  -5 72.0050 5.44526  16
  -2   4  -5 70.5374 5.83244  14
   2   4  -5 79.5748 5.57658  14
   2  -4  -4 362.924 14.9187   3
   2   4  -4 354.519 14.8466   3
   2   4  -4 354.728 14.4932   1
   2  -4  -4 350.055 14.5140   1
  -2  -4  -4 305.858 14.1181  13
   2   4  -4 341.678 14.6607  16
   2   4  -4 348.380 14.7520  14
  -2  -4  -4 327.327 14.4214  14
  -2   4  -4 324.851 14.7762  14
   2  -4  -3 173.609 7.65991   1
   2   4  -3 168.687 7.64528   1
   2   4  -3 155.981 7.10705   6
  -2  -4  -3 171.921 8.14144   8
  -2   4  -3 174.279 8.13483   8
  -2  -4  -3 163.832 7.64000  13
   2  -4  -3 170.503 7.30487  14
   2   4  -3 164.553 7.91434  14
   2  -4  -2 900.345 31.7140   1
   2   4  -2 905.918 31.7352   1
   2   4  -2 839.599 31.5529   6
  -2   4  -2 769.156 31.9058   8
  -2  -4  -2 780.448 31.9895   8
  -2  -4  -2 764.727 31.7352  13
   2   4  -2 871.331 31.9127  14
   2   4  -1 281.169 11.2831   6
   2  -4  -1 281.641 10.7685   4
   2   4  -1 274.723 11.1696   1
   2  -4  -1 270.548 11.1742   1
  -2   4  -1 316.958 11.4767   8
   2   4  -1 274.796 11.0620  10
  -2  -4  -1 292.006 11.5034  12
  -2  -4  -1 305.970 11.2650  11
   2  -4   0 103.380 4.48094   1
   2   4   0 87.2268 4.50897   1
   2  -4   0 98.5964 4.21225   4
  -2  -4   0 96.5215 4.65670  11
   2   4   1 305.235 11.5041   9
  -2  -4   1 283.242 11.5145   7
   2   4   2 794.404 30.5945   4
   2   4   2 760.041 30.4101   7
   2  -4   2 766.451 30.5669   4
   2  -4   2 797.624 30.6724   7
   2   4   2 774.499 30.7826   9
  -2   4   2 866.084 30.8446   9
  -2  -4   2 871.245 30.9687   7
  -2  -4   2 885.001 30.6542   9
   2  -4   3 175.061 7.70392   4
   2   4   3 176.859 7.74022   4
   2   4   3 174.037 8.17631   9
  -2  -4   3 179.883 8.44513   7
  -2   4   3 172.296 8.24170   9
   2  -4   3 176.158 8.02713   7
   2   4   3 175.875 7.82131   7
  -2  -4   3 178.291 8.01171   9
  -2   4   4 334.277 14.1760   9
   2   4   4 326.762 13.7238   7
   2  -4   4 314.783 13.8667   7
   2  -4   4 316.062 14.1348  15
   2   4   4 327.854 14.2905  15
   2  -4   5 78.2595 4.57967   4
  -2  -4   5 74.1552 5.88738   7
  -2   4   5 80.6382 5.88707   9
   2  -4   5 64.7907 5.24104   7
  -2   4   5 95.4204 6.17353   7
   2   4   5 70.3519 5.74230   9
   2   4   5 82.5431 5.86077  15
   2  -4   5 70.0492 5.64152  15
  -2  -4   6 26.3148 4.82723   7
  -2   4   6 28.4983 4.61483   7
   2  -4   6 41.1548 4.60411   7
   2  -4   6 42.5357 4.63396  15
   2   4   6 44.1460 4.67436  15
  -2  -4   7 1.71750 3.54593   7
  -2   4   7 4.54050 3.49992   7
   2  -4   7 6.09083 2.94340  15
   2   4   7 3.39663 2.93731  15
  -2  -5  -8 4.53464 2.54263   3
   2   5  -8 8.75817 2.68830   3
   2  -5  -8 4.64521 2.51765   3
  -2   5  -8 5.75721 2.56766   3
   2   5  -7 13.7505 3.85153   3
  -2  -5  -7 8.67935 3.92440   3
  -2   5  -7 13.2322 4.16688   3
   2  -5  -7 14.4368 3.78848   3
  -2   5  -7 14.8912 3.69317  14
   2  -5  -6 36.4557 4.33746   1
   2   5  -6 29.2589 3.91729   1
  -2  -5  -6 31.2507 4.91745   3
   2   5  -6 33.3261 4.63426   3
   2  -5  -6 33.0280 4.62903   3
  -2   5  -6 24.8853 4.78688   3
   2   5  -6 32.4242 4.14948  16
   2   5  -6 29.2776 4.16232  14
  -2   5  -6 28.7438 4.48367  16
  -2   5  -6 29.9583 4.77570  14
  -2   5  -5 36.0114 4.80732  14
   2   5  -5 43.7595 4.71527   3
   2  -5  -5 43.2185 4.25026   1
   2   5  -5 40.5470 4.13221   1
   2  -5  -5 50.8455 4.95813   3
   2  -5  -5 48.5498 4.45536  19
   2   5  -5 47.3759 4.62304  16
   2   5  -5 46.3139 4.65270  14
   2   5  -4 49.8055 3.83328   1
   2  -5  -4 47.4503 4.38342   3
   2   5  -4 41.6510 4.09600   3
   2  -5  -4 49.1657 3.84880   1
  -2  -5  -4 39.7515 3.61667  13
   2   5  -4 46.8098 4.33109  16
  -2  -5  -4 41.8638 3.85410  14
  -2   5  -4 43.5882 4.29162  14
   2   5  -4 51.2381 4.27231  14
   2   5  -3 278.197 10.9640   6
   2  -5  -3 301.943 11.4200   1
   2   5  -3 284.034 11.3804   1
  -2   5  -3 227.637 11.4368   8
  -2  -5  -3 233.187 11.5611   8
  -2  -5  -3 221.674 11.1988  13
   2  -5  -3 281.108 10.9242  14
   2   5  -3 314.336 11.8446  14
   2   5  -2 123.204 5.52533   1
   2  -5  -2 118.769 5.48876   1
   2   5  -2 117.918 5.50383   6
  -2  -5  -2 131.269 6.12941   8
   2   5  -2 112.558 4.90747  10
  -2   5  -2 131.641 5.97942   8
  -2  -5  -2 122.462 5.85185  13
   2   5  -2 114.563 5.86263  14
   2   5  -1 1712.21 56.9970   6
   2  -5  -1 1653.18 56.8196   1
   2  -5  -1 1693.76 56.5290   4
   2   5  -1 1616.46 56.8198   1
  -2  -5  -1 1213.44 56.7461  11
  -2   5  -1 1269.97 56.8203   8
   2   5  -1 1730.82 56.8237  10
  -2  -5  -1 1227.71 56.9297  12
   2  -5   0 434.488 16.8585   1
   2  -5   0 436.520 16.7008   4
   2   5   0 463.179 16.8638   1
  -2  -5   0 423.627 17.0443  11
   2   5   1 1244.95 50.0498   9
   2   5   1 1215.36 50.1783  10
   2   5   2 122.373 5.42497   7
   2  -5   2 122.899 5.67373   4
  -2  -5   2 124.613 5.98470   7
   2   5   2 130.730 5.88153   9
   2  -5   2 126.490 5.83229   7
   2  -5   3 223.629 9.90378   4
   2   5   3 227.004 9.89146   4
   2   5   3 222.865 9.92641   7
   2   5   3 213.937 10.3273   9
  -2   5   3 300.579 10.8025   9
   2  -5   3 220.034 10.1482   7
  -2  -5   3 293.481 10.8377   7
   2  -5   4 40.3255 3.70873   7
   2   5   4 41.1133 3.57036   7
  -2   5   4 46.2379 4.09741   9
   2   5   4 39.1884 4.13299  15
   2  -5   4 39.8039 4.06245  15
   2  -5   5 39.2329 3.42446   4
   2  -5   5 43.4522 4.36423   7
  -2   5   5 41.2126 4.60618   9
  -2   5   5 46.7590 4.93865   7
  -2  -5   5 52.5956 4.80272   7
   2   5   5 40.4684 4.60119   9
   2   5   5 43.7742 4.82953  15
   2  -5   5 39.2758 4.56989  15
  -2   5   6 36.0063 4.82250   7
  -2  -5   6 39.2525 5.00642   7
  -2   5   6 40.7568 4.70781   9
   2  -5   6 26.7850 4.28939  15
   2   5   6 37.9838 4.68900  15
  -2  -5   7 15.6632 3.97656   7
  -2   5   7 7.09846 3.60793   7
   2  -5   7 16.4170 3.30651  15
   2   5   7 14.1921 3.22434  15
   2  -6  -8 0.24168 2.27195   3
  -2  -6  -8-0.99316 2.45150   3
  -2   6  -8 0.75201 2.37506   3
   2   6  -8 4.47283 2.51162   3
   2  -6  -7 2.25498 3.27175   3
   2   6  -7 4.98087 3.47824   3
  -2  -6  -7 2.88605 3.50349   3
  -2   6  -7 1.12787 3.69097   3
  -2   6  -7 6.40110 3.46094  14
   2  -6  -6 168.286 8.65397   3
   2   6  -6 148.381 8.14151   1
   2   6  -6 158.454 8.57269   3
   2  -6  -6 152.303 8.19934   1
  -2   6  -6 131.183 8.52856   3
  -2  -6  -6 111.349 8.20526   3
   2   6  -6 144.859 8.00908  16
  -2   6  -6 110.998 8.16277  14
   2   6  -6 142.672 8.13387  14
  -2   6  -6 111.409 8.04332  16
   2  -6  -5 123.544 7.28604   3
   2   6  -5 105.518 7.01884   3
   2  -6  -5 119.361 6.68852   1
   2   6  -5 109.760 6.61474   1
   2  -6  -5 100.751 6.53974  19
   2   6  -5 103.019 6.88910  16
   2   6  -5 109.978 6.96221  14
   2  -6  -4 73.5346 5.17952   3
   2   6  -4 65.4794 4.87068   3
   2  -6  -4 76.6321 4.59633   1
  -2   6  -4 58.6255 4.36560   5
   2   6  -4 79.4327 4.68699   1
  -2  -6  -4 49.1911 4.16600  13
   2   6  -4 76.1302 5.23897  16
  -2  -6  -4 54.8464 4.26383  14
   2   6  -4 75.8362 5.26390  14
  -2   6  -4 56.3345 4.90491  14
   2  -6  -3 261.900 11.6785   1
   2   6  -3 249.071 11.6545   1
   2   6  -3 252.295 11.4670   6
  -2  -6  -3 338.862 12.1893  13
  -2  -6  -3 339.136 12.5330   8
  -2   6  -3 349.968 12.5125   8
   2   6  -3 248.715 12.0154  14
   2   6  -2 625.828 24.4713   1
   2  -6  -2 613.408 24.4553   1
   2   6  -2 595.298 24.5020   6
  -2  -6  -2 733.877 25.0925   8
   2   6  -2 607.006 24.0913  10
  -2  -6  -2 727.893 25.0095  13
  -2   6  -2 723.470 24.9223   8
   2   6  -2 621.589 24.7799  14
   2   6  -1 1662.29 59.3956   1
   2  -6  -1 1664.60 59.3865   1
   2   6  -1 1672.17 59.6079   6
   2  -6  -1 1633.32 59.1594   4
   2   6  -1 1688.94 59.4217  10
  -2  -6  -1 1534.08 59.5868   8
  -2  -6  -1 1471.74 59.6766  12
  -2  -6  -1 1490.66 59.5038  11
  -2   6  -1 1473.55 59.4676   8
   2   6   0 22037.8 816.222   1
   2  -6   0 22178.9 816.154   4
   2  -6   0 22465.6 816.226   1
  -2  -6   0 21919.4 816.459  11
  -2  -6   1 1613.92 56.8847   7
   2   6   1 1493.88 56.7983   9
   2   6   1 1471.26 56.9646  10
   2   6   2 706.384 25.6517   7
   2  -6   2 692.492 25.8630   4
   2   6   2 686.872 26.0728   9
  -2  -6   2 606.233 25.9588   7
   2   6   3 356.657 12.9586   4
   2   6   3 338.209 12.9687   7
   2  -6   3 324.189 12.8746   4
  -2  -6   3 246.906 13.0983   7
   2   6   3 313.319 13.3539   9
   2  -6   3 346.731 13.3189   7
  -2   6   3 273.846 13.1783   9
   2  -6   4 57.9855 3.88375   4
  -2   6   4 71.3396 4.92607   9
   2   6   4 58.9822 4.18766   7
   2  -6   4 55.3966 4.39320   7
   2   6   4 49.5671 4.74446  15
   2  -6   4 56.0692 4.64609  15
  -2   6   5 107.880 6.76025   7
   2  -6   5 72.8716 4.79911   4
  -2  -6   5 102.427 6.58606   7
   2  -6   5 70.7258 5.67959   7
   2   6   5 86.0501 6.02101   9
  -2   6   5 107.720 6.47212   9
   2  -6   5 76.5813 5.76479  15
   2   6   5 68.7210 5.93036  15
  -2   6   6 141.506 8.24425   9
  -2  -6   6 165.601 8.89094   7
  -2   6   6 138.709 8.58706   7
   2   6   6 111.381 7.64727  15
   2  -6   6 109.046 7.52465  15
  -2  -6   7 5.85325 3.32234   7
  -2   6   7 3.27841 3.32414   7
   2   6   7 4.75072 2.91685  15
   2  -6   7 4.08219 2.90189  15
  -2  -7  -8 3.55594 2.39322   3
  -2   7  -8 5.62037 2.33257   3
   2   7  -8 8.54278 2.44723   3
   2  -7  -8 7.37552 2.32744   3
   2   7  -7 12.3690 3.60349   3
   2  -7  -7 10.4006 3.54992   3
  -2  -7  -7 12.5458 3.77757   3
  -2   7  -7 10.5336 3.84350   3
  -2   7  -7 12.4844 3.66599  14
   2   7  -6 83.8665 5.99059   1
   2   7  -6 95.2547 6.48895   3
  -2  -7  -6 90.0849 6.85361   3
  -2   7  -6 81.8707 6.85350   3
   2  -7  -6 77.9028 6.28192   3
   2  -7  -6 80.2196 5.91795   1
  -2   7  -6 76.4034 6.48860  16
   2   7  -6 81.1018 6.14088  16
   2   7  -6 88.4290 6.22572  14
  -2   7  -6 97.0169 7.04125  14
   2  -7  -5 133.570 7.62233   3
   2   7  -5 116.492 7.43951   3
   2   7  -5 114.932 6.94162   1
   2  -7  -5 122.859 7.09725   1
   2  -7  -5 122.717 7.34413  19
   2   7  -5 127.174 7.66654  16
   2  -7  -4 24.3476 3.04278   1
   2  -7  -4 22.6310 3.48607   3
   2   7  -4 23.3375 3.52855   3
   2   7  -4 23.6457 2.99000   1
  -2  -7  -4 23.2914 3.08110  13
  -2   7  -4 22.3765 3.71998  14
   2   7  -4 27.7664 3.82796  16
   2   7  -4 25.0288 3.69778  14
   2  -7  -3 213.480 9.41840   1
   2   7  -3 197.140 9.40307   1
   2   7  -3 202.391 9.31672   6
  -2  -7  -3 239.304 9.82470  13
  -2   7  -3 229.664 9.86967   8
  -2  -7  -3 232.405 9.98087   8
   2   7  -3 217.990 9.97462  14
  -2   7  -3 229.340 10.1158  14
   2   7  -2 132.039 6.42553   6
   2  -7  -2 141.057 6.23788   1
   2   7  -2 131.246 6.20906   1
  -2  -7  -2 172.915 7.06703  13
   2   7  -2 131.434 5.90136  10
  -2  -7  -2 162.757 6.86035   8
  -2   7  -2 161.250 6.72220   8
   2   7  -2 132.174 6.60824  14
   2  -7  -1 1170.59 39.0064   1
   2   7  -1 1182.03 39.0000   1
   2   7  -1 1244.92 39.3328   6
  -2   7  -1 870.440 38.9389   8
  -2  -7  -1 854.742 39.1674  12
  -2  -7  -1 885.987 39.0534   8
   2   7  -1 1181.06 39.0798  10
  -2  -7  -1 861.979 39.0478  11
   2   7  -1 1201.10 39.2985  14
   2   7   0 44.1806 2.67600   1
   2  -7   0 35.4914 2.51032   4
   2  -7   0 39.1360 2.48932   1
  -2  -7   0 39.4097 3.41349  11
   2  -7   1 855.799 36.1429   4
   2   7   1 860.528 36.2814  10
   2   7   2 163.548 6.49619   7
   2  -7   2 157.480 6.71497   4
   2   7   2 145.591 6.90398   9
   2   7   2 154.250 6.79784  10
  -2  -7   2 130.714 6.84828   7
   2   7   3 240.948 9.83435   4
   2   7   3 236.457 9.86134   7
   2  -7   3 225.339 9.83448   4
  -2   7   3 224.479 10.3432   9
   2   7   3 230.029 10.3777   9
  -2  -7   3 222.034 10.3868   7
   2  -7   3 236.806 10.2179   7
   2  -7   4 17.9962 2.52357   4
   2  -7   4 18.6553 3.09640   7
   2   7   4 21.4725 2.92115   7
   2   7   4 18.6584 4.14056  21
   2  -7   4 21.0673 3.36546  15
   2   7   4 20.5064 3.62852  15
  -2   7   5 117.403 7.58019   7
   2  -7   5 118.347 6.36725   4
  -2  -7   5 130.926 7.63380  11
  -2  -7   5 111.354 7.54572   7
   2  -7   5 118.381 7.23771   7
   2   7   5 118.453 7.42024   9
  -2   7   5 122.969 7.50068   9
   2   7   5 127.949 7.68784  15
   2  -7   5 117.143 7.32109  15
  -2   7   6 88.8922 6.89053   7
  -2   7   6 94.0489 6.75545   9
  -2  -7   6 89.0210 7.01705   7
   2  -7   6 90.8858 6.44784  15
   2   7   6 98.9530 6.61184  15
  -2  -7   7 9.24449 3.76749   7
  -2   7   7 4.39697 3.39120   7
   2   7   7 9.77330 3.05599  15
   2   8  -8 11.9053 2.51343   3
   2  -8  -8 8.39368 2.25125   3
  -2   8  -8 7.32966 2.30416   3
  -2  -8  -8 7.60591 2.34398   3
  -2   8  -7 4.87514 3.50123   3
   2   8  -7 2.96541 3.38166   3
   2  -8  -7 6.42653 3.38415   3
  -2  -8  -7 7.95918 3.50698   3
   2   8  -7 4.18185 2.94251  14
  -2   8  -7 4.75097 3.37863  14
  -2  -8  -6 6.78255 3.83617   3
  -2   8  -6 2.80901 3.88391   3
   2   8  -6 7.34575 3.73740   3
   2   8  -6 2.94605 3.02221   1
   2  -8  -6 6.09358 3.21643   1
   2  -8  -6 1.14953 3.50446   3
   2  -8  -6 4.53839 3.32364  19
   2   8  -6 5.03939 3.54047  14
  -2   8  -6 5.77022 4.13929  14
  -2   8  -6 0.73692 3.70595  16
   2   8  -6 5.46701 3.59194  16
   2   8  -5 109.280 6.68845   1
   2  -8  -5 121.180 7.43525   3
   2   8  -5 123.325 7.41499   3
   2  -8  -5 119.781 6.83400   1
   2  -8  -5 115.782 7.24898  19
   2   8  -5 118.134 7.49068  16
   2  -8  -4 151.233 8.09652   3
   2   8  -4 147.517 8.07588   3
   2   8  -4 160.559 7.79020   1
   2  -8  -4 164.704 7.93428   1
  -2  -8  -4 153.069 7.94679  13
  -2   8  -4 172.187 8.62470  14
   2   8  -4 171.459 8.66519  16
   2   8  -4 152.903 8.39896  14
   2  -8  -3 17.7881 2.36015   1
   2   8  -3 16.7731 2.49071   1
   2   8  -3 15.8918 2.50021   6
  -2  -8  -3 20.8913 2.95479  13
  -2  -8  -3 24.7773 3.19406   8
  -2   8  -3 18.1016 3.14947  14
  -2   8  -3 17.0710 2.90003   8
   2   8  -3 18.7954 3.24137  14
   2  -8  -2 667.858 24.3167   1
   2   8  -2 658.849 24.3425   1
   2   8  -2 659.547 24.6092   6
   2   8  -2 652.196 24.1005  10
  -2  -8  -2 566.817 24.7024  13
  -2  -8  -2 591.537 24.6007   8
  -2   8  -2 579.675 24.4491   8
   2   8  -2 683.662 24.7933  14
   2   8  -1 1437.71 52.5705   1
   2   8  -1 1488.50 52.9289   6
   2  -8  -1 1445.25 52.5655   1
   2   8  -1 1512.98 52.7294  10
  -2   8  -1 1298.51 52.6164   8
  -2  -8  -1 1291.09 52.8104  11
  -2  -8  -1 1333.90 52.7422   8
   2   8  -1 1500.18 52.8871  14
   2  -8   0 103.246 4.64806   1
   2  -8   0 105.637 4.65609   4
   2   8   0 99.5840 4.57478   1
   2   8   0 107.082 5.02818  10
  -2  -8   0 99.4103 5.28158  11
   2  -8   1 1328.45 52.3635   4
  -2  -8   1 1494.75 52.4365   7
  -2  -8   1 1494.72 52.8213  11
   2   8   1 1320.33 52.5128  10
   2  -8   2 567.498 23.3437   4
  -2  -8   2 612.095 23.5885   7
   2   8   2 572.761 23.5149   9
   2   8   2 581.444 23.3734  10
  -2  -8   2 652.193 23.9320  11
  -2   8   2 647.025 22.9979  10
   2   8   3 18.3055 2.40774   7
   2   8   3 19.2654 2.31174   4
   2  -8   3 17.6626 2.38341   4
  -2  -8   3 21.4037 3.06576   7
   2   8   3 15.9224 2.83716   9
  -2   8   3 19.2346 2.90823   9
  -2  -8   4 163.195 8.35569  11
   2   8   4 156.436 7.31194   4
   2  -8   4 164.242 7.60670   4
   2   8   4 141.687 8.80396  21
   2  -8   4 159.199 8.21213  15
   2   8   4 161.031 8.37608  15
  -2   8   5 122.583 6.98152   7
  -2  -8   5 108.366 6.50739  11
  -2   8   5 111.518 6.42234   9
   2   8   5 66.3177 5.82492   9
  -2  -8   5 114.834 6.72828   7
   2   8   5 64.9377 5.94935  15
   2  -8   5 57.8413 5.46677  15
  -2  -8   6 3.81537 3.79416   7
  -2   8   6 4.58382 3.83459   7
  -2   8   6 4.03133 3.43128   9
   2   8   6 5.81541 3.42279   9
   2   8   6 2.73583 3.43956  15
   2  -8   6 3.30780 3.27897  15
   2   8   7 2.58817 2.81320  15
   2  -9  -8 0.71361 1.96912   3
   2   9  -8-0.10500 1.99484   3
  -2   9  -8 0.31590 2.08678   3
  -2  -9  -8 1.77555 2.03754   3
   2  -9  -7 17.1574 3.61312   3
   2   9  -7 20.1234 3.70353   3
  -2  -9  -7 14.4005 3.82395   3
  -2   9  -7 14.9349 3.71678   3
  -2   9  -7 13.4643 3.50986  16
   2   9  -7 21.5232 3.47847  16
   2   9  -7 16.6507 3.40945  14
  -2   9  -7 17.5463 3.83831  14
   2  -9  -6 35.5682 4.20358   1
   2   9  -6 36.0077 4.20401   1
  -2  -9  -6 39.0126 4.97341   3
  -2   9  -6 39.8035 5.14645   3
   2   9  -6 42.7609 4.79406   3
   2  -9  -6 42.4560 4.75092   3
   2  -9  -6 36.0174 4.55327  19
   2   9  -6 38.0044 4.78094  16
  -2   9  -6 32.5514 5.00906  16
  -2   9  -6 28.0099 4.95943  14
   2   9  -6 40.1233 4.80025  14
   2   9  -5 303.720 13.8849   1
   2   9  -5 315.877 14.2476   3
   2  -9  -5 310.715 14.2928   3
   2  -9  -5 319.696 13.9364   1
   2  -9  -5 318.078 14.4410  19
   2   9  -5 299.872 14.4542  16
   2  -9  -4 29.4842 3.59285   3
   2  -9  -4 31.0655 3.24193   1
   2   9  -4 23.6301 3.53383   3
   2   9  -4 27.5409 3.18012   1
  -2  -9  -4 30.4267 3.41195  13
  -2   9  -4 31.4661 3.89672  14
   2   9  -4 31.0310 3.88211  14
   2   9  -4 33.4542 4.18553  16
   2  -9  -3 31.7781 2.85446   1
   2   9  -3 28.9654 2.82551   1
   2   9  -3 33.3606 3.13600   6
  -2   9  -3 27.1060 3.47152  14
  -2   9  -3 28.5138 3.16870   8
  -2  -9  -3 35.2974 3.37242   8
  -2  -9  -3 33.9091 3.36416  13
   2   9  -3 31.7966 3.56838  14
   2   9  -2 414.485 16.6924   6
   2  -9  -2 414.780 16.2865   1
   2   9  -2 410.843 16.3350   1
  -2  -9  -2 427.737 16.9287  13
  -2  -9  -2 430.744 16.7385   8
   2   9  -2 417.453 16.1890  10
  -2   9  -2 419.010 16.5824   8
   2   9  -2 412.599 16.7680  14
   2  -9  -1 298.741 12.9510   1
   2   9  -1 284.958 12.9350   1
   2   9  -1 302.137 13.3606   6
  -2  -9  -1 424.511 13.4938   8
  -2  -9  -1 417.053 13.7264  11
  -2   9  -1 435.345 13.3147   8
   2   9  -1 302.619 13.1742  10
   2   9  -1 301.990 13.3029  14
   2  -9   0 1773.88 66.1799   4
   2   9   0 1832.15 66.3723   6
   2  -9   0 1741.04 66.0539   1
   2   9   0 1794.74 66.0667   1
  -2  -9   0 1784.04 66.5756  11
  -2  -9   0 1768.93 66.5284  12
   2   9   0 1773.94 66.3676  10
   2  -9   1 427.869 14.3275   4
  -2  -9   1 301.026 14.3945  11
   2   9   1 428.832 14.5937  10
  -2  -9   1 313.354 14.0993   7
   2  -9   2 413.445 16.1608   4
  -2  -9   2 402.849 16.6455  11
   2   9   2 406.276 16.1855  10
   2   9   2 414.601 16.3736   9
  -2   9   2 404.358 15.7180  10
  -2  -9   2 414.150 16.3641   7
   2   9   3 31.7177 2.87747   7
   2   9   3 29.8676 2.71073   4
   2  -9   3 29.4721 2.71242   4
  -2  -9   3 31.6160 3.49231   7
   2   9   3 31.4039 3.32283   9
  -2   9   3 32.4375 3.46372   9
  -2  -9   3 35.1143 3.72255  11
  -2  -9   4 24.8963 3.58511  11
  -2   9   4 26.8329 3.82110   7
   2  -9   4 29.7843 3.09118   4
   2   9   4 32.1572 2.83666   4
   2   9   4 25.1530 4.62569  21
   2   9   4 28.7156 3.97061  15
   2  -9   4 30.7035 3.58711  15
  -2   9   5 320.856 14.6076   7
   2  -9   5 298.078 13.3100   4
   2   9   5 283.881 14.2627   9
  -2  -9   5 308.108 14.2875  11
  -2   9   5 320.375 14.4041   9
  -2  -9   5 334.533 14.7514   7
   2  -9   5 300.163 14.1217  15
   2   9   5 305.468 14.3809  15
  -2  -9   6 38.1655 5.08564   7
  -2   9   6 42.6853 5.15249   7
   2   9   6 35.9301 4.75039   9
  -2   9   6 29.5351 4.45596   9
   2   9   6 36.7818 4.47026  15
   2  -9   6 31.9552 4.21947  15
   2   9   7 14.9583 3.17519  15
   2  10  -8 3.67916 2.03985   3
  -2  10  -8 3.68831 2.01014   3
   2 -10  -8 4.40832 1.93852   3
  -2 -10  -8 1.92198 1.87182   3
  -2  10  -7 18.4220 3.68501   3
   2 -10  -7 26.8808 3.69346   3
   2  10  -7 30.5680 3.93048   3
  -2 -10  -7 20.8653 3.90240   3
  -2  10  -7 13.6820 3.68715  16
  -2  10  -7 18.2904 3.98901  14
   2  10  -7 25.8392 3.71032  14
   2  10  -7 26.1923 3.69870  16
   2 -10  -6 42.4767 4.35513   1
  -2 -10  -6 38.0524 4.96723   3
   2  10  -6 44.8119 4.73281   3
   2  10  -6 37.7723 4.29368   1
  -2  10  -6 42.3783 5.20797   3
   2 -10  -6 39.1799 4.64333   3
   2 -10  -6 37.0108 4.64712  19
  -2  10  -6 30.9672 4.83705  14
  -2  10  -6 41.0772 5.27000  16
   2  10  -6 35.0876 4.69660  14
   2  10  -6 39.0165 4.77285  16
   2 -10  -5 373.646 16.1231   1
   2 -10  -5 375.594 16.4919   3
   2  10  -5 380.501 16.4687   3
   2  10  -5 370.388 16.1541   1
   2 -10  -5 355.073 16.6374  19
   2  10  -5 374.402 16.8660  16
  -2  10  -4 136.647 7.82457   5
   2 -10  -4 171.676 7.69893   1
   2 -10  -4 155.500 7.83239   3
   2  10  -4 155.751 7.95273   3
   2  10  -4 157.042 7.58902   1
  -2 -10  -4 147.025 7.89382  13
   2  10  -4 154.818 8.40909  14
   2  10  -4 158.224 8.55325  16
  -2  10  -4 136.044 8.18947  14
   2  10  -3 1123.83 40.4933   6
   2 -10  -3 1095.64 40.1641   1
   2  10  -3 1054.65 40.1501   1
  -2 -10  -3 971.572 40.4466   8
  -2 -10  -3 999.522 40.5564  13
  -2  10  -3 986.354 40.5994  14
   2  10  -3 1150.09 40.8447  14
   2  10  -2 130.401 6.28613   6
   2 -10  -2 130.752 5.76410   1
   2  10  -2 131.638 5.75725   1
  -2 -10  -2 113.360 6.14366   8
  -2 -10  -2 120.834 6.41526  13
   2  10  -2 131.090 5.73295  10
  -2  10  -2 116.307 6.02878   8
   2  10  -2 143.262 6.42578  14
   2  10  -1 179.624 8.30247   6
   2  10  -1 181.746 7.70512   1
   2 -10  -1 184.231 7.74957   1
  -2  10  -1 199.689 7.92639   8
   2  10  -1 183.955 8.08516  10
  -2 -10  -1 204.009 8.42484  11
  -2 -10  -1 205.814 8.07243   8
   2  10  -1 193.194 8.22635  14
   2 -10   0 655.772 24.7279   4
   2  10   0 638.447 24.5046   1
   2  10   0 655.042 24.8878   6
   2  10   0 653.666 24.8820  10
  -2 -10   0 654.656 25.1062  12
  -2 -10   0 642.472 25.1104  11
   2 -10   1 207.113 8.42346   4
  -2 -10   1 182.451 8.80790  11
   2  10   1 211.428 8.67729  10
   2 -10   2 112.824 5.69446   4
  -2 -10   2 130.227 6.46391  11
   2  10   2 117.003 5.79417  10
   2  10   2 115.863 5.98043   9
  -2 -10   2 132.113 6.10591   7
  -2  10   2 122.917 5.30874  10
   2  10   3 956.352 39.4602   7
   2  10   3 995.592 40.0315   9
  -2 -10   3 1088.78 40.2709  11
  -2 -10   3 1123.40 40.2436   7
  -2  10   3 1100.77 40.2096   9
  -2 -10   4 165.027 8.04001  11
   2  10   4 128.979 7.72044   9
  -2 -10   4 148.737 7.89358   7
   2  10   4 143.237 6.80838   4
   2 -10   4 142.659 7.15292   4
   2  10   4 137.324 8.45651  21
   2 -10   4 128.496 7.47362  15
   2  10   4 139.250 7.90442  15
   2 -10   5 252.962 12.8269   4
  -2  10   5 362.944 14.7541   7
  -2 -10   5 352.914 14.3067  11
   2  10   5 254.632 13.7142   9
  -2  10   5 355.468 14.5196   9
  -2 -10   5 386.016 14.9096   7
   2 -10   5 268.750 13.6027  15
   2  10   5 260.028 13.7616  15
  -2 -10   6 43.3649 5.30682   7
  -2  10   6 38.6521 5.19803   7
  -2  10   6 51.6903 5.18354   9
   2  10   6 43.4512 5.15941   9
   2  10   6 41.4832 4.78544  15
   2 -10   6 40.2989 4.52265  15
   2  10   7 21.2583 3.33018  15
  -2  11  -8 4.04090 1.83720   3
   2 -11  -8 2.86994 1.78626   3
   2  11  -8 3.06209 1.77415   3
  -2 -11  -8 2.59258 1.75654   3
  -2 -11  -7 7.65114 3.36001   3
   2  11  -7 12.0840 3.41558   3
  -2  11  -7 8.59922 3.34635   3
   2 -11  -7 10.2897 2.99905   3
   2  11  -7 10.6827 3.24068  16
   2  11  -7 7.14350 3.20394  14
  -2  11  -7 7.78789 3.46551  14
  -2  11  -7 12.1066 3.68844  16
   2 -11  -6 10.1802 3.68526   3
   2 -11  -6 14.3976 3.30643   1
   2  11  -6 16.6405 3.68845   3
  -2 -11  -6 11.8569 3.95065   3
   2  11  -6 13.6164 3.30726   1
  -2  11  -6 10.7505 4.07241   3
   2 -11  -6 10.5787 3.79634  19
   2  11  -6 13.2439 3.96212  16
  -2  11  -6 14.8904 4.41643  14
  -2  11  -6 7.67357 4.25023  16
   2  11  -6 9.46029 3.60771  14
   2 -11  -5 43.2030 4.10931   1
   2  11  -5 42.9293 4.57990   3
   2  11  -5 42.8880 4.20545   1
   2 -11  -5 47.3393 4.75072   3
   2 -11  -5 37.5956 4.86149  19
   2  11  -5 47.4184 5.07113  16
   2 -11  -4 17.6435 2.83830   1
   2  11  -4 20.9315 2.95243   1
  -2  11  -4 12.1181 3.28357   5
   2 -11  -4 21.6588 3.33673   3
   2  11  -4 23.1775 3.21335   3
  -2  11  -4 18.1326 3.62072  14
  -2 -11  -4 19.3349 3.36308  13
   2  11  -4 16.4180 3.55299  14
   2  11  -4 16.9804 3.94741  16
   2  11  -3 154.618 6.71936   1
   2 -11  -3 143.722 6.61187   1
   2  11  -3 153.050 7.13719   6
  -2 -11  -3 121.381 7.11525  13
  -2 -11  -3 122.781 6.93750   8
   2  11  -3 167.655 7.50394  14
  -2  11  -3 115.636 7.11610  14
   2  11  -2 908.007 35.3544   1
   2  11  -2 944.122 35.9070   6
   2 -11  -2 912.521 35.3365   1
  -2  11  -2 950.810 35.6510   8
   2  11  -2 939.029 35.4323  10
  -2 -11  -2 967.228 36.1307  13
  -2 -11  -2 965.167 35.8107   8
   2  11  -2 934.711 35.9149  14
   2  11  -1 11.4768 2.44202   6
   2  11  -1 13.0942 1.71662   1
   2 -11  -1 14.4289 1.78505   1
  -2 -11  -1 10.4146 1.96349   8
  -2 -11  -1 8.45424 2.56705  11
   2  11  -1 11.0613 2.38824  10
  -2  11  -1 9.61846 1.76787   8
   2  11  -1 13.3659 2.44610  14
   2  11   0 5012.33 187.779   6
   2 -11   0 5045.70 187.639   4
   2  11   0 5157.53 187.799  10
  -2 -11   0 5053.14 188.040  11
  -2 -11   0 5118.77 187.945  12
   2 -11   1 10.2773 2.02062   4
  -2 -11   1 13.0952 2.68918  11
   2  11   1 7.70700 2.24485  10
   2 -11   2 949.155 35.4407   4
  -2 -11   2 917.348 35.5122   7
   2  11   2 966.954 35.5711   9
   2  11   2 944.406 35.4742  10
  -2  11   2 901.551 34.9667  10
  -2 -11   2 909.762 35.7740  11
   2  11   3 113.022 6.19330   7
  -2 -11   3 151.280 7.32086  11
   2  11   3 117.154 6.80935   9
  -2 -11   3 149.418 7.20329   7
  -2  11   3 147.292 7.08258   9
  -2  11   4 20.4108 3.68920   9
  -2 -11   4 15.5262 3.57303  11
   2  11   4 12.8081 3.23165   9
   2  11   4 20.6924 2.51656   4
  -2 -11   4 18.7862 3.76100   7
   2 -11   4 17.0633 2.81947   4
   2  11   4 19.2495 4.50778  21
   2 -11   4 19.8297 3.44422  15
   2  11   4 15.5486 3.55701  15
   2 -11   5 29.8087 3.43484   4
  -2  11   5 42.1906 5.00821   7
  -2  11   5 41.7086 4.75160   9
   2  11   5 31.4883 4.48336   9
  -2 -11   5 45.4568 5.12024   7
   2  11   5 30.9146 4.51220  15
   2 -11   5 35.3536 4.35719  15
  -2 -11   6 14.9971 4.49881   7
  -2  11   6 14.7218 4.23092   7
   2  11   6 9.95573 3.88618   9
  -2  11   6 11.7614 3.87324   9
   2  11   6 7.07231 3.65863  15
   2 -11   6 7.70691 3.45487  15
   2  11   7 8.53009 2.92003  15
   2 -12  -8 3.95362 1.49706   3
   2  12  -8 2.22405 1.61090   3
  -2  12  -8 3.31787 1.61895   3
  -2 -12  -8 4.11092 1.55520   3
   2 -12  -7 19.2629 3.27854   3
   2  12  -7 12.5404 3.11557   3
  -2  12  -7 12.6315 3.35619   3
  -2 -12  -7 10.6476 3.45610   3
   2  12  -7 15.3521 3.43705  16
   2  12  -7 12.1642 3.38921  14
  -2  12  -7 13.2318 3.75272  14
  -2  12  -7 13.8023 3.51966  16
   2  12  -6 96.6420 6.59997   3
  -2 -12  -6 89.9092 6.55971   3
  -2  12  -6 92.8801 6.72180   3
   2 -12  -6 100.184 6.52002   3
   2  12  -6 94.3612 6.17815   1
   2 -12  -6 96.4339 6.16230   1
   2 -12  -6 90.8688 6.76954  19
  -2  12  -6 99.5416 7.37912  16
  -2  12  -6 85.1643 6.93384  14
   2  12  -6 112.897 7.14487  16
   2  12  -6 107.142 7.03825  14
   2 -12  -5 71.1105 5.37944   3
   2  12  -5 73.3370 5.55275   3
   2 -12  -5 77.0544 5.13886   1
   2  12  -5 63.5910 5.01390   1
   2 -12  -5 83.4464 6.37095  19
   2  12  -5 68.5778 5.91038  16
  -2  12  -5 68.0508 6.04364  14
   2  12  -5 74.6961 6.01204  14
  -2  12  -4 56.8946 4.79945   5
   2 -12  -4 62.0351 4.50686   3
   2  12  -4 60.1612 4.46373   3
   2  12  -4 55.6287 4.14937   1
   2 -12  -4 56.2579 4.10504   1
  -2 -12  -4 47.7216 4.65752  13
   2  12  -4 61.8805 5.48530  16
  -2  12  -4 57.4603 5.11185  14
   2  12  -4 60.8938 4.89302  14
   2 -12  -3 422.355 16.6818   1
   2  12  -3 422.691 17.2975   6
   2  12  -3 404.817 16.7085   1
  -2  12  -3 412.246 17.3524   5
  -2 -12  -3 403.175 17.1002   8
  -2 -12  -3 426.540 17.4174  13
   2  12  -3 433.516 17.4422  14
  -2  12  -3 417.137 17.4963  14
   2  12  -2 104.425 4.86359   1
   2  12  -2 108.064 5.69627   6
   2 -12  -2 107.678 4.92345   1
  -2 -12  -2 94.0155 5.59847  13
  -2  12  -2 95.2966 5.06574   8
   2  12  -2 108.715 5.14842  10
  -2 -12  -2 95.1141 5.22376   8
  -2  12  -2 94.0520 5.61347  14
   2  12  -2 115.313 5.62319  14
   2 -12  -1 2220.36 83.2831   1
   2  12  -1 2282.36 83.2992   1
   2  12  -1 2269.98 83.9326   6
  -2  12  -1 2207.56 83.3284   8
  -2 -12  -1 2232.11 83.5117   8
   2  12  -1 2316.48 83.7263  10
  -2 -12  -1 2206.76 83.9066  11
   2  12  -1 2247.24 83.6971  14
   2  12   0 629.975 24.1528   6
   2 -12   0 614.548 23.9753   4
  -2 -12   0 618.361 24.3532  12
  -2 -12   0 639.344 24.4310  11
   2  12   0 626.435 24.1489  10
  -2  12   1 2174.66 82.4117   5
   2 -12   1 2281.75 82.8166   4
  -2 -12   1 2237.86 83.2209  11
   2  12   1 2225.21 82.8992  10
   2 -12   2 87.4259 4.96761   4
  -2 -12   2 105.499 5.81937  11
  -2  12   2 102.173 4.64009  10
   2  12   2 88.2768 5.00610  10
  -2 -12   2 104.185 5.37488   7
   2  12   2 88.8253 5.11719   9
  -2 -12   3 429.499 17.6800  11
   2  12   3 424.894 17.5243   9
  -2  12   3 419.980 17.5541   9
  -2 -12   3 410.641 17.5047   7
   2  12   4 58.9297 4.80970   9
  -2  12   4 59.0896 5.03756   9
  -2 -12   4 59.2374 5.14721   7
   2  12   4 58.9684 3.92211   4
   2 -12   4 58.4183 4.36514   4
   2  12   4 52.9527 5.63004  21
   2  12   4 64.8587 5.25062  15
   2 -12   4 58.4132 4.78200  15
  -2  12   5 75.4736 6.09974   7
   2 -12   5 57.7302 4.77241   4
   2  12   5 67.4526 5.75624   9
  -2  12   5 73.6725 5.89967   9
  -2 -12   5 70.7466 6.02889   7
   2 -12   5 78.0673 5.64903  15
   2  12   5 74.0959 5.84544  15
  -2  12   6 101.227 6.91856   9
  -2  12   6 95.3364 6.90199   7
   2  12   6 85.8894 6.63376   9
   2  12   6 90.5959 6.50956  15
   2  12   7 15.5830 3.14770  15
   2 -13  -7 5.64891 2.78903   3
  -2 -13  -7 5.85214 2.90023   3
  -2  13  -7 7.04367 3.03717   3
   2  13  -7 1.60407 2.66788   3
   2 -13  -7 1.78296 2.99363  19
   2  13  -7 5.74467 3.02310  14
  -2  13  -7 4.87151 3.19825  14
  -2  13  -7 3.55783 3.43841  16
   2  13  -7-0.35360 3.03752  16
  -2 -13  -6 15.2779 4.00277   3
   2  13  -6 14.1046 3.22311   1
   2 -13  -6 15.3461 3.57675   3
   2  13  -6 19.8519 3.70100   3
  -2  13  -6 10.8136 3.76322   3
   2 -13  -6 12.9578 3.05562   1
   2 -13  -6 16.7043 4.14455  19
   2  13  -6 20.0794 4.24137  16
   2  13  -6 17.7878 3.99070  14
  -2  13  -6 11.5572 4.20978  14
  -2  13  -6 12.8502 4.45203  16
   2  13  -5 136.419 7.70280   1
   2  13  -5 141.506 8.05918   3
   2 -13  -5 152.715 8.09281   3
   2 -13  -5 146.305 7.67062   1
   2 -13  -5 151.199 8.83603  19
   2  13  -5 149.872 8.80402  16
  -2  13  -5 137.903 8.66753  14
   2  13  -5 143.148 8.55509  14
  -2 -13  -4 219.395 11.4124  13
   2 -13  -4 254.363 11.0578   1
   2  13  -4 262.781 11.1412   1
   2 -13  -4 252.927 11.3564   3
   2  13  -4 262.925 11.3649   3
  -2  13  -4 225.405 11.5388   5
   2 -13  -4 248.918 11.2234  23
   2  13  -4 259.321 12.1756  16
   2  13  -4 265.845 12.0128  14
  -2  13  -4 221.990 11.7731  14
  -2 -13  -3 90.5145 5.66085  13
  -2 -13  -3 88.8336 5.32582   8
   2 -13  -3 89.7772 4.79271   1
   2  13  -3 92.3065 4.85874   1
   2  13  -3 102.852 5.75758   6
  -2 -13  -3 79.1818 6.01245  20
   2 -13  -3 93.6291 5.88260  17
   2  13  -3 97.0094 5.95593  16
  -2  13  -3 93.1034 5.82979  14
   2  13  -3 104.895 5.88566  14
   2 -13  -2 45.6716 2.98382   1
   2  13  -2 48.9123 4.00401   6
   2  13  -2 46.7622 2.98150   1
   2  13  -2 50.9256 3.42152  10
  -2 -13  -2 55.3579 4.11565  13
  -2  13  -2 48.4896 3.21993   8
  -2 -13  -2 52.1978 3.55668   8
  -2  13  -2 54.5886 4.06435  14
   2  13  -2 44.1933 3.85103  14
   2 -13  -1 121.569 5.86580   1
   2  13  -1 124.249 5.89205   1
   2  13  -1 111.585 6.62986   6
   2  13  -1 122.968 6.46466  10
  -2 -13  -1 182.902 6.46080   8
  -2 -13  -1 182.547 7.07400  11
  -2  13  -1 177.511 6.10587   8
   2  13  -1 117.829 6.41708  14
   2 -13   0 7.08622 2.05280   4
   2  13   0 7.55515 2.46673   6
  -2 -13   0 7.06732 2.30205  11
  -2 -13   0 4.90727 2.54717  12
   2  13   0 8.30270 2.36371  10
   2 -13   1 172.755 6.62150   4
  -2  13   1 114.530 5.75721   5
   2  13   1 163.995 6.73184  10
  -2 -13   1 112.982 6.69634  11
   2 -13   2 54.3161 3.67383   4
  -2 -13   2 48.3121 4.17319  11
   2  13   2 55.6718 3.76764  10
  -2  13   2 46.0943 3.08644  10
   2 -13   3 83.2420 5.18753   4
   2  13   3 87.7629 4.94362  10
  -2 -13   3 100.687 6.05420  11
   2  13   3 98.2223 5.66866   9
  -2 -13   3 90.0570 5.56232   7
   2  13   3 86.8751 5.81015  15
   2 -13   3 98.4756 5.55578  15
   2  13   4 221.224 11.3391   9
  -2  13   4 277.499 11.7998   9
  -2 -13   4 250.344 11.6408   7
   2 -13   4 242.303 10.9242   4
   2  13   4 231.547 10.3638   4
   2  13   4 232.234 12.1044  21
   2 -13   4 224.783 11.2040  15
   2  13   4 232.654 11.5269  15
  -2  13   5 150.606 8.76760   7
   2 -13   5 131.518 7.56182   4
  -2  13   5 145.412 8.63968   9
   2  13   5 140.117 8.49919   9
  -2 -13   5 149.602 8.74496   7
   2 -13   5 151.586 8.38515  15
   2  13   5 144.307 8.55375  15
  -2  13   6 19.9266 4.45589   7
  -2  13   6 16.9350 4.00917   9
   2  13   6 7.25838 3.55396   9
   2  13   6 13.6220 3.79759  15
   2  13   7 1.71985 2.57968  15
   2 -14  -7 23.5327 3.23513   3
   2  14  -7 23.0247 3.26917   3
  -2  14  -7 22.5567 3.32503   3
  -2 -14  -7 24.1455 3.39593   3
   2 -14  -7 23.8964 3.64369  19
   2  14  -7 29.7738 3.79197  14
   2  14  -7 22.8728 3.74619  16
  -2  14  -7 25.2837 4.02150  14
  -2  14  -7 21.7956 3.87770  16
   2  14  -6 5.27230 3.14692   3
   2 -14  -6 9.48190 3.18379   3
   2  14  -6 13.9678 3.14060   1
  -2  14  -6 19.2721 3.91725   3
  -2 -14  -6 13.8282 3.70821   3
   2 -14  -6 8.56896 3.66323  19
  -2  14  -6 13.8565 4.60095  16
   2  14  -6 10.3949 3.72131  14
   2  14  -6 10.0184 4.10208  16
  -2  14  -6 13.5730 4.21395  14
   2 -14  -5 41.6185 4.10256   1
   2  14  -5 34.4481 4.06371   1
   2 -14  -5 40.0487 4.26166   3
   2  14  -5 45.1758 4.60409   3
  -2 -14  -5 88.8846 5.73595   3
  -2  14  -5 85.3775 5.80016   3
   2 -14  -5 45.5111 5.50732  19
  -2  14  -5 91.2247 6.61207  16
   2  14  -5 40.0291 5.35585  16
  -2  14  -5 90.6453 6.28966  14
   2  14  -5 47.3340 5.23442  14
  -2 -14  -4 25.1219 3.74772  13
  -2  14  -4 27.7591 4.13162  14
   2 -14  -4 29.6329 3.19901   1
   2 -14  -4 35.2870 3.45615   3
   2  14  -4 31.5283 3.50732   3
   2  14  -4 33.2789 3.27191   1
  -2  14  -4 20.8342 3.86150   5
   2 -14  -4 31.8601 3.57979  23
   2  14  -4 32.3485 4.26727  16
   2  14  -4 34.3485 4.21131  14
  -2 -14  -3 187.979 8.47159   8
  -2 -14  -3 200.308 8.98702  13
   2  14  -3 162.376 8.69795   6
   2 -14  -3 157.516 7.82324   1
  -2 -14  -3 190.262 9.42172  20
   2  14  -3 174.612 8.92651  16
   2 -14  -3 169.159 8.90145  17
  -2  14  -3 196.012 9.05820  14
   2  14  -3 184.192 8.75120  14
   2  14  -2 650.164 23.8635   1
  -2  14  -2 595.211 24.5694   5
   2  14  -2 697.956 24.9406   6
   2 -14  -2 645.499 23.8412   1
  -2 -14  -2 562.862 24.1045   8
  -2 -14  -2 581.410 24.6602  13
   2  14  -2 690.050 24.3873  10
  -2  14  -2 568.297 23.9170   8
  -2  14  -2 557.911 24.4185  14
   2  14  -2 711.727 24.6969  14
   2  14  -1 138.285 5.81408   1
   2  14  -1 135.262 6.74485   6
   2 -14  -1 132.920 5.78167   1
  -2 -14  -1 136.248 6.07128   8
   2  14  -1 139.611 6.58047  10
  -2 -14  -1 134.522 6.68809  11
  -2  14  -1 133.693 5.75528   8
  -2  14  -1 135.920 6.37852  14
   2  14  -1 137.408 6.40439  14
   2  14   0 27.5726 3.10364   6
  -2  14   0 28.2388 1.63782   8
  -2 -14   0 29.5605 3.32138  11
  -2 -14   0 27.7140 3.24527  12
   2  14   0 26.3313 2.96494  10
   2 -14   1 139.677 6.45003   4
  -2  14   1 128.680 5.89974   5
  -2 -14   1 124.890 6.91165  11
   2  14   1 137.884 6.61477  10
   2 -14   2 553.809 24.2751   4
  -2  14   2 656.049 24.0294  10
   2  14   2 603.300 24.3142  10
  -2 -14   2 683.443 25.0056  11
   2 -14   3 195.256 8.75238   4
  -2 -14   3 159.387 8.78552   7
  -2 -14   3 166.090 9.08505  11
   2  14   3 196.695 9.17327   9
   2  14   3 191.060 8.46064  10
   2 -14   3 198.954 9.02720  15
   2  14   4 24.5069 3.86826   9
  -2 -14   4 36.4927 4.20794   7
  -2  14   4 32.5188 4.16578   9
   2  14   4 24.3207 2.75548   4
   2 -14   4 20.8981 3.00144   4
   2  14   4 21.5630 4.57507  21
   2 -14   4 25.7689 3.82251  15
   2  14   4 25.7140 4.16583  15
  -2  14   5 47.2019 5.58246   7
  -2 -14   5 43.4493 5.33465   7
   2  14   5 81.9253 6.04830   9
  -2  14   5 39.2051 5.21272   9
   2 -14   5 84.2915 5.74030  15
   2  14   5 76.3219 5.99556  15
  -2  14   6 8.44654 3.71141   7
  -2  14   6 12.6102 3.95482   9
   2  14   6 11.1176 3.89360   9
   2  14   6 11.5479 3.63301  15
   2  14   7 25.6744 3.32823  15
   2  15  -7 8.37794 2.70312   3
  -2  15  -7 8.49372 2.74679   3
   2 -15  -7 14.0857 3.36587  19
  -2  15  -7 11.2290 3.50533  16
   2  15  -7 13.6449 3.26046  14
   2  15  -7 13.0054 3.45694  16
  -2  15  -7 5.38776 3.26065  14
  -2  15  -6 16.9736 3.62666   3
   2  15  -6 7.81558 3.16619   3
   2  15  -6 11.1188 3.03240   1
   2 -15  -6 9.80077 3.73588  19
   2  15  -6 12.1164 4.03994  16
  -2  15  -6 14.4538 4.32106  14
  -2  15  -6 9.93985 4.26739  16
   2  15  -6 10.1276 3.70265  14
  -2  15  -5 55.9672 5.12563   3
  -2  15  -5 50.3261 5.03356   5
   2  15  -5 49.4339 4.26885   1
   2  15  -5 57.3469 4.83575   3
   2 -15  -5 54.3143 5.57355  19
   2  15  -5 51.8564 5.38474  16
   2  15  -5 48.3417 5.19021  14
  -2  15  -5 46.6027 5.53643  14
  -2  15  -5 63.3126 6.08664  16
   2  15  -4 121.764 7.17459   6
   2  15  -4 121.752 6.45073   1
   2  15  -4 127.560 6.74826   3
  -2  15  -4 120.424 7.36876   5
   2 -15  -4 130.067 6.86385  23
  -2  15  -4 113.291 7.46379  14
   2  15  -4 127.655 7.38100  14
   2  15  -4 129.001 7.67276  16
  -2  15  -3 11.2028 3.20601  14
  -2 -15  -3 13.6674 3.03527  13
  -2 -15  -3 9.99621 3.54905  20
   2  15  -3 6.54791 3.32563  16
   2  15  -3 7.12795 2.81206  14
   2 -15  -3 2.09974 3.22511  17
  -2  15  -2 83.3815 5.34274   5
   2  15  -2 86.2312 4.21014   1
   2  15  -2 80.6635 5.30916   6
   2 -15  -2 82.3829 4.18687   1
   2  15  -2 87.2730 4.92760  10
  -2 -15  -2 87.0654 5.33135  13
  -2 -15  -2 90.5610 4.73370   8
  -2  15  -2 91.3876 5.17662  14
   2  15  -2 80.7829 5.03625  14
   2  15  -1 555.467 22.8709   1
  -2  15  -1 698.818 23.9666   5
   2 -15  -1 522.389 22.8121   1
   2  15  -1 509.373 23.6438   6
  -2 -15  -1 685.320 23.2544   8
  -2  15  -1 689.231 22.8986   8
   2  15  -1 556.898 23.5639  10
  -2 -15  -1 675.546 24.0184  11
  -2  15  -1 703.665 23.6344  14
   2  15  -1 530.729 23.3651  14
  -2  15   0 118.075 5.93961   5
   2  15   0 127.072 6.19507   6
  -2  15   0 120.522 4.79867   8
  -2 -15   0 115.956 6.27557  12
  -2 -15   0 119.911 6.46036  11
   2  15   0 120.887 6.15222  10
  -2  15   1 527.694 22.6763   5
   2 -15   1 698.018 23.4294   4
   2  15   1 660.909 23.4430  10
  -2 -15   1 544.801 23.4783  11
   2  15   2 87.0826 5.06130  10
  -2  15   2 81.5041 4.51826  10
  -2 -15   2 85.0760 5.46471  11
   2 -15   3 12.2087 2.63449   4
  -2 -15   3 4.53089 3.07123  11
   2  15   3 11.2579 2.36351  10
   2  15   3 8.28998 2.86315   9
   2 -15   3 8.68985 2.79627  15
   2  15   4 129.524 7.50264   9
  -2  15   4 130.204 7.61448   9
   2 -15   4 120.481 7.00359   4
   2  15   4 127.120 6.40154   4
   2  15   4 128.624 8.06946  21
   2 -15   4 117.839 7.20473  15
   2  15   4 119.973 7.55330  15
  -2  15   5 56.3892 5.51626   7
   2  15   5 57.7342 5.37067   9
  -2  15   5 47.5253 5.42563   9
   2  15   5 59.8026 5.56264  15
  -2  15   6 11.3142 4.06998   7
   2  15   6 11.7810 3.92388   9
  -2  15   6 8.25002 3.47244   9
   2  15   6 16.6204 3.84826  15
   2  15   7 8.34791 2.74118  15
   2  16  -7 19.4958 2.83382   3
  -2  16  -7 12.9591 2.63860   3
   2 -16  -7 18.4731 3.39936  19
   2  16  -7 16.4557 3.51906  16
   2  16  -7 19.4654 3.52537  14
  -2  16  -7 19.1426 3.61062  14
  -2  16  -7 18.7177 3.73319  16
   2 -16  -6 10.2795 3.98528  19
  -2  16  -6 4.60065 3.97806  14
  -2  16  -6 6.82539 4.27665  16
   2  16  -6 7.96535 3.54792  14
   2  16  -6 5.42544 3.72201  16
   2  16  -5 51.4552 4.64632   3
  -2  16  -5 48.9454 4.81857   3
  -2  16  -5 51.7650 5.22532   5
   2  16  -5 49.0996 4.32496   1
   2 -16  -5 55.8895 5.79801  19
   2  16  -5 49.7021 5.72860  16
  -2  16  -5 55.6427 6.00788  16
  -2  16  -5 66.8527 5.90297  14
   2  16  -5 51.0561 5.15777  14
  -2  16  -4 52.2120 5.01391   5
   2  16  -4 58.2127 4.21475   3
   2  16  -4 50.5029 4.71686   6
   2  16  -4 54.8663 3.96637   1
   2 -16  -4 59.5490 4.51541  23
   2  16  -4 51.7833 5.19114  16
   2  16  -4 51.5343 4.85037  14
  -2  16  -4 45.4095 4.91554  14
  -2 -16  -3 96.9986 5.91668  13
  -2  16  -3 114.940 6.30661   5
   2 -16  -3 79.2625 5.74796  20
  -2 -16  -3 98.9110 6.38767  20
   2  16  -3 78.0496 5.83953  16
  -2  16  -3 102.838 6.16858  14
   2 -16  -3 76.8988 5.87084  17
   2  16  -3 74.6320 5.46516  14
   2  16  -2 1036.70 39.6520   6
  -2  16  -2 984.398 39.5213   5
   2  16  -2 1052.87 38.5607   1
   2  16  -2 1075.66 39.2355  10
  -2 -16  -2 982.299 39.4647  13
  -2  16  -2 948.737 39.2468  14
   2  16  -2 1039.76 39.3370  14
   2  16  -1 119.947 5.11114   1
   2  16  -1 112.547 6.23418   6
  -2  16  -1 115.702 6.22653   5
   2  16  -1 121.605 6.23815  10
  -2 -16  -1 117.213 6.23029  11
   2  16  -1 115.622 5.81349  14
  -2  16  -1 114.823 5.77498  14
   2  16   0 4.58763 2.65107   6
  -2  16   0 7.18497 2.58227   5
  -2 -16   0 9.56211 2.98605  11
   2  16   0 7.17820 2.56708  10
  -2 -16   0 4.58652 2.52237  12
  -2  16   1 105.722 5.18463   5
   2 -16   1 103.359 5.68956   4
   2  16   1 111.978 5.91508  10
  -2 -16   1 115.299 5.94117  12
  -2 -16   1 108.678 6.28802  11
   2  16   2 981.580 38.5665  10
  -2  16   2 1016.21 38.2633  10
  -2 -16   2 1012.68 39.0375  11
   2 -16   3 107.089 5.76112   4
   2  16   3 101.674 5.41118  10
  -2  16   4 59.0289 4.90939   9
   2  16   4 48.6341 4.83159   9
  -2 -16   4 52.0123 4.84362  11
   2  16   4 43.6172 3.49329   4
   2 -16   4 39.6298 4.00475   4
   2  16   4 42.5020 5.41777  21
   2  16   4 40.0283 4.66993  15
  -2  16   5 51.0521 5.45461   7
   2  16   5 49.6592 5.15854   9
  -2  16   5 47.3113 5.11103   9
   2  16   5 52.2750 5.35034  15
  -2  16   6 8.34247 4.05016   7
   2  16   6 7.65017 3.78147   9
  -2  16   6 7.20224 3.80607   9
   2  16   6 6.46859 3.52795  15
   2  16   7 12.7694 2.72713  15
   2  17  -7 19.3578 2.67197   3
  -2  17  -7 22.7330 2.74770   3
   2 -17  -7 23.6810 3.58049  19
   2  17  -7 29.0428 3.73455  16
   2  17  -7 21.9889 3.36247  14
  -2  17  -7 19.9747 3.60582  16
  -2  17  -7 20.2592 3.52246  14
  -2  17  -6 12.3533 4.09783  14
   2  17  -6 9.27980 3.69996  14
  -2  17  -5 190.632 8.82037   3
   2  17  -5 137.627 7.77296   1
   2  17  -5 129.336 7.86734   3
   2 -17  -5 131.590 8.95575  19
   2  17  -5 140.779 8.97496  16
  -2  17  -5 184.416 9.65262  14
  -2  17  -5 191.702 9.93457  16
   2  17  -5 150.189 8.89012  14
  -2  17  -4 30.3215 4.26730  14
   2  17  -4 28.1602 3.42260   3
   2  17  -4 25.1855 3.80685   6
  -2  17  -4 28.1928 4.12573   5
   2  17  -4 30.2519 3.12286   1
   2 -17  -4 28.6662 3.58149  23
   2  17  -4 23.8632 3.96119  14
   2  17  -4 27.0382 4.29005  16
  -2 -17  -3 151.125 8.03855  13
   2  17  -3 157.164 8.09011   6
  -2  17  -3 138.724 8.19317   5
  -2 -17  -3 138.174 8.45226  20
   2 -17  -3 154.845 8.26311  20
   2  17  -3 152.934 8.11138  16
   2 -17  -3 156.358 8.27502  17
  -2  17  -3 145.368 8.05289  14
   2  17  -3 154.183 7.93712  14
   2  17  -2 25.1450 2.15403   1
   2  17  -2 23.5711 3.45197   6
  -2 -17  -2 26.5714 3.54205  13
   2  17  -2 26.2869 3.22702  10
  -2  17  -2 28.7671 3.39568  14
   2  17  -2 27.6959 3.13961  14
   2  17  -1 25.1192 1.94192   1
  -2  17  -1 41.2268 3.67574   5
   2  17  -1 21.8065 3.11023   6
   2  17  -1 26.1492 3.29613  10
  -2 -17  -1 39.1311 3.33920  11
   2  17  -1 23.4633 2.80859  14
  -2  17  -1 40.7163 3.09566  14
  -2  17   0 2.56246 2.43808   5
   2  17   0 5.37422 2.73294   6
  -2 -17   0 5.13142 2.84483  11
  -2 -17   0 5.20432 2.50483  12
   2  17   0 5.38214 2.67285  10
  -2  17   1 28.5176 2.60241   5
  -2 -17   1 24.2207 3.23518  12
   2  17   1 37.0340 3.39615  10
  -2 -17   1 27.2295 3.68437  11
   2 -17   2 22.2877 3.22847   4
  -2 -17   2 21.9593 3.55228  11
  -2  17   2 28.2652 2.87814  10
   2  17   2 26.0881 3.12528  10
   2 -17   3 145.485 7.52969   4
   2  17   3 138.876 7.12745  10
  -2 -17   3 144.567 7.97299  11
  -2 -17   4 26.7690 4.23524  11
   2  17   4 35.8944 4.22192   9
  -2  17   4 29.6013 4.35332   9
   2  17   4 31.9890 3.08718   4
   2  17   4 31.5359 5.01643  21
   2  17   4 29.1260 4.40592  15
  -2  17   5 141.509 9.19828   7
   2  17   5 183.685 9.57326   9
  -2  17   5 143.801 9.31924   9
   2  17   5 192.045 9.76591  15
  -2  17   6 8.24947 3.89921   7
   2  17   6 12.0858 3.82450   9
  -2  17   6 6.40282 3.60327   9
   2  17   7 21.3531 3.07832  15
   2 -18  -7 5.87984 2.95034  19
  -2  18  -7 8.62296 3.05172  14
   2  18  -7 10.4898 3.03340  16
   2  18  -7 8.26593 2.91813  14
  -2  18  -7 12.6718 3.35032  16
   2  18  -6 17.4370 4.02306  14
  -2  18  -6 13.8735 4.34423  14
   2  18  -5 235.445 11.1996   3
   2 -18  -5 239.477 12.5265  19
  -2  18  -5 247.530 12.5673  14
   2  18  -5 235.925 12.2650  16
   2  18  -5 240.700 12.2119  14
  -2  18  -5 252.401 12.6638  16
  -2 -18  -4 46.3302 4.38537  13
  -2  18  -4 45.2977 4.63750   5
   2  18  -4 25.2273 3.05287   1
   2  18  -4 28.1790 3.94715   6
   2 -18  -4 34.1884 3.84231  23
   2  18  -4 27.2612 4.38680  16
  -2 -18  -3 104.339 6.09470  13
  -2  18  -3 100.557 6.44632   5
   2  18  -3 88.7758 6.01852   6
  -2 -18  -3 93.6911 6.53629  20
   2 -18  -3 76.8289 5.83698  20
   2  18  -3 85.2198 5.91532  16
  -2  18  -3 104.091 6.32756  14
   2  18  -3 80.2586 5.66485  14
   2 -18  -3 89.7834 6.14728  17
   2  18  -2 62.3108 4.44014  10
  -2 -18  -2 54.0369 4.29476  13
  -2 -18  -2 51.3699 4.57054  20
   2  18  -2 65.1152 4.29126  14
   2 -18  -2 72.2001 4.81059  17
  -2  18  -2 47.8802 4.26339  14
   2  18  -1 103.446 5.89885   6
  -2  18  -1 90.3663 5.76707   5
  -2 -18  -1 88.5892 5.69199  11
   2  18  -1 108.241 5.88799  10
  -2  18  -1 88.6801 5.09672  14
   2  18  -1 112.597 5.34456  14
  -2  18   0-0.23055 2.40971   5
   2  18   0 3.46589 2.58739   6
  -2 -18   0 2.29345 2.73079  12
  -2 -18   0 1.86965 2.75415  11
   2  18   0 2.44845 2.60271  10
  -2  18   1 103.191 5.12846   5
  -2 -18   1 104.749 5.70620  12
   2  18   1 95.8674 5.65504  10
  -2  18   1 102.876 5.59442  10
  -2 -18   1 106.258 6.22081  11
   2  18   2 56.4590 4.26449  10
  -2  18   2 62.2159 4.04290  10
  -2 -18   2 64.2775 4.84848  11
  -2 -18   3 78.3771 5.69626  11
  -2 -18   4 31.1108 4.40809  11
   2  18   4 47.6825 4.85910   9
  -2  18   4 30.8164 4.32884   9
   2  18   4 47.0730 3.60448   4
   2  18   4 39.2084 4.99987  21
   2  18   4 52.0907 5.03558  15
  -2  18   5 236.314 12.3641   7
   2  18   5 246.351 12.4188   9
  -2  18   5 238.917 12.5331   9
   2  18   5 258.130 12.5144  15
  -2  18   6 15.6614 3.95641   7
  -2  18   6 22.1262 4.19721   9
   2  18   6 9.67556 3.79734   9
   2  18   7 5.89958 2.40056  15
   2 -19  -7 25.2779 3.46073  19
   2  19  -7 29.1689 3.65498  16
  -2  19  -7 27.2298 3.69350  16
  -2  19  -6 9.43019 3.91146  14
   2  19  -6 11.9379 3.57424  14
   2 -19  -5 67.7121 6.49073  19
   2  19  -5 53.6327 5.93497  16
  -2  19  -5 102.680 7.20179  16
  -2  19  -5 93.0194 6.89395  14
   2  19  -5 69.3726 6.00571  14
  -2 -19  -4 147.756 8.45861  13
   2  19  -4 143.788 8.30330   6
  -2  19  -4 148.426 8.60811   5
   2 -19  -4 153.594 8.05112  23
   2 -19  -4 150.281 9.03439  19
   2  19  -4 148.330 8.72106  16
  -2 -19  -3 75.6388 5.47518  13
   2  19  -3 70.1776 5.57339   6
  -2  19  -3 79.2730 5.79451   5
   2 -19  -3 79.5714 5.81144  20
  -2 -19  -3 68.3904 5.95076  20
   2  19  -3 73.3421 5.57845  16
  -2  19  -3 76.5225 5.60217  14
   2 -19  -3 69.9088 5.72048  17
   2  19  -3 80.3486 5.32002  14
   2  19  -2 648.012 25.4773  10
  -2 -19  -2 687.050 25.8523  13
  -2 -19  -2 687.733 26.1002  20
   2  19  -2 594.399 25.4161  16
   2 -19  -2 613.698 25.6451  17
  -2  19  -2 666.898 25.5788  14
   2  19  -2 604.458 25.3427  14
   2  19  -1 46.7599 4.15623   6
  -2  19  -1 43.9274 4.20111   5
   2  19  -1 50.1094 4.16666  10
  -2 -19  -1 65.6861 4.50051  13
  -2 -19  -1 53.7838 4.12132  11
  -2  19  -1 57.8054 3.68679  14
   2  19  -1 47.4490 3.67699  14
   2  19   0 105.385 6.18454  10
  -2 -19   0 115.793 6.19690  12
  -2 -19   0 124.813 6.43938  11
  -2  19   0 107.447 5.89097   5
   2  19   0 104.532 5.98818   6
   2  19   1 52.4158 4.12586  10
  -2  19   1 48.0352 3.80467  10
  -2 -19   1 48.5849 4.03695  12
  -2 -19   1 49.9543 4.49969  11
  -2  19   1 49.8546 3.39069   5
  -2 -19   2 614.322 24.9063  12
   2  19   2 683.242 25.2225  10
  -2  19   2 608.342 24.6769  10
  -2 -19   2 613.080 25.4371  11
   2  19   3 74.8878 5.39802   9
   2  19   3 76.7344 5.89460  21
   2  19   4 160.403 8.90652   9
  -2  19   4 159.160 8.91204   9
  -2 -19   4 158.804 8.77001  11
   2  19   4 154.014 7.65253   4
   2  19   4 146.041 9.24251  21
   2  19   4 143.381 8.82288  15
  -2  19   5 68.6544 6.32803   7
   2  19   5 95.4433 6.64480   9
  -2  19   5 69.2378 6.27472   9
   2  19   5 101.091 6.81077  15
  -2  19   6 13.6614 3.89917   7
   2  19   6 9.77347 3.71044   9
  -2  19   6 11.5832 4.07781   9
   2  19   6 7.46912 3.64758  15
   2  19   7 23.8818 2.80671  15
  -2 -20  -7 39.5295 3.86272  19
   2 -20  -7 32.2868 3.60962  19
  -2  20  -7 40.3336 3.91443  16
   2  20  -7 25.8574 3.49981  16
   2 -20  -6 19.6108 4.26558  19
  -2  20  -6 20.9344 4.24924  14
   2  20  -6 25.8775 4.28199  16
  -2  20  -6 27.6252 4.64573  16
   2  20  -6 22.7687 3.88235  14
   2 -20  -5 75.9583 6.68994  19
   2  20  -5 70.0916 6.24514  16
  -2  20  -5 79.2518 6.84447  16
  -2  20  -5 93.1711 6.92504  14
   2  20  -5 85.5931 6.45522  14
  -2 -20  -4 288.547 12.4123  13
   2  20  -4 224.583 11.8089   6
  -2  20  -4 266.918 12.5335   5
   2 -20  -4 223.396 11.4305  23
   2 -20  -4 257.288 12.6043  19
   2  20  -4 232.114 12.0838  16
  -2 -20  -3 15.4654 3.60960  13
  -2  20  -3 21.1539 3.69541  14
  -2  20  -3 21.3308 3.98982   5
   2  20  -3 16.5757 3.76923   6
   2 -20  -3 19.8939 4.00925  20
  -2 -20  -3 15.5404 4.29584  20
   2  20  -3 15.1182 3.75569  16
   2  20  -3 18.4767 3.34423  14
   2 -20  -3 13.7045 3.98182  17
   2  20  -2 410.708 17.1964  10
  -2 -20  -2 429.988 17.5135  13
   2  20  -2 414.142 17.5356   6
  -2  20  -2 418.624 17.7391   5
  -2 -20  -2 383.995 17.6629  20
   2 -20  -2 424.177 17.5634  19
   2 -20  -2 416.037 17.4619  20
   2  20  -2 397.972 17.1888  16
  -2  20  -2 412.074 17.1284  14
   2 -20  -2 400.201 17.4306  17
   2  20  -2 415.163 17.0789  14
  -2 -20  -1 84.2951 5.12921  13
   2  20  -1 62.4090 4.84957  10
  -2 -20  -1 78.2747 5.07662  11
   2 -20  -1 68.9006 5.07703  18
  -2  20  -1 78.3763 4.36505  14
   2  20  -1 63.7770 4.26403  14
   2  20   0 421.582 17.9267  10
  -2 -20   0 444.744 18.1540  11
  -2  20   0 426.740 17.7013   5
   2  20   0 440.034 17.8514   6
  -2 -20   1 67.7123 4.66683  12
   2  20   1 87.7305 5.07075  10
  -2  20   1 61.3325 4.59499  10
  -2 -20   1 63.7084 4.93642  11
  -2 -20   2 393.603 16.4342  12
  -2 -20   2 404.828 17.0882  11
  -2  20   2 385.729 16.2220  10
   2  20   3 16.6127 2.83998  10
   2  20   3 18.3531 3.54568   9
   2  20   3 18.5594 4.00162  21
   2  20   4 274.105 12.7984   9
  -2  20   4 233.405 12.5474   9
  -2 -20   4 234.372 12.2686  11
   2  20   4 277.084 11.5950   4
   2  20   4 250.512 12.9224  21
   2  20   4 266.561 12.8296  15
  -2  20   5 69.8872 6.42511   7
   2  20   5 86.8839 6.47054   9
  -2  20   5 86.9134 6.74987   9
   2  20   5 86.2480 6.53840  15
  -2  20   6 19.2235 4.05029   7
   2  20   6 27.0479 4.18404   9
  -2  20   6 26.3301 4.23396   9
   2  20   6 24.5882 4.08738  15
   2  20   7 29.4051 2.93243  15
   2 -21  -7 45.3932 3.95737  19
  -2 -21  -7 44.2716 3.99784  19
  -2  21  -7 51.9547 4.14421  16
   2  21  -7 46.3784 3.94484  16
   2 -21  -6 13.5682 4.07997  19
   2  21  -6 15.1153 3.69192  14
   2  21  -6 14.8343 4.03475  16
  -2  21  -6 12.9305 3.85662  14
  -2  21  -6 10.8940 3.99336  16
   2 -21  -5 138.364 8.85508  19
   2  21  -5 142.779 8.71950  16
  -2  21  -5 135.333 8.68298  16
   2  21  -5 132.540 8.42722  14
  -2  21  -5 151.419 8.91587  14
  -2 -21  -4 84.3183 5.99060  13
  -2  21  -4 90.3621 6.60379   5
   2  21  -4 68.4973 5.69679   6
   2 -21  -4 75.5801 5.54578  23
   2 -21  -4 72.6891 6.52552  19
   2  21  -4 71.0206 6.09074  16
  -2  21  -4 91.9522 6.52410  14
   2  21  -4 69.5798 5.71743  14
   2  21  -3 336.778 15.3701   6
  -2  21  -3 389.712 16.1080   5
   2 -21  -3 322.698 15.4467  20
   2 -21  -3 331.537 15.5968  19
  -2 -21  -3 375.592 16.2327  20
   2  21  -3 315.854 15.2008  16
  -2  21  -3 391.677 15.6233  14
   2 -21  -3 319.419 15.5071  17
   2  21  -3 337.097 15.0984  14
  -2 -21  -2 48.8657 4.30704  13
   2  21  -2 51.7830 4.67247   6
  -2  21  -2 55.9817 4.80742   5
  -2 -21  -2 47.5785 4.65063  20
   2 -21  -2 48.2704 4.66321  20
   2 -21  -2 45.5018 4.53010  19
   2 -21  -2 50.3008 4.45444  17
   2  21  -2 45.5961 3.87274  14
   2  21  -2 45.8130 4.19460  16
  -2  21  -2 51.4004 4.19606  14
   2  21  -1 170.095 8.73628  10
  -2 -21  -1 201.273 9.09714  13
  -2 -21  -1 189.597 9.01444  11
  -2 -21  -1 195.819 9.08325  20
   2 -21  -1 158.455 8.96106  18
   2 -21  -1 165.372 8.71477  17
  -2  21  -1 197.085 8.29629  14
   2  21  -1 171.391 8.19486  14
   2  21   0 383.212 16.4471  10
  -2 -21   0 403.803 16.8045  11
   2 -21   0 377.472 16.5846  18
  -2  21   0 397.979 16.2903   5
  -2  21   1 166.486 8.36414  10
   2  21   1 189.472 8.70268  10
  -2 -21   1 161.329 8.20891  12
  -2 -21   1 171.037 8.78246  11
  -2  21   2 46.9771 3.89217  10
  -2 -21   2 49.2584 4.01770  12
  -2 -21   2 47.1914 4.58518  11
  -2 -21   3 343.239 16.9582  11
   2  21   3 412.949 16.6832  10
   2  21   3 412.712 17.2710   9
   2  21   3 393.848 17.3443  21
   2  21   4 106.995 6.90281   9
  -2  21   4 82.0114 6.65423   9
  -2 -21   4 68.1268 6.00728  11
   2  21   4 87.5180 5.31718   4
   2  21   4 85.1479 6.72126  21
   2  21   4 98.9362 6.81589  15
  -2  21   5 140.400 8.80701   7
  -2  21   5 139.553 8.98291   9
   2  21   5 153.826 8.89643   9
   2  21   5 142.560 8.72857  15
   2  21   6 6.48009 3.46127  15
   2  21   7 43.8598 3.16719  15
  -2 -22  -7 3.31468 2.53488  19
   2 -22  -7 2.19534 2.55597  19
  -2  22  -7 4.10990 2.66737  16
   2  22  -7 4.12369 2.54145  16
   2 -22  -6 29.8786 4.36245  19
   2  22  -6 31.7206 4.25816  14
  -2  22  -6 32.5694 4.49459  14
  -2  22  -6 27.3823 4.46871  16
   2  22  -6 28.1595 4.39059  16
   2 -22  -5 85.6201 7.15853  19
   2  22  -5 99.6292 7.35656  16
  -2  22  -5 120.396 7.96825  16
   2  22  -5 89.6943 7.00375  14
  -2 -22  -4 46.4657 4.82989  13
   2  22  -4 35.7932 4.40875   6
  -2  22  -4 35.6970 4.84191   5
   2 -22  -4 39.9775 4.35544  23
   2 -22  -4 34.3979 5.10043  19
  -2  22  -4 40.5027 4.89050  14
  -2  22  -4 46.1993 5.45962  16
   2  22  -4 35.1986 4.96897  16
   2  22  -4 32.9258 4.47944  14
  -2  22  -3 88.1509 5.82804  10
   2  22  -3 71.8572 5.68482   6
  -2  22  -3 74.9616 5.93206   5
   2 -22  -3 79.4835 6.02926  19
   2 -22  -3 73.7139 5.98452  20
  -2 -22  -3 62.6160 6.15967  20
   2  22  -3 59.4334 5.42126  16
   2 -22  -3 73.4979 5.87440  17
  -2  22  -3 72.5352 5.55002  14
   2  22  -3 71.1516 5.44387  14
  -2 -22  -2 17.4640 3.25202  13
  -2  22  -2 13.1476 3.45172   5
   2  22  -2 16.0354 3.33849   6
   2 -22  -2 19.3603 3.61765  20
  -2 -22  -2 18.0564 3.71665  20
   2 -22  -2 10.8992 3.43632  19
   2  22  -2 18.0574 2.97396  14
   2  22  -2 16.2071 3.10564  16
  -2  22  -2 15.4678 3.03284  14
   2 -22  -2 19.3708 3.68323  17
  -2 -22  -1 67.2199 4.86055  13
  -2 -22  -1 66.0923 4.97544  11
   2  22  -1 59.1833 4.72163   6
   2 -22  -1 51.7550 4.65601  18
  -2 -22  -1 63.1064 4.98077  20
   2 -22  -1 62.0442 4.68891  20
   2 -22  -1 62.7963 4.66318  19
   2 -22  -1 58.0880 4.64797  17
   2  22  -1 60.9902 4.06265  14
  -2  22  -1 63.4506 4.00187  14
  -2 -22   0 253.569 11.7349  11
  -2  22   0 257.642 11.3232   5
   2 -22   0 239.650 11.7341  18
  -2 -22   0 256.217 11.3660  20
   2 -22   0 256.394 11.3475  17
  -2 -22   1 53.2473 4.71471  11
  -2  22   1 55.8372 4.48550  10
  -2 -22   1 59.5700 4.44314  12
   2 -22   1 64.0188 4.83174  18
   2  22   2 12.5371 3.19135  10
   2 -22   2 20.6826 3.27748  18
   2  22   3 76.0064 5.29796  10
   2  22   3 78.5417 5.83702   9
  -2 -22   3 76.3987 5.94553  11
   2  22   3 86.3330 6.17214  21
   2  22   4 36.6950 4.58008   9
  -2  22   4 33.5278 4.73916   9
   2  22   4 37.2127 3.60110   4
   2  22   4 35.2889 5.08297  21
   2  22   4 39.8272 5.09330  15
  -2  22   5 92.7780 7.35487   7
   2  22   5 132.895 7.79212   9
  -2  22   5 99.2591 7.48128   9
   2  22   5 123.644 7.73104  15
   2  22   6 25.0408 3.86147  15
   2  22   7 3.90650 1.77755  15
   2 -23  -7 6.16447 2.57738  19
  -2 -23  -7 10.5722 2.65361  19
   2  23  -7 9.71205 2.58580  16
  -2  23  -7 10.4701 2.68975  16
   2 -23  -6 11.2038 3.90305  19
  -2  23  -6 8.99155 3.55483  14
   2  23  -6 8.22896 3.44599  16
   2  23  -6 7.51551 3.44823  14
  -2  23  -6 4.20833 3.74101  16
   2 -23  -5 120.699 8.22350  19
   2  23  -5 106.906 7.60982  16
  -2  23  -5 121.165 8.13471  16
  -2  23  -5 135.771 8.11865  14
   2  23  -5 116.454 7.54140  14
  -2 -23  -4 44.8495 4.94296  13
   2  23  -4 59.2707 5.28006   6
   2 -23  -4 56.4869 4.95926  23
   2 -23  -4 62.4818 5.91559  19
   2  23  -4 52.5959 5.48728  16
  -2  23  -4 47.1071 5.80470  16
   2  23  -4 54.1147 5.02833  14
  -2  23  -4 56.5838 5.56676  14
  -2 -23  -3 41.2421 4.67990  13
  -2  23  -3 55.9151 5.15177  10
   2  23  -3 76.4452 5.65254   6
  -2  23  -3 45.6994 5.06890   5
   2 -23  -3 68.0331 5.79101  20
  -2 -23  -3 39.4375 5.67901  20
   2 -23  -3 87.9761 6.17947  19
   2 -23  -3 81.8636 6.00237  17
  -2  23  -3 47.4188 4.81042  14
   2  23  -3 73.2924 5.27497  14
   2  23  -3 78.5600 5.66037  16
   2  23  -2 39.4124 4.02472  10
  -2 -23  -2 34.7024 4.08855  13
  -2  23  -2 34.5412 4.36790   5
   2  23  -2 42.7906 4.47226   6
   2 -23  -2 34.0620 4.16390  19
  -2 -23  -2 27.3377 4.30637  20
   2 -23  -2 41.3788 4.45953  20
   2  23  -2 36.6244 3.97251  16
   2  23  -2 45.0665 3.82921  14
  -2  23  -2 36.0738 3.77704  14
   2 -23  -2 40.3818 4.45117  17
  -2 -23  -1 21.4049 3.54833  13
   2  23  -1 26.6174 3.65827   6
  -2  23  -1 20.2382 3.48703   5
   2 -23  -1 24.0540 3.33248  19
  -2 -23  -1 14.5052 3.46928  20
   2 -23  -1 26.9783 3.52804  20
   2 -23  -1 25.9799 3.50937  17
   2  23  -1 29.1440 2.98474  14
  -2 -23   0 329.309 14.6636  11
   2  23   0 337.326 14.3695   6
   2 -23   0 310.364 14.6334  18
   2 -23   0 340.219 14.3008  20
  -2 -23   0 337.836 14.3179  20
   2 -23   0 323.709 14.1522  17
  -2 -23   1 24.4049 3.17864  12
  -2 -23   1 25.2765 3.20784  20
   2 -23   1 21.4649 3.78998  18
   2 -23   1 20.3991 3.34374  17
   2  23   2 38.2998 4.07716  10
   2  23   2 26.1641 3.67742  21
   2 -23   2 24.3237 3.50564  18
   2  23   3 44.0161 4.37415  10
   2  23   3 54.5752 4.91460   9
   2  23   3 52.0323 5.21464  21
   2  23   4 52.6429 5.46040   9
  -2  23   4 64.2505 5.83211   9
   2  23   4 45.2987 5.42213  21
   2  23   4 59.8573 5.67206  15
  -2  23   5 104.166 7.71543   7
   2  23   5 132.667 7.96370   9
  -2  23   5 110.528 7.90366   9
   2  23   5 127.441 7.90522  15
   2  23   6 9.54259 3.27543  15
   2  23   7 4.42181 1.56662  15
  -2 -24  -7 4.73143 2.38989  19
   2 -24  -7 2.90940 2.36516  19
   2  24  -7 3.40863 2.26012  16
  -2  24  -7 4.98082 2.35214  16
   2 -24  -6 19.1363 4.14700  19
  -2  24  -6 22.0709 3.81724  14
   2  24  -6 14.2460 3.56126  16
   2  24  -6 18.3508 3.69737  14
  -2  24  -6 18.0927 4.01638  16
   2 -24  -5 85.2462 6.90308  19
   2  24  -5 83.4008 6.51228  16
  -2  24  -5 80.3612 6.66267  16
   2  24  -5 93.0941 6.56024  14
  -2  24  -5 82.5423 6.38261  14
  -2 -24  -4 17.7221 3.60593  13
   2  24  -4 14.6181 3.83947   6
   2 -24  -4 17.7545 4.63018  19
   2 -24  -4 18.3016 3.83241  23
   2  24  -4 16.7606 4.17645  16
  -2  24  -4 19.1356 4.05933  14
  -2  24  -4 20.6075 4.70432  16
   2  24  -4 14.9470 3.80733  14
  -2  24  -3 41.0801 4.61365  10
  -2 -24  -3 39.4226 4.34819  13
   2  24  -3 39.2726 4.87228   6
  -2  24  -3 44.6227 5.08421   5
   2 -24  -3 44.5200 4.92684  19
  -2 -24  -3 34.5042 5.37908  20
   2 -24  -3 50.9203 5.20728  20
   2  24  -3 48.1353 4.78869  16
   2 -24  -3 38.9556 5.19368  17
  -2 -24  -2 26.5804 3.80751  13
   2  24  -2 37.0897 4.10464  10
  -2  24  -2 30.5273 4.32294  10
   2  24  -2 44.4065 4.51850   6
  -2  24  -2 33.5080 4.41416   5
   2 -24  -2 45.6797 4.55884  20
  -2 -24  -2 26.0185 4.56705  20
   2 -24  -2 45.5562 4.45387  19
   2  24  -2 45.0353 4.15616  16
   2  24  -2 44.2846 3.92548  14
   2 -24  -2 43.1941 4.53124  17
  -2  24  -2 32.3054 3.72278  14
  -2 -24  -1 81.6269 5.39864  13
  -2  24  -1 93.7746 5.92464  10
   2  24  -1 77.9600 5.53668  10
   2  24  -1 84.1488 5.67608   6
  -2  24  -1 93.7528 5.90476   5
  -2 -24  -1 87.1342 5.91689  20
   2 -24  -1 69.6930 5.23837  19
   2 -24  -1 68.0266 5.35393  20
   2 -24  -1 72.3607 5.37718  17
   2  24   0 14.9024 3.23760  10
  -2  24   0 16.1004 3.43360  10
   2  24   0 17.4880 3.25141   6
  -2 -24   0 18.5151 3.19285  20
   2 -24   0 15.9883 3.08726  20
   2 -24   0 7.03097 3.62753  18
   2 -24   0 17.3086 3.18958  17
   2  24   1 87.6393 5.76146  10
  -2  24   1 75.5981 5.43351  10
  -2 -24   1 76.8213 5.32029  20
   2 -24   1 86.7059 5.83667  18
   2 -24   1 94.7509 5.51212  17
  -2  24   2 45.9388 3.99322  10
   2  24   2 32.3819 3.89780  10
  -2 -24   2 44.6509 4.63975  11
   2  24   2 37.9151 4.20699  21
   2 -24   2 26.7048 3.85644  18
   2  24   3 38.6202 4.13589  10
   2  24   3 40.5631 4.42804   9
  -2 -24   3 46.7825 4.84415  11
   2  24   3 34.2315 4.62788  21
   2  24   4 17.0271 4.18439   9
  -2  24   4 19.8359 4.56395   9
   2  24   4 14.8076 4.31683  15
  -2  24   5 83.7452 6.59060   7
   2  24   5 73.2502 6.16537   9
  -2  24   5 81.9614 6.79225   9
   2  24   5 81.9615 6.37335  15
   2  24   6 12.9654 3.36840  15
   2 -25  -7 9.28949 2.36363  19
  -2 -25  -7 4.96042 2.25221  19
  -2  25  -7 4.82482 2.24899  16
   2  25  -7 6.15874 2.14713  16
   2 -25  -6 6.00599 3.58851  19
  -2  25  -6 12.0448 3.25084  14
  -2  25  -6 12.6271 3.74122  16
   2  25  -6 12.2528 3.60388  16
   2  25  -6 7.80790 3.15586  14
   2 -25  -5 74.8559 6.72327  19
  -2  25  -5 91.2966 6.58260  14
   2  25  -5 89.9445 6.53319  14
  -2 -25  -4 70.8423 5.67799  13
   2  25  -4 67.6375 5.87874   6
   2 -25  -4 56.3095 6.01293  19
   2 -25  -4 65.5776 5.44215  23
   2  25  -4 69.8973 5.88582  16
  -2  25  -4 78.4988 6.01346  14
  -2  25  -4 68.6030 6.27300  16
   2  25  -4 70.0535 5.75038  14
  -2 -25  -3 41.1151 4.38760  13
  -2  25  -3 31.6521 4.50277  10
   2  25  -3 38.3802 4.67033   6
  -2  25  -3 41.2543 4.97420   5
   2 -25  -3 37.6405 4.72711  19
  -2 -25  -3 39.8814 5.57383  20
   2 -25  -3 35.3905 5.05976  20
  -2  25  -3 45.7085 5.02588  16
   2 -25  -3 31.3257 4.81912  17
   2  25  -3 35.2648 4.37313  16
   2  25  -2 276.087 12.2465  10
  -2  25  -2 245.414 12.4342  10
  -2  25  -2 237.368 12.4288   5
   2  25  -2 257.610 12.4146   6
   2 -25  -2 272.391 12.5190  19
  -2 -25  -2 247.032 12.6178  20
   2 -25  -2 269.711 12.5783  20
   2  25  -2 254.498 11.8995  16
   2  25  -2 275.486 11.8913  14
   2 -25  -2 262.569 12.3846  17
  -2  25  -2 262.772 11.8415  14
  -2 -25  -1 13.2704 3.29126  13
   2  25  -1 24.2121 3.53774  10
  -2  25  -1 13.5120 3.60589  10
   2  25  -1 21.4225 3.49116   6
  -2  25  -1 11.5399 3.56397   5
   2 -25  -1 24.9240 3.80125  20
  -2 -25  -1 14.9787 3.81340  20
   2 -25  -1 18.2815 3.36963  19
   2 -25  -1 22.2705 3.30502  17
  -2 -25   0 609.593 25.3119  13
  -2  25   0 617.130 25.6389  10
   2  25   0 621.999 25.6426  10
   2  25   0 630.184 25.5071   6
  -2 -25   0 627.937 25.4865  20
   2  25   0 653.536 25.3359  21
   2 -25   0 653.526 25.5081  20
   2 -25   0 609.968 25.8505  18
   2 -25   0 626.291 25.3144  17
  -2 -25   1 21.3668 3.76437  11
   2  25   1 10.3313 3.24566  10
  -2  25   1 25.0989 3.67956  10
  -2 -25   1 23.1749 3.35168  20
   2  25   1 13.4304 3.11049  21
   2 -25   1 11.6405 3.60575  18
   2 -25   1 14.0833 3.21310  17
   2  25   2 245.623 11.8261  10
  -2 -25   2 267.649 12.3317  11
  -2  25   2 258.503 11.6035  10
   2 -25   2 225.563 11.5683  18
   2  25   2 254.871 11.8153  21
  -2 -25   3 32.7744 4.50611  11
   2  25   3 44.8437 4.35672  10
   2  25   3 46.1681 4.75062   9
   2  25   3 40.9756 4.71275  21
   2  25   4 61.4597 5.71068   9
  -2  25   4 78.8108 6.50174   9
   2  25   4 62.4469 6.12461  15
  -2  25   5 91.3018 6.88872   7
   2  25   5 93.9990 6.65191   9
  -2  25   5 91.2207 7.06046   9
   2  25   6 11.8679 3.22561  15
  -2 -26  -7 17.5598 2.43546  19
   2 -26  -7 20.5200 2.37076  19
   2  26  -7 17.8697 2.35291  16
  -2  26  -7 18.1007 2.34450  16
   2 -26  -6 12.2472 3.66729  19
   2  26  -6 18.0724 3.43549  14
   2  26  -6 11.5448 3.38860  16
  -2  26  -6 14.5490 3.24399  14
  -2  26  -6 13.5028 3.64676  16
   2  26  -5 23.0454 4.13853  14
  -2  26  -5 22.4432 4.02135  14
  -2 -26  -4 183.883 10.3868  13
   2  26  -4 212.124 10.8881   6
   2 -26  -4 223.567 10.4769  23
   2 -26  -4 239.168 11.5484  19
   2  26  -4 202.667 10.9041  16
  -2  26  -4 179.737 10.9015  16
  -2  26  -4 190.818 10.6467  14
   2  26  -4 221.710 10.7373  14
  -2 -26  -3 13.4264 3.56603  13
  -2  26  -3 17.7772 4.05194  10
   2  26  -3 15.2219 3.91828   6
   2 -26  -3 10.5199 4.04879  19
   2 -26  -3 16.0611 4.51201  20
  -2 -26  -3 15.1129 5.04663  20
   2 -26  -3 17.6869 4.51534  17
  -2  26  -3 15.1248 3.42699  14
   2  26  -3 14.3268 3.84923  16
  -2  26  -3 17.8676 4.12145  16
   2  26  -3 13.9891 3.33814  14
   2  26  -2 823.272 32.8464  10
  -2  26  -2 755.192 32.9563  10
   2  26  -2 844.001 33.2488   6
  -2  26  -2 772.706 33.1384   5
   2 -26  -2 874.370 33.1503  19
  -2 -26  -2 753.415 33.2866  20
   2 -26  -2 850.320 33.2468  20
   2  26  -2 830.739 32.5227  16
   2  26  -2 851.623 32.5032  14
   2 -26  -2 833.624 33.0323  17
  -2 -26  -1 126.605 7.22518  13
   2  26  -1 121.035 7.38997  10
  -2  26  -1 130.404 7.67292  10
   2  26  -1 136.252 7.58239   6
  -2 -26  -1 120.478 7.48428  20
   2 -26  -1 126.551 7.36679  20
   2 -26  -1 124.872 7.14836  19
   2 -26  -1 130.240 7.34873  17
   2  26   0 417.072 18.2893  10
  -2 -26   0 418.172 18.0949  13
  -2  26   0 425.620 18.3927  10
  -2 -26   0 438.934 18.6496  11
   2  26   0 403.667 18.1414   6
  -2 -26   0 438.241 18.2861  20
   2 -26   0 438.683 18.2351  20
   2  26   0 450.656 18.0738  21
   2 -26   0 417.689 18.0600  17
  -2  26   1 129.599 7.29090  10
   2  26   1 127.656 7.37136  10
  -2 -26   1 133.569 7.74064  11
   2 -26   1 112.520 7.30980  18
  -2 -26   1 135.490 7.21573  20
   2  26   1 119.661 6.94138  21
   2 -26   1 119.329 7.04266  17
   2  26   2 757.081 31.8183  10
  -2  26   2 852.630 31.8066  10
  -2 -26   2 839.207 32.3995  11
   2  26   2 742.396 31.6748  21
  -2 -26   3 10.1399 3.48673  11
   2  26   3 17.1948 3.25051  10
   2  26   3 21.3235 3.96451   9
   2  26   4 179.102 10.4137   9
  -2  26   4 219.087 11.2557   9
   2  26   4 198.775 10.8685  15
  -2  26   5 13.5215 4.04022   7
  -2  26   5 22.8751 4.40418   9
   2  26   5 18.3240 3.98404   9
   2  26   6 11.0621 2.89115  15
   2 -27  -7 22.8216 2.35486  19
  -2 -27  -7 33.6263 2.54291  19
  -2  27  -7 27.9849 2.38041  16
   2  27  -7 23.8474 2.33419  16
   2 -27  -6 0.36218 3.28515  19
  -2  27  -6-0.50479 3.09981  16
   2  27  -6 0.16073 2.93652  16
  -2  27  -5 39.2595 4.46327  14
   2  27  -5 25.2034 4.38924  16
   2  27  -5 20.2876 3.84729  14
  -2  27  -5 41.4753 5.07541  16
  -2 -27  -4 221.802 10.4150  13
   2  27  -4 159.877 9.90043   6
   2 -27  -4 178.331 9.61952  23
   2 -27  -4 172.389 10.4024  19
   2  27  -4 181.125 10.1744  16
  -2  27  -4 215.716 10.7196  16
  -2  27  -4 209.938 10.3102  14
   2  27  -4 191.612 10.0586  14
  -2  27  -3 51.3907 5.07844  10
  -2 -27  -3 41.8284 4.52666  13
   2  27  -3 40.2036 4.84308   6
  -2 -27  -3 43.8268 5.69636  20
   2 -27  -3 37.3044 5.28119  20
   2 -27  -3 44.2655 5.24876  19
  -2  27  -3 51.2275 4.81009  14
   2  27  -3 33.8864 4.51459  16
  -2  27  -3 43.3674 5.20600  16
   2  27  -3 40.2359 4.44053  14
   2 -27  -3 41.8406 5.25848  17
   2  27  -2 109.938 7.06546  10
  -2 -27  -2 138.047 7.41091  13
  -2  27  -2 141.541 7.81168  10
   2  27  -2 94.5338 7.03821   6
   2 -27  -2 113.517 7.43709  20
  -2 -27  -2 116.125 8.04055  20
   2 -27  -2 119.094 7.31437  19
   2  27  -2 104.297 6.52156  16
   2 -27  -2 105.368 7.21754  17
  -2  27  -2 123.404 7.13113  16
   2  27  -2 118.983 6.64563  14
   2  27  -1 60.0191 5.17423  10
   2  27  -1 49.9665 4.97642   6
   2 -27  -1 62.0498 5.28019  20
  -2 -27  -1 69.0825 5.62651  20
   2 -27  -1 59.5611 5.20941  17
  -2 -27   0 8.90906 3.30179  11
  -2 -27   0 8.58259 2.77642  13
  -2  27   0 10.6363 3.52250  10
   2  27   0 8.17284 3.20522  10
   2  27   0 8.73043 3.21355   6
   2 -27   0 7.80394 3.26930  20
  -2 -27   0 5.45155 3.32762  20
   2  27   0 8.23076 3.03984  21
   2 -27   0 6.01419 2.90235  17
  -2  27   1 56.4287 5.32120  10
   2  27   1 86.8631 5.72472  10
  -2 -27   1 62.6110 5.51940  11
  -2 -27   1 56.4433 5.02951  20
   2  27   1 76.3144 5.19864  21
   2 -27   1 83.0307 5.24598  17
   2  27   2 146.313 7.77142  10
  -2  27   2 102.402 6.93458  10
  -2 -27   2 108.206 7.38049  11
   2  27   2 141.640 7.60909  21
   2 -27   2 140.811 7.36644  17
   2  27   3 58.9760 4.86799  10
   2  27   3 49.1287 5.05877   9
  -2 -27   3 44.5756 4.90738  11
   2  27   4 188.716 9.22490   4
   2  27   4 191.226 10.4414   9
  -2  27   4 196.748 10.8603   9
   2  27   4 189.339 10.6810  15
  -2  27   5 23.9791 4.23028   7
   2  27   5 34.6814 4.34239   9
  -2  27   5 26.1819 4.63880   9
   2  27   5 42.3641 4.77276  15
   2  27   6 3.00571 2.67155  15
   2 -28  -6 99.8454 6.16207  19
  -2  28  -6 88.5145 5.89057  16
   2  28  -6 102.225 5.93890  16
   2 -28  -5 151.058 8.70737  19
   2  28  -5 143.049 8.32098  16
  -2  28  -5 143.529 8.46953  16
   2  28  -5 146.983 8.21552  14
  -2  28  -5 136.922 8.10366  14
  -2 -28  -4 67.1199 5.49623  13
   2  28  -4 50.9370 5.41075   6
   2 -28  -4 64.6746 5.15766  23
   2 -28  -4 62.1906 5.86741  19
   2  28  -4 67.8684 5.76223  16
  -2  28  -4 54.4484 5.16294  14
  -2  28  -4 62.5837 5.83921  16
   2  28  -4 66.2826 5.47189  14
  -2 -28  -3 238.285 11.9605  13
  -2  28  -3 222.806 12.0889  10
   2  28  -3 275.807 12.7737   6
   2 -28  -3 280.202 13.0419  20
   2 -28  -3 266.265 12.5918  19
  -2 -28  -3 227.933 13.0765  20
  -2  28  -3 220.136 11.5854  14
  -2  28  -3 236.871 12.1970  16
   2  28  -3 264.869 12.0616  14
   2  28  -3 263.998 12.0652  16
  -2  28  -2 31.3035 4.48029  10
   2  28  -2 26.7002 4.00013  10
  -2 -28  -2 33.9220 4.16127  13
   2  28  -2 23.4862 4.19932   6
   2 -28  -2 25.5364 4.28220  19
  -2 -28  -2 28.7679 4.90533  20
   2 -28  -2 21.9707 4.33393  20
   2  28  -2 29.2000 3.77407  16
  -2  28  -2 30.7329 4.08110  16
   2 -28  -2 25.2373 4.15196  17
   2  28  -1 432.959 18.3301  10
  -2  28  -1 407.207 18.4257  10
   2  28  -1 420.049 18.2699   6
  -2 -28  -1 372.862 18.1931  20
   2 -28  -1 442.520 18.5024  20
   2 -28  -1 435.967 18.1970  17
   2  28   0 339.424 15.1538  10
  -2  28   0 320.901 15.1903  10
  -2 -28   0 335.994 15.3765  11
   2  28   0 326.848 14.9466   6
  -2 -28   0 338.957 15.1514  20
   2 -28   0 339.960 15.0717  20
   2  28   0 340.947 14.7378  21
   2 -28   0 325.155 14.7442  17
  -2  28   1 438.890 18.0465  10
   2  28   1 388.541 17.8818  10
  -2 -28   1 437.262 18.3037  11
   2  28   1 383.154 17.4196  21
  -2 -28   1 450.720 17.9551  20
   2 -28   1 384.148 17.4690  17
  -2 -28   2 32.4790 4.38111  11
   2  28   2 32.3977 4.20472  10
  -2  28   2 27.3642 3.95862  10
  -2 -28   2 27.1137 3.94092  20
   2 -28   2 35.5694 4.06552  17
   2  28   3 221.124 11.2745  10
   2  28   3 224.058 11.7332   9
  -2 -28   3 262.838 11.9937  11
   2  28   4 52.2446 4.16047   4
   2  28   4 53.3512 5.30919   9
  -2  28   4 59.4038 5.90386   9
   2  28   4 48.8759 5.58134  15
   2  28   5 135.399 8.03509  15
  -2 -28   6 90.6266 4.65454  20
   2  28   6 82.7504 5.11390  15
   2 -29  -6 28.2951 3.62537  19
  -2 -29  -6 29.0351 3.67445  19
   2  29  -6 25.5581 3.33042  16
  -2  29  -6 21.5209 3.29443  16
   2 -29  -5 4.74873 3.99610  19
   2  29  -5 5.48621 3.56638  16
  -2  29  -5 4.95297 3.47479  16
   2  29  -5 5.87086 3.18525  14
  -2  29  -5 8.14869 3.20770  14
  -2 -29  -4 39.9580 4.51941  13
   2  29  -4 39.1697 4.95233   6
   2 -29  -4 44.7967 4.55107  23
   2 -29  -4 58.1456 5.50058  19
   2  29  -4 49.0201 5.19264  16
  -2  29  -4 46.4223 4.69679  14
  -2  29  -4 45.6874 5.12425  16
   2  29  -4 59.9922 5.14184  14
  -2  29  -3 42.1305 4.98550  10
  -2 -29  -3 38.5044 4.60356  13
   2  29  -3 44.2590 5.10952   6
  -2 -29  -3 39.2148 5.85572  20
   2 -29  -3 47.5874 5.64595  20
   2 -29  -3 48.2366 5.23312  19
   2  29  -3 35.8432 4.29909  14
  -2  29  -3 36.1506 4.24559  14
  -2  29  -3 39.7526 5.02395  16
   2  29  -3 44.8506 4.66922  16
   2  29  -2 94.5817 6.28857  10
  -2 -29  -2 84.3911 6.12685  13
  -2  29  -2 76.9451 6.46187  10
   2  29  -2 82.6694 6.46859   6
   2 -29  -2 97.7711 6.49718  19
  -2 -29  -2 72.0802 6.72203  20
   2 -29  -2 99.0052 6.88946  20
   2  29  -2 89.5314 5.74084  16
  -2  29  -2 66.9239 5.76045  16
   2 -29  -2 93.9145 6.61967  17
   2  29  -1 39.7482 4.61252  10
  -2 -29  -1 50.2790 4.56263  13
  -2  29  -1 48.8157 5.25764  10
   2  29  -1 37.1844 4.60931   6
   2 -29  -1 42.4045 4.95867  20
  -2 -29  -1 58.7500 5.55832  20
   2 -29  -1 45.2207 4.69569  17
  -2  29   0 190.468 10.3421  10
   2  29   0 181.196 10.0591  10
  -2 -29   0 187.479 10.2117  11
   2 -29   0 203.353 10.1884  20
   2  29   0 214.536 9.84317  21
  -2 -29   0 182.811 9.97465  20
   2 -29   0 198.240 9.84909  17
   2  29   1 56.2318 5.02136  10
  -2 -29   1 39.7214 4.65212  11
  -2  29   1 39.4319 4.77668  10
   2  29   1 52.0983 4.70812  21
  -2 -29   1 38.3166 4.43307  20
   2 -29   1 59.1609 4.63551  17
   2  29   2 83.1053 6.28469  10
  -2  29   2 90.8379 6.04353  10
  -2 -29   2 99.5410 6.69214  11
  -2 -29   2 83.2578 6.05489  20
   2 -29   2 90.1733 6.02538  17
  -2 -29   3 37.5186 4.47405  11
   2  29   3 43.3467 4.71453   9
   2  29   3 43.6850 4.53680  10
   2  29   4 51.3071 5.10600   9
  -2  29   4 54.7015 5.67993   9
   2  29   4 48.2853 5.46281  15
   2  29   5 5.98819 3.34223  15
  -2 -29   6 22.2469 2.24303  20
   2 -29   6 23.8059 2.32383  17
   2  29   6 26.2783 2.89662  15
  -2 -30  -6 97.0607 6.00458  19
   2 -30  -6 110.772 6.14514  19
  -2  30  -6 100.732 5.84184  16
   2  30  -6 118.304 5.92175  16
   2 -30  -5 56.8227 5.35269  19
  -2  30  -5 43.4026 4.76067  16
   2  30  -5 61.6957 4.84668  16
  -2  30  -5 45.8342 4.36871  14
  -2 -30  -4 163.551 9.24906  13
   2  30  -4 172.795 9.70754   6
   2 -30  -4 187.471 9.16317  23
  -2  30  -4 161.926 9.06096  14
   2  30  -4 199.118 9.57583  14
  -2 -30  -3 294.005 13.6364  13
  -2  30  -3 279.118 13.8152  10
   2  30  -3 293.206 14.1493   6
   2 -30  -3 310.634 14.2252  19
  -2 -30  -3 257.979 14.5790  20
   2 -30  -3 293.675 14.4309  20
   2  30  -3 290.060 13.4009  16
   2  30  -3 320.646 13.5559  14
  -2  30  -3 272.868 13.5658  16
   2  30  -2 297.352 14.5302  10
  -2 -30  -2 345.923 14.7086  13
  -2  30  -2 343.837 15.2660  10
   2  30  -2 301.132 14.8557   6
   2 -30  -2 296.198 14.9875  20
   2 -30  -2 310.869 14.6101  19
  -2 -30  -2 348.195 15.6208  20
   2 -30  -2 306.222 14.6785  17
   2  30  -1 633.656 26.2191  10
  -2 -30  -1 662.905 25.9882  13
  -2  30  -1 636.196 26.5622  10
   2  30  -1 609.754 26.2626   6
   2 -30  -1 632.347 26.2646  20
  -2 -30  -1 619.888 26.4917  20
   2 -30  -1 617.768 25.8667  17
  -2  30   0 1027.88 40.7419  10
   2  30   0 967.879 40.4799  10
  -2 -30   0 966.458 40.4080  20
   2  30   0 1096.84 40.2095  21
   2 -30   0 1051.43 40.5362  20
   2 -30   0 1001.02 40.1015  17
   2  30   1 621.915 26.6069  10
  -2  30   1 630.283 26.5283  10
  -2 -30   1 623.894 26.6310  11
  -2 -30   1 611.253 26.2965  20
   2 -30   1 713.639 26.8283  20
   2 -30   1 651.641 26.1750  17
   2  30   2 364.123 15.3163  10
  -2 -30   2 302.670 14.9578  11
  -2  30   2 321.349 14.7521  10
  -2 -30   2 307.542 14.7939  20
   2 -30   2 343.672 14.7345  17
   2  30   3 277.891 13.0455  10
   2  30   3 273.057 13.4805   9
  -2 -30   3 272.530 13.1741  11
   2 -30   3 290.425 12.9300  17
   2  30   4 162.983 9.42776   9
  -2  30   4 190.258 10.3584   9
  -2 -30   5 59.0673 4.31716  20
   2 -30   5 46.1121 3.83882  17
   2  30   5 47.1766 4.69377  15
   2  30   6 80.3839 4.45839  15
   2 -31  -6 10.9993 2.83392  19
  -2 -31  -6 12.1396 2.80594  19
  -2  31  -6 6.18772 2.43286  16
   2  31  -6 12.4993 2.38168  16
   2 -31  -5 13.7993 3.85258  19
  -2  31  -5 25.8866 3.34747  14
   2  31  -5 16.6988 3.52615  16
  -2  31  -5 26.3135 3.92094  16
  -2  31  -4 70.2666 5.24561  14
  -2 -31  -3 19.8508 3.81595  13
  -2  31  -3 22.9457 4.37458  10
   2  31  -3 29.8023 4.55074   6
   2 -31  -3 28.3888 4.82090  20
   2 -31  -3 29.6887 4.57990  19
  -2 -31  -3 23.7445 5.39431  20
   2  31  -3 31.5920 4.06687  16
  -2  31  -3 24.9572 4.25673  16
  -2 -31  -2 6.30969 3.13865  13
   2  31  -2 9.07011 3.78239  10
  -2  31  -2 16.3373 4.27161  10
   2  31  -2 12.6952 3.99562   6
  -2 -31  -2 7.80249 4.48757  20
   2 -31  -2 13.9578 3.83682  19
   2 -31  -2 16.0062 4.36613  20
   2 -31  -2 12.2433 3.83875  17
   2  31  -1 97.9967 6.62128  10
  -2  31  -1 119.267 7.43739  10
   2  31  -1 89.5584 6.50694   6
   2  31  -1 80.7767 6.03557  21
  -2 -31  -1 103.269 7.26033  20
   2 -31  -1 89.6206 6.78766  20
   2 -31  -1 82.8827 6.33881  17
  -2  31   0 163.159 9.20730  10
   2  31   0 137.538 8.73220  10
  -2  31   0 152.700 8.54677   6
   2 -31   0 166.011 9.00473  20
  -2 -31   0 153.601 8.86659  20
   2  31   0 170.151 8.57161  21
   2 -31   0 149.186 8.46981  17
  -2 -31   1 80.1272 6.44906  11
   2  31   1 105.994 7.00855  10
  -2  31   1 91.6830 6.76244  10
  -2 -31   1 80.5078 6.33955  20
   2 -31   1 107.428 6.81341  20
   2 -31   1 115.234 6.57124  17
  -2 -31   2 7.89488 3.42560  11
   2  31   2 11.5132 3.82007  10
  -2  31   2 11.4290 3.42657  10
  -2 -31   2 7.32649 3.55574  20
   2 -31   2 12.6064 3.39020  17
   2  31   3 29.2889 3.89661  10
   2  31   3 30.4407 4.46358   9
  -2 -31   3 30.4007 4.16127  20
   2 -31   3 28.4856 3.90009  17
   2  31   4 72.5595 5.84938   9
  -2  31   4 78.8818 6.51642   9
  -2 -31   4 81.3588 5.62549  20
   2 -31   4 73.9875 5.25637  17
  -2 -31   5 17.4046 2.96904  20
   2  31   5 17.1051 3.44420  15
   2 -31   5 22.1850 2.87180  17
   2  31   6 7.97033 1.84175  15
   2 -32  -6 87.2972 5.19604  19
  -2 -32  -6 110.911 5.33948  19
  -2  32  -6 108.368 5.04154  16
   2  32  -6 77.4667 4.69421  16
   2 -32  -5 70.8794 5.54622  19
  -2  32  -5 79.7081 5.30815  16
   2  32  -5 67.9441 5.01207  16
   2 -32  -4 143.923 7.92355  23
   2 -32  -4 155.471 8.98724  19
  -2  32  -4 164.086 8.63462  16
   2  32  -4 154.642 8.34619  16
  -2 -32  -3 274.347 13.2195  13
  -2  32  -3 285.943 13.7192  10
   2  32  -3 294.316 13.9975   6
  -2 -32  -3 294.083 14.5784  20
   2 -32  -3 280.077 13.7045  19
   2 -32  -3 281.210 13.4051  23
   2 -32  -3 296.086 14.2739  20
  -2  32  -3 286.635 13.3417  16
   2  32  -3 289.310 13.1284  16
  -2  32  -2 435.746 19.9674  10
  -2 -32  -2 431.801 19.2645  13
   2  32  -2 478.788 19.8048  10
   2  32  -2 466.421 20.0593   6
   2 -32  -2 474.432 20.2695  20
   2 -32  -2 440.696 19.5793  19
  -2 -32  -2 443.514 20.3650  20
   2 -32  -2 451.250 19.7240  17
  -2  32  -1 675.288 28.6728  10
   2  32  -1 679.428 28.4555  10
   2  32  -1 675.714 28.4586   6
   2  32  -1 714.820 27.9747  21
   2 -32  -1 704.031 28.6159  20
  -2 -32  -1 657.157 28.6584  20
   2 -32  -1 691.809 28.1363  17
  -2  32   0 1004.71 38.5672  10
   2  32   0 978.166 38.3340  10
  -2  32   0 884.345 37.7477   6
   2 -32   0 1023.68 38.4078  20
  -2 -32   0 929.582 38.2087  20
   2 -32   0 932.969 37.6370  17
   2  32   1 680.779 28.9575  10
  -2  32   1 695.757 28.9576  10
  -2 -32   1 718.433 29.1767  11
   2 -32   1 711.236 28.8866  20
  -2 -32   1 696.363 28.8332  20
   2 -32   1 707.692 28.4319  17
  -2  32   2 465.359 20.0229  10
   2  32   2 461.061 20.2351  10
  -2 -32   2 453.221 20.1471  11
  -2 -32   2 483.740 20.1669  20
   2 -32   2 464.171 19.6530  17
   2  32   3 274.040 13.0225  10
   2  32   3 265.828 13.4432   9
  -2 -32   3 296.700 13.2907  20
   2 -32   3 289.710 12.8687  17
  -2  32   4 163.519 9.45083   9
  -2 -32   4 154.301 8.48943  20
   2  32   4 179.621 9.53053  15
   2 -32   4 166.201 8.28557  17
  -2 -32   5 67.5814 4.48168  20
   2  32   5 78.6345 5.32372  15
   2 -33  -6 85.7699 4.45020  19
  -2 -33  -6 73.2781 4.23112  19
  -2  33  -6 74.3483 3.96839  16
   2  33  -6 71.3355 3.86514  16
   2 -33  -5 46.3889 4.43466  19
  -2 -33  -5 43.7238 4.19378  19
  -2  33  -5 45.5112 3.97828  16
   2  33  -5 41.2426 3.79572  16
   2 -33  -4 163.992 8.42779  23
   2 -33  -4 183.409 9.55008  19
  -2  33  -4 172.768 8.92063  16
   2  33  -4 167.680 8.68828  16
  -2 -33  -3 10.9616 3.22583  13
  -2  33  -3 7.37227 3.61707  10
   2  33  -3 5.33421 3.67886   6
  -2 -33  -3 9.79369 4.74351  20
   2 -33  -3 5.75822 3.31589  23
   2  33  -2 106.603 7.24695  10
  -2  33  -2 123.043 7.88628  10
  -2 -33  -2 131.824 7.18262  13
   2  33  -2 113.001 7.65090   6
  -2 -33  -2 120.420 8.30854  20
   2 -33  -2 110.368 7.83777  20
   2 -33  -2 103.746 7.30379  17
   2  33  -1 34.1593 4.55962  10
  -2  33  -1 37.1278 5.05138  10
   2  33  -1 38.9473 4.85486   6
  -2 -33  -1 37.6290 5.31194  20
   2 -33  -1 37.5406 5.05180  20
   2  33  -1 33.8253 4.06388  21
   2 -33  -1 38.1342 4.39040  17
   2  33   0 66.8731 5.74479  10
  -2  33   0 57.3648 5.82157  10
  -2  33   0 55.7360 5.11606   6
   2 -33   0 59.1678 5.72301  20
  -2 -33   0 59.0310 5.67662  20
   2 -33   0 52.3400 4.96252  17
   2  33   1 28.5407 4.56396  10
  -2  33   1 40.0527 4.73128  10
   2 -33   1 40.0808 4.86690  20
  -2 -33   1 32.8884 4.53852  20
   2 -33   1 38.6801 4.28428  17
   2  33   2 124.622 7.52835  10
  -2  33   2 112.806 7.16957  10
  -2 -33   2 101.373 7.12416  11
   2 -33   2 121.919 7.52016  20
  -2 -33   2 110.280 7.28438  20
   2 -33   2 121.496 6.94678  17
   2  33   3 6.80281 3.22291   9
   2  33   3 10.0855 3.14004  10
  -2 -33   4 188.140 9.14394  20
   2  33   4 173.758 9.80551  15
  -2 -33   5 37.6424 3.27215  20
   2  33   5 36.9664 3.75482  15
   2 -33   6 68.1445 3.84862  20
   2 -34  -6 18.1913 2.13849  19
  -2 -34  -5 68.4529 5.01323  19
   2 -34  -5 91.9139 5.49066  19
  -2  34  -5 64.3701 4.62471  16
   2  34  -5 95.9925 4.97490  16
   2 -34  -4 59.9581 4.41584  23
   2 -34  -4 59.9790 5.32379  19
  -2  34  -4 54.1592 4.61519  16
   2  34  -4 57.6323 4.49909  16
  -2 -34  -3 52.9828 4.46295  13
  -2  34  -3 49.7482 5.01992  10
  -2  34  -3 56.5874 5.58904   6
   2  34  -3 37.9123 4.88276   6
   2 -34  -3 38.9402 4.45503  23
  -2  34  -2 99.8355 6.96787  10
   2  34  -2 86.2178 6.42220  10
  -2 -34  -2 84.3683 5.82771  13
   2  34  -2 89.9236 6.81750   6
  -2  34  -2 95.2389 7.12775   6
  -2 -34  -2 93.4004 7.34368  20
   2 -34  -2 89.5719 6.94774  20
   2 -34  -2 84.9643 6.48531  17
  -2  34  -1 23.5837 4.70440  10
   2  34  -1 15.8574 4.15381  10
  -2  34  -1 25.1667 4.44038   6
   2 -34  -1 17.7490 4.35362  20
  -2 -34  -1 23.2205 4.63217  20
   2 -34  -1 18.6094 3.82926  17
   2  34   0 13.1603 3.93934  10
  -2  34   0 12.1329 4.13959  10
  -2  34   0 9.16299 3.36044   6
   2 -34   0 9.25442 3.84269  20
  -2 -34   0 8.43465 3.89899  20
   2 -34   0 7.52626 3.43897  17
   2  34   1 28.2694 4.48419  10
  -2  34   1 21.1027 4.23710  10
   2 -34   1 24.0335 4.35466  20
  -2 -34   1 18.9822 4.11258  20
   2 -34   1 27.9832 3.83924  17
   2  34   2 91.2450 6.55839  10
   2  34   2 93.3005 6.42397   9
  -2  34   2 91.5426 6.32576  10
   2 -34   2 95.7473 6.66226  20
  -2 -34   2 89.0903 6.53586  20
   2  34   3 44.3235 4.35891  10
   2  34   3 42.3055 4.64460   9
  -2  34   3 49.3702 5.35727   9
  -2 -34   4 61.7839 4.69340  20
   2  34   4 55.0528 5.25283  15
  -2 -34   5 80.3525 4.37292  20
   2  34   5 62.5691 4.71227  15
   2 -34   6 13.2800 1.69085  20
  -2 -35  -5 13.9877 2.78943  19
   2 -35  -5 19.7770 3.20073  19
   2  35  -5 16.5630 2.38238  16
  -2  35  -5 14.5019 2.47204  16
   2 -35  -4 27.4723 3.19875  23
   2 -35  -4 27.6421 4.05781  19
  -2 -35  -4 31.4304 3.90274  19
   2  35  -4 30.7406 3.40571  16
  -2  35  -4 33.6269 3.63612  16
  -2 -35  -3 170.791 8.76975  13
  -2 -35  -3 156.786 10.0214  20
   2 -35  -3 180.051 9.88990  20
   2 -35  -3 183.954 9.37643  19
   2  35  -2 92.4557 6.54409  10
  -2  35  -2 81.3727 6.59888  10
  -2  35  -2 88.8237 6.80100   6
   2  35  -2 96.3526 6.07555  21
   2 -35  -2 98.6336 7.14710  20
  -2 -35  -2 91.7632 7.25655  20
   2  35  -1 32.1675 4.58956  10
  -2  35  -1 41.9324 5.09986  10
  -2  35  -1 39.5961 4.76304   6
   2 -35  -1 43.2516 5.22748  20
  -2 -35  -1 37.3029 5.22481  20
   2 -35  -1 34.0405 4.40332  17
   2  35   0 300.783 14.6643  10
  -2  35   0 299.632 14.8064  10
   2 -35   0 333.284 14.9871  20
  -2 -35   0 310.373 14.8592  20
   2 -35   0 313.385 14.1492  17
   2  35   1 49.4392 5.00327  10
  -2  35   1 32.2971 4.66189  10
  -2 -35   1 36.9266 4.78213  20
   2 -35   1 43.7595 4.98734  20
  -2  35   2 89.7879 6.36302  10
   2  35   2 92.7006 6.55745  10
  -2 -35   2 98.2332 6.65535  20
   2 -35   2 96.4106 6.55116  20
  -2  35   3 204.712 10.9132   9
   2 -35   3 191.717 10.0621  20
  -2 -35   3 200.598 10.0417  20
  -2 -35   4 36.8210 3.77730  20
   2  35   4 31.1484 4.19811  15
  -2 -35   5 13.0078 2.09014  20
   2 -35   5 20.0198 2.84637  20
   2  35   5 17.9650 2.74496  15
   2  36  -5 95.9046 4.92511  21
   2 -36  -5 126.559 5.88758  19
  -2 -36  -5 107.148 5.48542  19
  -2  36  -5 101.690 5.04374  16
   2  36  -5 102.145 4.95232  16
   2 -36  -4 12.7692 2.50212  23
  -2 -36  -4 21.8001 3.23483  19
   2 -36  -4 11.5727 3.36832  19
   2  36  -4 11.1667 2.52694  16
  -2  36  -4 12.3869 2.62470  16
   2 -36  -3 291.965 13.5541  19
   2 -36  -3 282.318 13.9811  20
   2 -36  -3 306.777 13.5233  23
  -2 -36  -3 315.262 14.7716  20
   2  36  -2 14.8424 3.69377  10
  -2  36  -2 24.8569 4.27364  10
  -2  36  -2 24.0088 4.32380   6
  -2  36  -1 469.615 20.1372  10
   2  36  -1 416.517 19.5731  10
  -2 -36  -1 465.413 20.2403  20
   2 -36  -1 451.687 19.9998  20
  -2  36  -1 453.936 19.7116   6
  -2  36   0 270.123 13.9371  10
   2  36   0 288.905 13.9929  10
  -2 -36   0 298.477 14.1622  20
   2 -36   0 305.041 14.1572  20
   2  36   1 461.005 19.7155  10
  -2  36   1 424.874 19.4063  10
  -2 -36   1 407.670 19.3188  20
   2 -36   1 492.582 19.7560  20
   2  36   2 22.4992 3.87291  10
  -2  36   2 17.9473 3.74176  10
   2 -36   3 342.643 14.7964  20
  -2 -36   3 291.578 14.3066  20
   2  36   3 355.410 15.3941  15
  -2 -36   4 13.7596 2.84725  20
   2 -36   4 19.4343 3.31687  20
   2  36   4 16.9072 3.59228  15
   2 -36   5 121.805 5.83103  20
   2  36   5 100.928 5.51023  15
   2 -37  -5 5.56737 2.20238  19
  -2 -37  -5 5.93245 1.83940  19
   2  37  -4 23.1180 2.71796  21
   2 -37  -4 25.6541 2.70109  23
   2 -37  -4 31.4974 3.64125  19
  -2 -37  -4 25.7451 3.20505  19
   2 -37  -3 17.7639 4.17050  20
   2 -37  -3 18.2274 3.45418  23
   2 -37  -3 13.8687 3.36238  19
   2  37  -3 17.1827 3.08232  21
  -2  37  -2 7.67560 3.76337  10
   2  37  -2 6.22015 3.38479  10
  -2 -37  -2 11.2529 4.46659  20
   2 -37  -2 11.6138 4.19063  20
   2  37  -1 36.4996 4.50027  10
  -2  37  -1 22.0501 4.33924  10
  -2  37  -1 22.1325 3.84045   6
  -2  37   0-0.25013 3.74742  10
   2  37   0 3.42187 3.60031  10
  -2 -37   0 1.97534 3.82055  20
   2  37   1 28.4314 4.38494  10
  -2  37   1 34.9721 4.60530  10
   2  37   2 11.7486 3.38197  10
  -2 -37   2 11.0626 3.71042  20
   2 -37   2 9.83592 3.70347  20
  -2 -37   3 16.0941 3.59922  20
   2 -37   3 20.5221 3.80055  20
   2  37   3 18.5472 4.06148  15
   2 -37   4 28.2478 3.50727  20
  -2 -37   4 30.8828 3.16196  20
   2  37   4 26.5625 3.68404  15
   2 -37   5 5.70081 2.07997  20
   2  37   5 4.07056 1.75116  15
   2 -38  -4 15.7955 2.90233  19
  -2 -38  -4 10.1876 2.42425  19
   2  38  -4 12.5636 2.04441  21
   2 -38  -3 117.091 6.57077  23
   2 -38  -2 8.06485 3.91949  20
  -2 -38  -2 11.5077 4.50010  20
   2  38  -1 106.436 7.08033  10
  -2  38  -1 112.345 7.40026  10
   2 -38  -1 117.127 7.69127  20
   2  38   0 165.652 9.34858  10
  -2  38   0 168.235 9.46353  10
   2  38   1 113.128 7.18336  10
  -2  38   1 102.801 7.07726  10
  -2 -38   1 116.021 7.36973  20
  -2 -38   2 9.16282 3.57238  20
   2 -38   2 11.8621 3.55257  20
  -2 -38   3 123.476 6.92051  20
   2 -38   3 118.865 7.01776  20
   2  38   3 123.478 7.53455  15
  -2 -38   4 14.7785 2.54783  20
   2 -38   4 10.4828 2.79983  20
   2  38   4 8.08740 2.94455  15
   2 -38   5 29.9299 2.41262  20
   2 -39  -4 13.7194 2.57235  19
   2 -39  -3 6.36826 2.68412  23
  -2 -39  -2 4.95537 4.01213  20
   2 -39  -2 1.08091 3.73488  20
   2 -39  -1 26.5046 4.45599  20
  -2 -39  -1 15.1836 4.25639  20
   2  39   0 12.8352 3.82667  10
  -2  39   0 9.92234 3.55677  10
  -2 -39   0 5.58003 3.82236  20
   2 -39   0 6.72028 3.82744  20
   2 -39   1 22.2315 4.06381  20
  -2 -39   1 28.0479 4.27758  20
  -2 -39   2 3.96975 3.21369  20
   2 -39   2 6.64256 3.25241  20
  -2 -39   3 5.40286 2.82796  20
   2 -39   3 10.5758 3.14275  20
   2  39   3 11.2821 3.46900  15
  -2 -39   4 10.9643 2.19325  20
   2 -39   4 11.5827 2.58084  20
   2  39   4 6.13506 2.58770  15
   2 -40  -3 9.49527 2.46008  23
   2 -40  -2 63.4245 5.43525  20
  -2 -40  -2 53.8024 5.41929  20
   2 -40  -1 8.16346 3.67993  20
  -2 -40  -1 11.1764 4.01564  20
   2 -40   0 1.90411 3.43539  20
  -2 -40   0-0.66338 3.62860  20
  -2 -40   1 9.58529 3.62831  20
   2 -40   1 4.14525 3.34226  20
  -2 -40   2 67.1694 5.02175  20
   2 -40   2 55.9353 4.92480  20
   2 -40   3 12.3928 3.04283  20
  -2 -40   3 7.90827 2.84821  20
   2  40   3 12.0477 3.29204  15
   2 -40   4 25.4591 2.78270  20
   2  40   4 20.5378 2.54181  15
   2 -41  -3 9.53344 2.30725  23
   2 -41  -2 18.8565 3.20614  23
  -2 -41  -2 13.5234 3.87835  20
   2 -41  -2 16.6273 3.72497  20
  -2 -41  -1 20.3629 4.32586  20
   2 -41  -1 22.6108 4.11248  20
  -2 -41   0 224.265 11.1338  20
   2 -41   0 219.577 10.9288  20
   2 -41   1 15.9156 3.50867  20
  -2 -41   1 20.1200 3.81768  20
   2 -41   2 17.5056 3.38090  20
  -2 -41   2 20.8118 3.51015  20
   2 -41   3 6.73547 2.68895  20
  -2 -41   3 9.74547 2.50750  20
   2  41   3 7.20693 2.90778  15
   2 -41   4 1.34474 1.78128  20
   2  41   4 1.10301 1.71364  15
   2 -42  -3 11.9266 2.09143  23
   2 -42  -2 25.7963 3.67063  20
   2 -42  -2 25.5063 3.17074  23
  -2 -42  -2 20.3587 3.79250  20
  -2 -42  -1-2.16651 3.56820  20
   2 -42  -1 4.90015 3.29736  20
   2 -42   0 77.9195 5.62104  20
  -2 -42   0 73.1130 5.74972  20
   2 -42   1 0.67764 2.97208  20
  -2 -42   1 3.50857 3.12401  20
   2 -42   2 19.8237 3.20758  20
  -2 -42   2 23.3908 3.30031  20
   2 -42   3 13.2978 2.61325  20
  -2 -42   3 14.1117 2.34427  20
   2  42   3 15.8967 2.78270  15
   2 -42   4 11.7066 1.74824  20
   2 -43  -3 54.7537 2.95686  23
   2 -43  -2 26.8090 3.02103  23
   2 -43  -2 20.8112 3.25939  20
  -2 -43  -1 23.6363 3.91798  20
   2 -43  -1 23.8411 3.58993  20
  -2 -43   0 3.50582 3.24929  20
   2 -43   0 3.13845 3.02866  20
   2 -43   1 20.4517 3.30109  20
  -2 -43   1 28.0936 3.65368  20
  -2 -43   2 24.0245 3.03565  20
   2 -43   2 25.7272 3.09053  20
  -2  43   2 12.2279 2.20279  15
   2  43   2 26.6395 3.35335  15
  -2 -43   3 69.3847 4.10873  20
   2 -43   3 93.1733 4.69319  20
   2  43   3 89.9045 4.70222  15
   2 -44  -2 76.2325 4.36633  23
   2 -44  -1 3.91972 2.74514  20
  -2 -44  -1-0.15702 2.87369  20
  -2 -44   0 213.509 10.2520  20
   2 -44   0 224.744 10.2046  20
  -2 -44   1 1.95910 2.85861  20
   2 -44   1 2.32108 2.57472  20
  -2 -44   2 68.6277 4.24197  20
   2 -44   2 74.1204 4.54505  20
   2  44   2 70.1580 4.64015  15
   2 -44   3 3.21393 1.61320  20
   2  44   3 0.82221 1.63872  15
   2 -45  -2 3.78699 1.58704  23
  -2 -45  -1 48.0832 4.07849  20
   2 -45  -1 47.5265 3.77597  20
   2 -45  -1 55.5843 3.72310  23
   2 -45   0 69.6133 4.43123  20
  -2 -45   0 62.8026 4.64352  20
   2 -45   1 48.0884 3.73431  20
  -2 -45   1 53.7893 3.83020  20
   2 -45   2 2.14593 2.05221  20
  -2 -45   2 1.49841 1.74987  20
   2  45   2 1.59487 2.16234  15
   2 -46  -1 39.7644 3.04198  20
   2 -46  -1 46.9197 3.17241  23
   2 -46   0 1.85618 1.96211  20
  -2 -46   0 0.66950 2.08708  20
  -2 -46   1 40.2762 3.19063  20
   2 -46   1 51.5840 3.36703  20
   2  46   1 37.1640 3.30380  15
   2  46   2 4.50499 1.75240  15
   2 -47  -1 15.3156 1.75663  23
   2 -47   0 0.68195 1.56816  23
   2 -47   1 16.1360 1.73872  23
   2  47   1 9.07926 1.91670  15
   3   0  -8 0.85117 2.43353   3
  -3   0  -8 3.22714 2.44897   3
  -3   0  -7 0.70435 3.85332   3
   3   0  -7 3.13088 3.48478   3
   3   0  -6 3.96560 3.42903   1
   3   0  -6-0.75310 3.69800   3
  -3   0  -6 2.86703 3.61682  14
   3   0  -5-1.89855 2.97023   1
   3   0  -5-0.23259 3.61970   3
   3   0  -4-0.54818 2.77679   3
   3   0  -4 0.16365 2.49190   1
  -3   0  -4 0.61185 3.24039   8
   3   0  -4-2.13274 2.47083  16
   3   0  -4 0.82893 2.36338  14
  -3   0  -3-0.46315 2.68729   8
  -3   0  -3 2.08322 1.89394  13
   3   0  -3 0.62628 2.23673  14
   3   0  -2-0.76929 1.91348   1
  -3   0  -2 0.68484 2.54798   8
  -3   0  -2 0.91226 1.90112  13
   3   0  -2 0.48444 2.16493  14
   3   0  -1-0.60143 0.98415   4
   3   0  -1 0.68822 1.59014   1
  -3   0  -1 0.81372 1.92823  12
   3   0   0-0.31291 1.53733   4
   3   0   1 0.05976 1.83237   4
  -3   0   1 2.52165 0.91811   9
   3   0   2 1.77340 1.81714   4
  -3   0   2-0.62438 2.17341   7
  -3   0   2 0.22947 1.58759   9
   3   0   3 2.20692 1.95823   4
  -3   0   3 3.06927 2.50313   7
  -3   0   3 1.18641 2.01799   9
   3   0   4 0.24785 1.94699   4
  -3   0   4 1.91626 2.44387   9
   3   0   4-2.01621 3.00769  15
  -3   0   5-0.97279 3.20708   7
   3   0   5 0.14428 2.07870   4
   3   0   5 2.25147 3.18470  15
  -3   0   6-1.07703 3.72768   7
   3   0   6 0.23552 3.52798  15
   3   0   7 1.47478 2.81325  15
   3  -1  -8 5.54218 2.50581   3
   3   1  -8 6.07488 2.50487   3
  -3  -1  -8 6.66228 2.57948   3
  -3   1  -8 2.59801 2.45599   3
   3  -1  -7 2.07434 3.45106   3
   3   1  -7 0.83309 3.37608   3
  -3  -1  -7 2.10141 3.62663   3
  -3   1  -7-0.23447 3.71168   3
   3  -1  -6 76.2918 6.22364   1
   3  -1  -6 95.6193 6.95964   3
   3   1  -6 95.4923 6.96654   3
   3   1  -6 91.0323 6.54273   1
  -3  -1  -6 104.364 6.87235  14
  -3   1  -6 84.9615 6.57386  14
   3   1  -5 16.4187 3.47710   1
   3  -1  -5 20.7744 4.20139   3
   3   1  -5 25.4427 4.36712   3
   3  -1  -5 24.2704 3.63044   1
   3  -1  -4 47.0329 4.08512   1
   3   1  -4 46.1185 4.16021   1
   3  -1  -4 55.3039 4.59107   3
   3   1  -4 53.0883 4.53648   3
  -3  -1  -4 47.4642 3.57803  13
  -3  -1  -4 59.3073 4.90049   8
  -3   1  -4 59.3197 4.89487   8
   3   1  -4 41.1876 4.03885  16
   3  -1  -4 47.0803 3.82976  14
   3   1  -4 51.0442 4.02456  14
   3  -1  -4 48.0840 4.01659  16
  -3   1  -3 374.234 14.5644  13
  -3  -1  -3 364.711 14.7075  13
  -3   1  -3 379.216 15.5909   8
  -3  -1  -3 404.326 15.7671   8
   3  -1  -3 346.179 14.7705  14
   3   1  -3 336.920 14.8700  14
   3  -1  -2 143.749 7.03331   1
   3   1  -2 144.696 7.06691   1
  -3   1  -2 181.788 7.71874   8
  -3  -1  -2 185.184 7.79545   8
  -3   1  -2 167.159 6.89990  13
  -3  -1  -2 170.117 7.14793  13
   3  -1  -2 147.008 7.10337  14
   3   1  -2 151.903 7.10996  14
   3   1  -1 334.648 13.3393   1
   3  -1  -1 309.992 13.3338   1
   3   1  -1 305.402 12.7957   4
   3  -1  -1 314.606 12.7713   4
  -3  -1  -1 385.700 13.0419  11
  -3  -1  -1 377.770 13.4833  12
  -3   1  -1 378.506 13.3052  12
   3  -1   0 2181.79 79.7743   1
   3   1   0 2246.95 79.7901   1
   3   1   0 2108.66 79.4501   4
   3  -1   0 2087.30 79.4194   4
   3   1   1 393.581 13.7852   4
  -3  -1   1 333.821 13.5323   7
   3  -1   1 380.484 13.8178   4
  -3   1   1 328.586 13.1932   9
  -3  -1   2 142.330 7.13020   7
   3  -1   2 180.177 7.07669   4
  -3   1   2 141.960 7.21957   7
   3   1   2 173.213 7.02107   4
  -3  -1   2 141.831 6.59932   9
  -3   1   2 142.286 6.74373   9
   3   1   2 169.352 6.54976   7
   3   1   2 177.313 7.13897   9
  -3  -1   3 354.459 15.0613   7
  -3   1   3 357.161 15.0943   7
   3   1   3 368.783 14.6786   4
  -3  -1   3 337.022 14.5072   9
  -3   1   3 342.552 14.5954   9
   3  -1   3 379.069 14.5357   7
   3   1   3 387.025 15.0423   9
  -3   1   4 49.1308 4.05708   9
  -3  -1   4 50.3993 3.96314   9
   3  -1   4 54.3527 3.70529   4
   3   1   4 50.8079 3.74049   4
   3   1   4 47.6003 5.11852  21
   3   1   4 56.5174 4.66287  15
   3  -1   4 62.4919 4.76799  15
   3  -1   5 14.5644 2.64464   4
   3   1   5 11.5521 2.39401   4
  -3  -1   5 20.8965 3.86046   7
  -3   1   5 20.8207 4.23612   7
   3  -1   5 14.5649 3.54059  15
   3   1   5 21.7297 3.84041  15
  -3  -1   6 96.8189 7.05413   7
  -3   1   6 92.3960 7.00012   7
   3   1   6 88.7854 6.65082  15
   3  -1   6 95.1640 6.62688  15
   3   1   7 0.36827 2.92644  15
   3  -1   7 3.49927 2.84464  15
   3   2  -8 10.5741 2.52932   3
  -3  -2  -8 10.8340 2.69080   3
  -3   2  -8 11.7280 2.67687   3
   3  -2  -8 10.5466 2.56533   3
   3   2  -7 4.74431 3.42738   3
   3  -2  -7 6.36511 3.48597   3
  -3  -2  -7 7.62814 3.91000   3
  -3   2  -7 6.28040 3.87618   3
   3  -2  -6 29.4678 4.66898   3
   3  -2  -6 24.3757 3.97556   1
   3   2  -6 29.2640 4.20151   1
   3   2  -6 25.6971 4.66532   3
  -3   2  -6 19.5661 4.17196  14
   3  -2  -5 21.9510 4.06097   3
   3   2  -5 25.3046 4.14989   3
   3  -2  -5 18.2368 3.60481   1
   3   2  -5 15.7935 3.39551   1
   3   2  -5 19.0323 3.53985  16
   3   2  -5 18.4891 3.52086  14
   3  -2  -4 8.93928 2.65824   1
   3   2  -4 10.9622 2.83788   1
   3  -2  -4 13.2061 3.42553   3
   3   2  -4 13.0650 3.16762   3
  -3  -2  -4 15.0348 2.47064  13
  -3   2  -4 13.2849 3.37949  14
  -3   2  -4 11.0439 3.32799   8
  -3  -2  -4 14.0153 3.40872   8
   3   2  -4 11.2686 3.11426  16
   3  -2  -4 8.91311 2.49888  14
   3   2  -4 9.60610 2.72907  14
  -3   2  -3 50.4958 3.22639  13
  -3  -2  -3 50.5726 3.60805  13
  -3   2  -3 54.1095 4.35313   8
  -3  -2  -3 62.1472 4.59044   8
   3  -2  -3 59.8226 3.67783  14
   3   2  -3 55.1685 3.90955  14
   3  -2  -2 26.0594 2.68272   1
   3   2  -2 25.3083 2.58338   1
  -3   2  -2 27.9897 3.15970   8
  -3  -2  -2 28.6130 3.17812   8
  -3  -2  -2 29.4473 2.88590  13
  -3   2  -2 29.7523 2.28999  13
   3   2  -2 27.5859 2.80370  14
   3   2  -1 130.064 5.18181   4
   3  -2  -1 143.460 5.86436   1
   3   2  -1 130.570 5.79330   1
   3  -2  -1 127.434 5.10301   4
  -3  -2  -1 108.624 5.77812  12
  -3  -2  -1 114.898 5.38179  11
   3   2   0 72.9227 3.67633   4
   3  -2   0 82.8797 4.20281   1
   3   2   0 77.6841 4.08391   1
   3  -2   0 74.7293 3.69058   4
  -3  -2   0 78.6898 4.12138  11
   3   2   1 117.442 5.62837   4
  -3  -2   1 138.043 5.54161   7
   3  -2   1 119.191 5.68267   4
  -3  -2   2 30.9803 2.88150   7
   3   2   2 26.7537 2.43562   4
   3  -2   2 27.0865 2.47569   4
  -3   2   2 31.0940 2.52614   9
  -3  -2   2 25.1023 2.09382   9
   3   2   2 31.9192 2.71283   9
  -3   2   3 57.4887 4.39609   7
  -3   2   3 52.7564 3.74578   9
   3  -2   3 56.3144 3.59787   7
  -3  -2   3 57.9954 4.31715   7
  -3  -2   3 59.7590 3.63316   9
   3   2   3 56.1786 4.08208   9
  -3   2   4 9.93326 2.75311   9
   3  -2   4 13.3803 2.33413   4
   3   2   4 12.7767 2.51844   4
   3   2   4 12.4598 3.82552  21
   3   2   4 9.10408 3.23963  15
   3  -2   4 14.7289 3.28679  15
   3   2   5 23.3573 2.78215   4
  -3  -2   5 22.6669 4.12145   7
  -3   2   5 19.9410 4.03934   7
   3  -2   5 19.9312 2.90053   4
  -3   2   5 21.1953 3.54460   9
   3  -2   5 25.1402 4.09087  15
   3   2   5 26.6397 4.17703  15
  -3   2   6 25.2890 4.60655   7
  -3  -2   6 27.1812 4.44346   7
  -3  -2   6 27.7243 4.70650  11
   3  -2   6 13.8378 4.07965  15
   3   2   6 18.2282 4.13533  15
   3   2   7 4.39954 2.99478  15
   3  -2   7 7.35072 3.07489  15
   3   3  -8-0.47177 2.24955   3
   3  -3  -8 0.69473 2.20848   3
  -3  -3  -8 2.38465 2.39928   3
  -3   3  -8 1.67651 2.32475   3
   3   3  -7 2.64653 3.34861   3
   3  -3  -7 4.45121 3.45777   3
  -3   3  -7 0.91887 3.67876   3
  -3  -3  -7 5.46939 3.84394   3
   3   3  -6 23.4110 4.21718   3
   3  -3  -6 24.5206 4.24615   3
   3   3  -6 23.6558 3.98099   1
   3  -3  -6 20.2696 3.81806   1
  -3   3  -6 18.5836 4.42307  14
   3  -3  -5 36.9246 4.75944   3
   3  -3  -5 33.6819 4.00785   1
   3   3  -5 28.8784 3.93361   1
   3   3  -5 36.4019 4.73371   3
   3   3  -5 37.3160 4.21814  16
  -3  -3  -4 42.4072 4.60143   8
  -3  -3  -4 32.0277 3.36903  13
  -3   3  -4 32.8419 4.21028   8
   3  -3  -4 58.1703 4.23066   1
   3   3  -4 59.0571 4.17601   1
   3  -3  -4 54.7495 4.62363   3
   3   3  -4 60.4801 4.59828   3
   3  -3  -4 52.6511 4.23936  19
   3   3  -4 53.4896 4.32233  16
  -3   3  -4 31.3249 4.18925  14
   3   3  -4 51.5643 4.26033  14
  -3  -3  -3 9.37820 2.33311  13
  -3   3  -3 7.87634 1.74376  13
  -3   3  -3 6.62006 2.81274   8
  -3  -3  -3 10.3358 3.01819   8
   3  -3  -3 15.5766 2.35817  14
   3   3  -3 14.6435 2.81420  14
   3   3  -2 18.1610 2.32564   1
   3  -3  -2 17.8998 2.45484   1
  -3   3  -2 17.9524 3.01332   8
  -3  -3  -2 20.9386 3.02067   8
  -3   3  -2 16.9215 1.83589  13
  -3  -3  -2 21.2087 2.67969  13
   3   3  -2 19.8169 2.58943  14
   3  -3  -1 187.274 7.86870   1
   3  -3  -1 177.103 7.23664   4
   3   3  -1 170.289 7.87776   1
  -3  -3  -1 197.953 7.67777  11
  -3  -3  -1 200.138 8.15840  12
   3  -3   0 3.22917 2.06513   1
   3   3   0 2.34168 2.13702   1
   3  -3   0 2.83794 1.53777   4
  -3  -3   0 3.84722 2.28023  11
   3   3   1 205.214 8.26504   4
   3  -3   1 209.011 8.35260   4
  -3  -3   1 183.902 8.05493   7
   3   3   1 202.206 7.97095   9
   3  -3   2 19.0819 2.22649   4
   3   3   2 18.4229 2.19919   4
  -3  -3   2 16.8786 2.58274   7
   3   3   2 18.7997 2.40564   9
  -3   3   2 21.7651 2.25814   9
  -3  -3   3 16.3524 3.02722   7
  -3   3   3 12.7584 2.83125   7
  -3   3   3 13.8661 2.46785   9
   3   3   3 7.14029 2.35599   9
  -3   3   4 51.2765 3.94238   9
  -3   3   4 52.2188 4.55416   7
   3  -3   4 38.7718 3.24624   4
   3   3   4 36.7714 3.15996   4
   3   3   4 28.7620 4.47830  21
   3   3   4 34.0949 4.11837  15
   3  -3   4 35.5521 4.14745  15
  -3   3   5 38.3485 4.48287   7
   3  -3   5 26.9472 3.14036   4
  -3  -3   5 30.9280 4.35290   7
   3   3   5 25.1857 2.90937   4
  -3   3   5 38.2056 4.11482   9
   3  -3   5 27.0910 4.22943  15
   3   3   5 26.2412 4.08758  15
  -3  -3   6 27.7399 4.63335   7
  -3   3   6 19.5929 4.43943   7
  -3  -3   6 25.2620 4.63925  11
   3  -3   6 16.5974 3.89787  15
   3   3   6 17.0806 4.10364  15
   3   3   7 5.66021 2.98601  15
   3  -3   7 4.21230 3.01074  15
   3   4  -8 21.3821 2.78956   3
  -3  -4  -8 24.5758 2.87301   3
  -3   4  -8 20.7375 2.85978   3
   3  -4  -8 19.7616 2.67762   3
   3  -4  -7 10.3480 3.40356   3
   3   4  -7 12.4097 3.59903   3
  -3  -4  -7 7.36342 3.84670   3
  -3   4  -7 15.5353 4.09492   3
  -3   4  -7 12.4695 3.44980  14
   3   4  -6 86.6096 6.48982   3
   3  -4  -6 94.1206 6.65423   3
   3  -4  -6 89.7368 6.04672   1
   3   4  -6 73.6095 5.89853   1
   3  -4  -5 24.0031 4.45610   3
   3   4  -5 22.8216 4.13474   3
   3  -4  -5 25.3974 3.70742   1
   3   4  -5 20.3269 3.56913   1
   3  -4  -5 25.0134 3.79300  19
   3   4  -5 28.9110 4.04439  16
  -3  -4  -4 96.8900 5.66378  13
  -3   4  -4 105.216 6.58623   8
  -3  -4  -4 106.665 6.69272   8
   3  -4  -4 101.163 6.09550   1
   3  -4  -4 106.341 6.41243   3
   3   4  -4 109.821 6.40751   3
   3   4  -4 111.665 6.15535   1
   3  -4  -4 98.8686 6.14642  19
  -3   4  -4 102.970 6.59572  14
   3   4  -4 104.177 6.14377  14
   3   4  -4 110.594 6.33450  16
  -3  -4  -3 85.3567 4.88377  13
  -3   4  -3 94.0210 5.59599   8
  -3  -4  -3 89.9514 5.65386   8
   3   4  -3 86.3342 5.00410  14
   3  -4  -3 81.2200 4.58513  14
   3   4  -2 52.4130 3.52145   1
   3  -4  -2 47.3901 3.49011   1
  -3   4  -2 70.0045 4.37068   8
  -3  -4  -2 66.7295 4.34044   8
  -3  -4  -2 66.9702 4.07076  13
   3   4  -2 51.2440 3.75588  14
   3  -4  -1 342.377 14.2823   1
   3   4  -1 327.149 14.2552   1
   3  -4  -1 337.687 13.7321   4
  -3  -4  -1 426.385 14.7303  12
  -3  -4  -1 425.762 14.2929  11
   3  -4   0 113.115 5.24361   1
   3   4   0 113.952 5.20641   1
   3  -4   0 103.783 4.76782   4
  -3  -4   0 104.877 5.31452  11
   3  -4   1 441.494 15.4911   4
   3   4   1 425.858 15.1512   9
   3   4   2 64.7180 3.66316   4
   3  -4   2 64.3062 3.65367   4
  -3  -4   2 53.6991 3.79729   7
   3   4   2 70.2384 3.75997   9
  -3   4   2 55.2297 3.51487   9
  -3   4   3 82.7254 5.27941   7
   3   4   3 87.3599 5.03457   9
  -3   4   3 81.1632 4.82149   9
  -3  -4   3 85.0551 5.20253   7
  -3   4   4 117.651 6.32658   9
  -3   4   4 114.238 6.76265   7
   3  -4   4 105.441 5.69155   4
   3   4   4 108.145 5.78372   4
   3   4   4 90.7715 7.08266  21
   3   4   4 102.468 6.57670  15
   3  -4   4 107.623 6.62899  15
   3  -4   5 29.7985 3.12670   4
  -3  -4   5 25.3477 4.35066   7
  -3   4   5 23.9160 4.19496   7
   3   4   5 25.7901 2.87362   4
  -3   4   5 28.4978 3.96729   9
   3  -4   5 28.6172 4.20218  15
   3   4   5 27.6125 4.46428  15
  -3  -4   6 85.6956 6.52220  11
  -3   4   6 74.8373 6.62970   7
  -3  -4   6 93.4126 6.79267   7
   3   4   6 63.2277 5.91485  15
   3  -4   6 64.1193 5.87434  15
   3   4   7 11.6084 3.25204  15
   3  -4   7 16.9458 3.37869  15
   3  -5  -8 5.18807 2.21333   3
   3   5  -8 7.88724 2.30418   3
  -3  -5  -8 5.78769 2.38263   3
  -3   5  -8 10.6313 2.45102   3
   3  -5  -7 19.5158 3.62139   3
   3   5  -7 17.0917 3.80940   3
  -3  -5  -7 12.6689 4.16141   3
  -3   5  -7 15.8697 4.07207   3
  -3   5  -7 16.1292 3.80843  14
   3   5  -6 96.0018 6.96628   3
   3   5  -6 85.9420 6.36111   1
   3  -5  -6 102.312 6.64441   1
   3  -5  -6 99.8245 7.08504   3
  -3   5  -6 114.964 7.49601  14
   3   5  -6 92.8447 6.43090  14
   3   5  -6 103.905 6.60369  16
   3   5  -5 25.1198 3.61016   1
   3  -5  -5 20.0143 4.04799   3
   3   5  -5 23.6633 4.05736   3
   3  -5  -5 19.0887 3.55001   1
   3  -5  -5 19.6942 3.54940  19
   3   5  -5 16.1485 3.89896  16
  -3   5  -4 0.97627 2.99580   8
  -3  -5  -4 2.51174 2.36220  13
  -3   5  -4 6.81225 3.38820  14
  -3  -5  -4 2.65606 3.21375   8
   3   5  -4 10.1171 2.69147   1
   3  -5  -4 10.0787 3.03032   3
   3  -5  -4 9.36392 2.72382   1
   3   5  -4 5.17803 3.01467   3
   3  -5  -4 8.20663 2.94153  19
   3   5  -4 10.1849 3.15449  16
   3   5  -4 10.7822 3.04934  14
  -3  -5  -3 139.486 6.98988  13
  -3  -5  -3 134.773 7.48599   8
  -3   5  -3 128.838 7.37762   8
   3   5  -3 169.836 7.42647  14
   3   5  -2 26.6588 2.54989   1
   3  -5  -2 21.1026 2.35926   1
  -3  -5  -2 21.6815 3.17303   8
  -3  -5  -2 16.9254 2.79166  13
  -3   5  -2 18.3578 3.04313   8
   3   5  -2 23.3077 2.79810  14
   3  -5  -1 1575.46 56.7004   4
   3  -5  -1 1590.89 57.1840   1
   3   5  -1 1625.71 57.2113   1
  -3  -5  -1 1426.48 57.3423  12
  -3  -5  -1 1391.19 57.0338  11
   3  -5   0 396.167 15.2437   1
   3   5   0 378.186 15.2648   1
   3  -5   0 379.993 14.9091   4
  -3  -5   0 387.139 15.4123  11
   3   5   0 393.358 15.2233  10
   3  -5   1 1464.29 54.7393   4
   3   5   1 1423.78 54.4521   9
  -3  -5   1 1516.20 54.5893   7
   3  -5   2 14.2949 2.12560   4
   3   5   2 15.2837 2.20592   4
  -3  -5   2 19.9326 2.53699   7
  -3   5   2 21.9876 2.35765   9
   3   5   2 17.7606 2.29189   9
   3   5   3 132.910 7.17485   9
  -3   5   3 154.061 7.28215   9
  -3  -5   3 163.272 7.53914   7
   3  -5   4 4.62174 2.08142   4
   3   5   4 3.93248 2.11346   4
  -3  -5   4 5.62100 3.09510   7
  -3   5   4 6.43961 3.05295   7
   3   5   4 5.87586 3.63296  21
   3  -5   4 2.18268 2.81353  15
   3   5   4 4.99421 3.18908  15
   3  -5   5 26.1331 3.18836   4
   3   5   5 24.8902 2.88101   4
  -3   5   5 20.5747 4.21218   7
  -3  -5   5 16.9119 4.17505   7
  -3   5   5 18.5917 3.59591   9
   3  -5   5 25.6875 3.94795  15
   3   5   5 26.9010 4.22732  15
  -3   5   6 99.8520 7.32341   7
  -3  -5   6 101.588 7.39929   7
  -3  -5   6 104.890 7.36392  11
   3   5   6 116.050 7.36991  15
   3  -5   6 104.632 7.02855  15
   3   5   7 20.5082 3.53990  15
   3  -5   7 16.4778 3.37669  15
   3  -6  -8 5.98581 2.10430   3
   3   6  -8 5.85283 2.21035   3
  -3  -6  -8 4.47206 2.15089   3
  -3   6  -8 4.49792 2.14581   3
   3  -6  -7 4.76927 3.21521   3
   3   6  -7 4.80723 3.31977   3
  -3   6  -7 5.15692 3.56025   3
  -3  -6  -7 4.47604 3.67897   3
  -3   6  -7 3.66433 3.14770  14
   3  -6  -6 161.508 8.79980   3
   3   6  -6 158.979 8.68714   3
   3   6  -6 138.020 8.11325   1
   3  -6  -6 148.776 8.23142   1
  -3   6  -6 110.171 8.26473  14
   3   6  -6 150.668 8.14795  14
  -3   6  -6 114.949 8.21278  16
   3   6  -6 144.767 8.09235  16
   3   6  -5 64.2635 5.20263   1
   3  -6  -5 70.5033 5.84262   3
   3   6  -5 73.3281 5.64399   3
   3  -6  -5 79.4830 5.51426   1
   3  -6  -5 72.6118 5.58499  19
   3   6  -5 67.9449 5.63164  16
  -3  -6  -4 93.1634 6.24198   8
  -3  -6  -4 88.1565 5.36137  13
  -3   6  -4 83.1347 5.93823   8
   3  -6  -4 84.7136 5.45229   1
   3   6  -4 89.0483 5.49708   1
   3  -6  -4 93.7858 5.87661   3
   3   6  -4 95.8655 5.87852   3
   3  -6  -4 84.8295 5.66420  23
   3  -6  -4 92.8129 5.80618  19
  -3   6  -4 84.1998 5.98740  14
   3   6  -4 95.8567 5.94812  16
   3   6  -4 88.4339 5.83588  14
  -3  -6  -3 54.5197 4.21042  13
  -3   6  -3 60.6487 4.61933   8
  -3  -6  -3 59.5239 4.73505   8
   3   6  -2 119.179 6.07156   1
   3  -6  -2 124.261 6.08409   1
  -3  -6  -2 136.273 6.58425  13
  -3   6  -2 144.215 6.66187   8
  -3  -6  -2 138.477 6.76252   8
   3   6  -2 129.520 6.37601  14
   3  -6  -1 316.283 11.9972   4
   3  -6  -1 312.904 12.4831   1
   3   6  -1 323.236 12.4821   1
   3   6  -1 315.360 12.3848  10
  -3  -6  -1 299.290 12.7343  12
  -3  -6  -1 291.112 12.4266  11
   3  -6   0-0.35632 1.56111   4
   3  -6   0 1.15148 1.94506   1
   3   6   0 0.68737 2.05713   1
  -3  -6   0-0.24841 2.44950  11
   3   6   0-0.76741 2.04830  10
   3  -6   1 306.050 12.2285   4
  -3  -6   1 316.345 12.7231  11
   3   6   1 297.984 11.9081   9
  -3  -6   1 310.638 12.0342   7
   3   6   2 138.227 6.12033   4
   3  -6   2 125.319 6.07033   4
   3   6   2 130.296 6.13172   9
  -3  -6   2 130.902 6.28689   7
  -3  -6   3 86.3485 5.08418   7
  -3   6   3 89.0362 4.89040   9
  -3  -6   4 91.9550 6.22869   7
   3  -6   4 96.4449 5.40161   4
  -3   6   4 106.118 6.29816   7
   3   6   4 94.0381 5.29389   4
   3   6   4 85.0795 6.70327  21
   3  -6   4 98.8490 6.16394  15
   3   6   4 97.7199 6.35193  15
   3   6   5 64.8365 4.33796   4
  -3   6   5 63.7949 5.99119   7
   3  -6   5 58.8841 4.47096   4
  -3  -6   5 78.4120 6.03540  11
  -3  -6   5 80.4985 5.93670   7
  -3   6   5 67.0138 5.41439   9
   3   6   5 65.9947 5.48588   9
   3  -6   5 76.1395 5.61307  15
   3   6   5 66.2517 5.71153  15
  -3  -6   6 144.860 8.61155  11
  -3   6   6 142.213 8.60149   7
  -3  -6   6 148.240 8.83727   7
   3  -6   6 113.160 7.84581  15
   3   6   6 128.891 8.12821  15
   3   6   7 6.24471 3.06513  15
   3  -6   7 1.61796 2.91726  15
   3  -7  -8 5.85259 2.03106   3
   3   7  -8 5.44665 2.09073   3
  -3  -7  -8 2.70976 2.06219   3
  -3   7  -8 2.92966 2.06648   3
   3   7  -7 4.87786 3.13567   3
   3  -7  -7 7.61757 3.25261   3
  -3  -7  -7 3.50270 3.56194   3
  -3   7  -7 3.73180 3.44686   3
  -3   7  -7 2.24643 3.21249  14
   3  -7  -6 72.5241 5.62804   3
   3   7  -6 68.2131 5.76615   3
   3  -7  -6 61.4454 5.25944   1
   3   7  -6 59.8445 5.07273   1
  -3   7  -6 42.5131 5.54756  14
  -3   7  -6 52.4947 5.76233  16
   3   7  -6 55.7213 5.16621  16
   3   7  -6 59.6526 5.27887  14
   3   7  -5 54.0950 5.21648   3
   3  -7  -5 56.9728 4.85775   1
   3  -7  -5 58.1380 5.27171   3
   3   7  -5 56.9776 4.83532   1
   3  -7  -5 52.2799 5.01582  19
   3   7  -5 59.8058 5.44010  16
  -3   7  -5 47.3101 5.44128  14
  -3  -7  -4 59.0179 4.12488  13
  -3  -7  -4 64.0050 4.86518   8
   3  -7  -4 41.4365 3.80803   1
   3   7  -4 30.9385 3.48747   1
   3  -7  -4 37.7407 4.16674   3
   3   7  -4 34.4362 4.05791   3
   3  -7  -4 31.7092 3.92963  23
   3  -7  -4 34.4205 4.14134  19
   3   7  -4 36.9812 4.21223  16
   3   7  -4 35.4036 4.07986  14
  -3   7  -4 61.8320 5.02095  14
  -3  -7  -3 247.540 10.5989  13
  -3   7  -3 247.711 10.7441   8
  -3  -7  -3 258.709 11.0082   8
   3  -7  -2 126.780 5.37464   1
   3   7  -2 112.301 5.36622   1
  -3   7  -2 80.8900 5.45647   8
  -3  -7  -2 86.7420 5.70450   8
   3   7  -2 116.342 4.90442  10
  -3  -7  -2 80.3316 5.64262  13
   3   7  -2 127.155 5.74104  14
   3   7  -1 164.506 6.81734   1
   3  -7  -1 150.321 6.72810   1
   3  -7  -1 153.470 6.29704   4
   3   7  -1 150.205 6.70998  10
  -3  -7  -1 147.327 7.20075  12
  -3  -7  -1 147.975 6.89724  11
   3  -7   0 3120.74 119.930   1
   3   7   0 3279.52 119.944   1
   3  -7   0 3257.50 119.752   4
   3   7   0 3248.00 120.022  10
  -3  -7   0 3274.21 120.233  11
   3  -7   1 153.505 6.70571   4
  -3  -7   1 153.449 7.19644  11
   3   7   1 149.166 6.31804   9
   3   7   1 154.403 6.84356  10
  -3  -7   1 147.953 6.43364   7
   3  -7   2 77.7843 4.49253   4
   3   7   2 78.4413 4.54550   9
  -3  -7   3 184.882 9.30138   7
  -3   7   3 191.388 9.20529   9
   3   7   4 59.9630 4.53621   9
   3  -7   4 67.5113 4.21663   4
  -3  -7   4 34.5693 4.27400   7
  -3   7   4 29.9772 4.40431   7
   3   7   4 64.2676 4.04459   4
   3   7   4 48.5841 5.42142  21
   3   7   4 61.0401 4.84491  15
   3  -7   4 58.7087 4.68128  15
  -3   7   5 52.4628 5.43098   7
   3   7   5 41.8334 3.60052   4
   3  -7   5 45.9109 3.93007   4
  -3  -7   5 57.3623 5.36507   7
  -3   7   5 50.8765 4.85920   9
  -3  -7   5 56.3671 5.34204  11
   3   7   5 45.9248 4.73534   9
   3   7   5 40.1824 4.78790  15
   3  -7   5 54.6689 5.08144  15
  -3  -7   6 66.2370 5.75892  11
  -3   7   6 68.8547 6.02331   7
  -3  -7   6 58.0927 5.94567   7
  -3   7   6 58.6936 5.17186   9
   3   7   6 44.4289 5.28600  15
   3  -7   6 46.9043 5.25071  15
   3   7   7 2.81820 2.87705  15
  -3  -8  -8 2.61694 1.93347   3
  -3   8  -8 3.86402 1.92817   3
   3  -8  -7 24.3306 3.81975   3
   3   8  -7 21.1564 3.77708   3
  -3  -8  -7 28.9570 4.19427   3
  -3   8  -7 29.2638 4.15950   3
  -3   8  -7 28.3568 4.09882  14
   3  -8  -6 97.7634 6.55110   3
   3   8  -6 86.7781 6.24335   3
   3   8  -6 79.4381 5.92457   1
   3  -8  -6 89.6007 5.98912   1
   3   8  -6 80.9313 6.21766  16
  -3   8  -6 72.1977 6.57325  16
   3   8  -6 78.6949 6.18413  14
  -3   8  -6 78.2458 6.66203  14
  -3   8  -5 22.1634 4.45433  14
   3   8  -5 25.4178 3.76172   1
   3  -8  -5 24.7611 4.18987   3
   3   8  -5 30.2262 4.17541   3
   3  -8  -5 33.8907 3.95297   1
   3  -8  -5 23.2639 4.06727  19
   3   8  -5 29.5119 4.45678  16
   3   8  -5 27.5735 4.34272  14
  -3  -8  -4 102.439 5.85327  13
  -3  -8  -4 104.211 6.52952   8
   3   8  -4 86.1473 5.55451   1
   3  -8  -4 94.3487 5.98848   3
   3   8  -4 102.939 6.12973   3
   3  -8  -4 91.0922 5.61444   1
   3  -8  -4 90.6349 6.09666  19
   3  -8  -4 94.0917 5.97369  23
   3   8  -4 96.8153 6.40607  16
   3   8  -4 92.2657 6.17697  14
  -3   8  -4 112.050 6.60994  14
  -3  -8  -3 330.967 13.9535  13
  -3   8  -3 320.190 13.9874   8
  -3  -8  -3 336.886 14.2228   8
   3   8  -3 315.032 13.9496  14
   3   8  -2 282.213 11.1050   1
   3  -8  -2 283.212 11.1253   1
  -3   8  -2 229.162 11.2542   8
  -3  -8  -2 243.320 11.4207   8
   3   8  -2 284.196 10.7647  10
  -3  -8  -2 224.862 11.4234  13
   3   8  -2 302.280 11.5485  14
   3  -8  -1 551.251 20.8111   1
   3   8  -1 562.849 20.8267   1
   3  -8  -1 539.802 20.4627   4
  -3   8  -1 533.669 20.9074   8
   3   8  -1 537.852 20.8163  10
  -3  -8  -1 514.465 20.9441  11
  -3  -8  -1 510.896 21.1757  12
   3  -8   0 4.66960 1.78633   4
   3  -8   0 4.72827 2.02968   1
   3   8   0 3.83694 1.95635   1
  -3  -8   0 4.91514 2.74237  11
   3   8   0 4.76531 2.14698  10
   3  -8   1 526.107 20.4867   4
   3   8   1 517.147 20.1911   9
   3   8   1 516.061 20.6403  10
  -3  -8   1 541.685 20.2843   7
  -3  -8   1 550.236 20.9916  11
   3  -8   2 238.903 10.6954   4
  -3  -8   2 288.475 11.6137  11
  -3  -8   2 293.241 11.0171   7
   3   8   2 232.392 10.6654   9
  -3  -8   3 306.387 13.8214  11
   3   8   3 318.592 13.3540   9
  -3   8   3 312.632 13.2945   9
  -3  -8   3 305.373 13.3600   7
   3   8   4 108.803 6.56103   9
  -3  -8   4 97.8528 6.42620   7
  -3   8   4 95.0206 6.46994   7
   3   8   4 113.206 5.75230   4
   3  -8   4 103.747 5.80778   4
   3   8   4 102.627 7.35721  21
   3  -8   4 106.017 6.43426  15
   3   8   4 112.920 6.84775  15
   3  -8   5 17.9675 3.10674   4
   3   8   5 19.6339 2.69147   4
  -3  -8   5 26.4986 4.20862   7
  -3   8   5 36.7559 4.80765   7
  -3  -8   5 29.3090 4.66559  11
   3   8   5 17.8672 3.82213   9
  -3   8   5 30.5584 3.99360   9
   3  -8   5 21.8868 4.01294  15
   3   8   5 22.3116 4.14502  15
  -3  -8   6 83.9329 6.58706  11
  -3  -8   6 101.591 7.04055   7
  -3   8   6 82.0381 6.75253   7
  -3   8   6 80.0333 6.08861   9
   3   8   6 81.4379 6.33850  15
   3  -8   6 76.2900 6.16778  15
   3   8   7 26.5877 3.63069  15
   3  -9  -8 24.5895 2.37590   2
   3   9  -8 23.7085 2.45034   2
  -3  -9  -8 16.6907 2.27587   3
  -3   9  -8 18.0805 2.22005   3
   3   9  -7 18.0403 3.45276   3
   3  -9  -7 20.7455 3.40017   3
  -3   9  -7 10.7333 3.42900   3
  -3  -9  -7 7.46903 3.42634   3
  -3   9  -7 13.5910 3.60365  14
   3   9  -7 13.9050 3.03353  16
  -3   9  -7 11.1307 3.39906  16
   3   9  -6 48.7991 4.95924   3
   3  -9  -6 44.9471 4.44620   1
   3   9  -6 41.7146 4.43808   1
   3  -9  -6 46.6579 4.88234   3
   3  -9  -6 43.7231 4.63233  19
  -3   9  -6 46.3055 5.39163  14
   3   9  -6 41.1118 4.79873  16
  -3   9  -6 47.3663 5.46485  16
   3   9  -6 45.8430 4.96133  14
  -3   9  -5 31.1857 4.73189  14
   3  -9  -5 28.8867 4.06480   3
   3   9  -5 23.6170 4.07315   3
   3  -9  -5 31.4645 3.81789   1
   3   9  -5 25.1173 3.54432   1
   3  -9  -5 23.4041 3.61564  23
   3  -9  -5 28.9656 4.28562  19
   3   9  -5 32.4212 4.62811  16
   3   9  -5 29.2728 4.27206  14
  -3  -9  -4 514.377 21.8112   8
  -3  -9  -4 510.144 21.3721  13
   3  -9  -4 540.848 21.5316   3
   3   9  -4 511.208 21.4352   3
   3  -9  -4 522.908 21.1857   1
   3   9  -4 510.668 21.2367   1
   3  -9  -4 503.894 21.7801  19
   3  -9  -4 515.868 21.4532  23
   3   9  -4 555.679 22.0133  16
  -3   9  -4 515.133 21.9190  14
   3   9  -4 533.264 21.8891  14
  -3  -9  -3 291.030 11.1371  13
  -3  -9  -3 280.404 11.2570   8
  -3   9  -3 278.658 10.9865   8
   3   9  -3 181.131 10.5058  16
   3   9  -3 186.782 10.4977  14
   3   9  -2 651.751 24.2555   6
   3  -9  -2 612.402 23.9769   1
   3   9  -2 623.184 23.9914   1
  -3   9  -2 609.562 24.2504   8
  -3  -9  -2 612.047 24.4291   8
   3   9  -2 621.440 23.7445  10
  -3  -9  -2 563.976 24.4472  13
   3   9  -2 660.134 24.4452  14
   3  -9  -1 726.275 28.9785   1
   3   9  -1 731.065 28.9915   1
   3  -9  -1 693.657 28.6994   4
  -3   9  -1 885.850 29.2863   8
   3   9  -1 715.900 29.0151  10
  -3  -9  -1 894.958 29.7344  12
  -3  -9  -1 889.868 29.5025  11
   3   9  -1 707.439 29.1963  14
   3   9   0 256.861 10.6896   1
   3  -9   0 257.649 10.5425   4
   3  -9   0 262.729 10.6545   1
   3   9   0 260.287 10.8679  10
  -3  -9   0 265.477 11.1042  12
  -3  -9   0 268.366 11.1598  11
   3  -9   1 914.419 31.6320   4
  -3  -9   1 700.552 31.8776  11
  -3  -9   1 708.742 31.2233   7
   3   9   1 925.842 31.3552   9
   3   9   1 928.420 31.8776  10
   3  -9   2 580.060 23.7223   4
  -3  -9   2 623.773 24.3970  11
   3   9   2 614.574 23.7527   9
  -3  -9   2 629.817 23.8540   7
   3  -9   3 275.358 10.4365   4
  -3  -9   3 201.593 10.7299  11
  -3  -9   3 187.344 10.2980   7
   3   9   3 275.388 10.6931   9
  -3   9   3 177.905 10.0988   9
   3  -9   3 267.824 10.9287  15
   3   9   3 276.917 11.1442  15
  -3  -9   4 531.986 22.0990   7
   3   9   4 535.845 21.9753   9
  -3   9   4 521.444 22.1591   7
   3  -9   4 533.639 21.4039   4
   3   9   4 544.624 21.2909   4
   3   9   4 495.776 22.5162  21
   3  -9   4 521.217 21.9658  15
   3   9   4 526.177 22.2002  15
  -3  -9   5 29.5237 4.67569   7
  -3   9   5 34.2307 4.63754   7
   3  -9   5 32.4264 3.65809   4
   3   9   5 33.0301 3.18580   4
  -3  -9   5 37.8252 4.92380  11
   3   9   5 29.2634 4.24744   9
  -3   9   5 34.1787 4.29388   9
   3  -9   5 33.4364 4.33232  15
   3   9   5 36.7941 4.80364  15
  -3   9   6 46.8661 5.23142   7
  -3   9   6 34.9135 4.45548   9
  -3  -9   6 54.3197 5.56119   7
   3  -9   6 55.8485 5.17615  15
   3   9   6 54.6841 5.28446  15
   3   9   7 9.24332 3.07966  15
  -3 -10  -8 6.49489 1.65158   3
   3 -10  -8 5.97969 1.70609   2
   3  10  -8 9.52633 1.84481   2
  -3  10  -8 9.28801 1.76682   3
   3  10  -7 25.7649 3.74096   3
   3 -10  -7 29.1810 3.73438   3
  -3 -10  -7 26.7262 3.85220   3
  -3  10  -7 28.2804 3.78121   3
   3  10  -7 26.3699 3.52804  16
  -3  10  -7 25.1050 3.83330  14
  -3  10  -7 22.2095 3.70503  16
   3 -10  -6 45.4716 4.88788   3
  -3 -10  -6 60.4557 5.72730   3
  -3  10  -6 65.4292 5.80258   3
   3  10  -6 46.0452 4.91857   3
   3 -10  -6 43.9360 4.45635   1
   3  10  -6 49.4251 4.71738   1
   3 -10  -6 44.2647 4.98388  19
   3  10  -6 43.0811 5.10669  16
   3  10  -6 57.4268 5.28125  14
  -3  10  -6 68.0816 5.99281  16
  -3  10  -6 61.3512 5.77915  14
   3 -10  -5 52.6237 4.60782   1
   3 -10  -5 44.6276 4.67620   3
   3  10  -5 48.3115 4.79852   3
   3  10  -5 44.8156 4.34436   1
   3 -10  -5 51.3885 5.18824  19
   3 -10  -5 44.6032 4.40923  23
   3  10  -5 46.9767 5.28651  16
  -3  10  -5 53.6396 5.64181  14
   3  10  -5 45.1496 4.99068  14
  -3 -10  -4 6.60678 3.15451   8
  -3  10  -4 9.79813 3.47406  14
  -3 -10  -4 9.31743 2.89215  13
   3 -10  -4 15.4988 2.81187   1
   3  10  -4 15.6451 2.87638   1
   3 -10  -4 12.9627 3.15323   3
   3  10  -4 13.5076 3.22080   3
   3 -10  -4 16.4782 3.29716  23
   3 -10  -4 15.4994 3.62804  19
   3  10  -4 23.7829 3.92414  16
   3  10  -4 11.9925 3.47101  14
  -3 -10  -3 83.4129 5.65021  13
  -3  10  -3 88.1100 5.54234   8
  -3 -10  -3 93.6060 5.77591   8
   3  10  -3 98.6684 5.36338   6
   3 -10  -3 100.981 6.08189  19
   3  10  -3 99.3353 5.91866  16
   3 -10  -3 98.6855 6.14575  17
   3  10  -3 93.7404 5.72124  14
   3 -10  -2 1114.02 40.9285   1
   3  10  -2 1131.80 40.9194   1
   3  10  -2 1139.51 41.2535   6
  -3  10  -2 980.537 41.0153   8
  -3 -10  -2 1008.31 41.2091   8
   3  10  -2 1114.35 40.7403  10
  -3 -10  -2 959.607 41.2844  13
   3  10  -2 1162.66 41.4056  14
   3 -10  -1 1558.63 61.2873   1
   3  10  -1 1512.34 61.2842   1
   3  10  -1 1563.53 61.4198  10
  -3  10  -1 1842.70 61.5162   8
  -3 -10  -1 1785.23 62.0073  12
  -3 -10  -1 1805.31 61.8032  11
   3  10  -1 1541.84 61.5551  14
   3 -10   0 462.769 18.4589   4
   3  10   0 473.112 18.4743   1
   3  10   0 486.913 18.7935  10
  -3 -10   0 484.145 19.0245  12
  -3 -10   0 474.051 19.0408  11
   3 -10   1 1877.06 66.3069   4
   3  10   1 1807.90 66.5001  10
   3  10   1 1842.07 65.9965   9
   3 -10   2 966.404 38.8919   4
  -3 -10   2 1119.89 39.6644  11
  -3 -10   2 1087.24 39.0724   7
   3  10   2 962.677 38.8801   9
   3  10   3 87.9496 5.13010   4
   3 -10   3 86.9459 5.21717   4
  -3 -10   3 100.309 6.07192  11
   3  10   3 91.9581 5.40107   9
  -3  10   3 101.894 5.62350   9
  -3 -10   3 93.0632 5.55066   7
   3  10   3 90.0067 5.74207  15
   3 -10   3 90.0198 5.65051  15
  -3  10   4 11.7071 3.32496   9
   3  10   4 11.5236 3.10334   9
   3 -10   4 10.8431 2.46700   4
   3  10   4 8.59271 2.28006   4
  -3 -10   4 17.4942 3.48230   7
  -3  10   4 16.3815 3.61989   7
   3  10   4 4.76495 4.04047  21
   3 -10   4 9.13616 3.12637  15
   3  10   4 7.95143 3.32938  15
   3 -10   5 49.7947 4.21125   4
  -3  10   5 63.9220 5.57185   7
  -3 -10   5 43.2579 4.94228   7
   3  10   5 46.1819 3.75918   4
   3  10   5 55.4412 5.17796   9
  -3 -10   5 50.5318 5.39238  11
  -3  10   5 47.6614 4.86868   9
   3 -10   5 51.7853 5.13507  15
   3  10   5 46.3899 5.05694  15
  -3  10   6 43.1065 5.27717   7
  -3 -10   6 50.8993 5.55231   7
  -3  10   6 48.5876 5.05383   9
   3 -10   6 63.5965 5.45405  15
   3  10   6 59.1028 5.44732  15
   3  10   7 25.3462 3.51870  15
  -3  11  -8 9.36579 1.62793   3
   3  11  -8 7.11007 1.64294   2
   3 -11  -7 38.5993 3.96850   3
   3  11  -7 44.5805 4.13252   3
  -3 -11  -7 39.6829 4.22966   3
  -3  11  -7 41.6208 4.25906   3
  -3  11  -7 41.3501 4.32374  16
  -3  11  -7 45.7620 4.65124  14
   3  11  -7 39.4930 4.02341  16
   3 -11  -6 206.791 10.2637   3
  -3 -11  -6 193.698 10.4755   3
  -3  11  -6 198.747 10.5965   3
   3  11  -6 217.580 10.4078   3
   3 -11  -6 195.321 9.89154   1
   3  11  -6 189.745 9.88577   1
   3 -11  -6 192.908 10.3095  19
   3  11  -6 201.113 10.3651  16
  -3  11  -6 189.421 10.6483  16
  -3  11  -6 181.725 10.7132  14
   3  11  -6 203.790 10.5091  14
   3 -11  -5 247.356 11.7123   3
   3  11  -5 243.280 11.7892   3
   3 -11  -5 229.806 11.3234   1
   3  11  -5 222.880 11.2923   1
   3 -11  -5 250.674 12.1922  19
   3 -11  -5 224.287 11.2411  23
   3  11  -5 239.835 12.1485  16
   3  11  -5 230.007 11.9720  14
  -3  11  -4 5.33034 3.38257  14
  -3 -11  -4 2.79657 2.87934   8
  -3 -11  -4 5.49270 2.73846  13
  -3  11  -4 2.61695 2.85930   5
   3  11  -4 1.34720 2.66727   3
   3 -11  -4 0.33488 2.57685   3
   3  11  -4 3.68977 2.36634   1
   3 -11  -4 1.07210 2.40345   1
   3 -11  -4 3.24195 2.94820  23
   3 -11  -4 1.89907 3.57024  19
   3  11  -4 0.20967 3.45968  16
   3  11  -4 3.03042 3.12692  14
  -3 -11  -3 246.869 11.3443  13
  -3  11  -3 234.387 10.9132   8
  -3 -11  -3 233.801 11.1554   8
   3  11  -3 250.223 10.9481   6
   3 -11  -3 247.954 11.5657  19
  -3  11  -3 226.301 11.2261  14
   3  11  -3 264.415 11.5635  16
   3 -11  -3 256.629 11.5935  17
   3  11  -3 255.822 11.3339  14
   3  11  -2 76.9118 4.72933   6
   3 -11  -2 71.9890 4.22836   1
   3  11  -2 68.7097 4.24850   1
  -3  11  -2 100.466 4.83534   8
  -3 -11  -2 97.6474 5.11832   8
   3  11  -2 73.5157 4.23081  10
  -3 -11  -2 98.6725 5.48966  13
   3  11  -2 67.4980 4.65686  14
   3 -11  -1 4323.98 145.279   1
   3  11  -1 4351.60 145.291   1
  -3  11  -1 3558.28 145.122   8
   3  11  -1 4365.45 145.509  10
  -3 -11  -1 3534.96 145.333   8
  -3 -11  -1 3458.10 145.604  12
  -3 -11  -1 3438.88 145.439  11
   3  11  -1 4402.28 145.664  14
   3 -11   0 4423.25 163.027   4
  -3 -11   0 4376.42 163.565  12
   3  11   0 4391.00 163.340  10
  -3 -11   0 4417.46 163.595  11
   3 -11   1 3533.69 134.312   4
   3  11   1 3557.26 134.521  10
   3  11   1 3483.18 134.021   9
  -3 -11   2 74.2187 5.31541  11
   3  11   2 93.7850 4.87068   9
   3  11   2 96.2317 5.12390  10
  -3 -11   2 76.5551 4.74583   7
   3  11   3 243.942 10.8380   4
   3 -11   3 235.736 10.9487   4
  -3 -11   3 260.047 11.8044  11
   3  11   3 247.857 11.2812   9
  -3 -11   3 258.794 11.4466   7
  -3  11   3 271.921 11.3654   9
   3 -11   3 244.265 11.2841  15
   3  11   3 254.920 11.6251  15
  -3 -11   4 1.75775 3.46097  11
   3  11   4 4.42033 2.95877   9
  -3  11   4 2.53616 2.93139   9
   3 -11   4 3.63257 2.56335   4
   3  11   4 3.89112 2.25635   4
  -3 -11   4 2.22400 3.08148   7
   3  11   4 5.11311 3.76753  21
   3 -11   4 6.36540 3.12371  15
   3  11   4 2.13395 3.34882  15
   3  11   5 329.729 12.7552   4
  -3  11   5 230.123 13.5367   7
   3 -11   5 343.235 13.3688   4
   3  11   5 328.210 14.0411   9
  -3 -11   5 241.695 13.5717  11
  -3  11   5 217.790 12.9759   9
  -3 -11   5 236.857 13.4485   7
   3 -11   5 335.217 14.0805  15
   3  11   5 332.055 14.2632  15
  -3  11   6 211.370 11.0993   7
  -3 -11   6 205.392 11.0909   7
  -3  11   6 209.271 10.6090   9
   3 -11   6 203.419 10.5405  15
   3  11   6 185.386 10.5598  15
   3  11   7 35.0542 3.82472  15
   3 -12  -7 4.40156 2.67016   3
   3  12  -7 12.5735 2.96755   3
  -3 -12  -7 4.12824 3.02765   3
  -3  12  -7 3.78167 2.84656   3
   3  12  -7 14.0626 3.15631  16
  -3  12  -7 2.73239 3.14345  16
  -3  12  -7 8.52460 3.40751  14
   3  12  -6 14.6163 3.28638   1
   3 -12  -6 24.7925 3.92736   3
   3  12  -6 19.7752 3.72492   3
   3 -12  -6 17.3732 3.38950   1
  -3 -12  -6 24.3089 4.25747   3
  -3  12  -6 26.2588 4.23075   3
   3 -12  -6 17.7142 4.02029  19
  -3  12  -6 27.4874 4.75872  16
  -3  12  -6 24.6954 4.70436  14
   3  12  -6 20.5195 4.11154  14
   3  12  -6 21.0828 4.40361  16
   3 -12  -5 233.359 11.2982   3
   3  12  -5 242.653 11.3350   3
  -3  12  -5 238.007 11.5687   5
   3 -12  -5 208.797 10.8315   1
   3  12  -5 224.501 11.0073   1
   3 -12  -5 237.355 12.0384  19
   3 -12  -5 224.533 10.9669  23
   3  12  -5 225.153 11.7115  16
  -3  12  -5 236.019 12.0377  14
   3  12  -5 245.193 11.8321  14
  -3 -12  -4 85.7582 5.94792  13
  -3  12  -4 76.3184 5.81479   5
   3  12  -4 81.7641 5.31925   1
   3 -12  -4 91.9547 5.75026   3
   3  12  -4 95.5589 5.74864   3
   3 -12  -4 82.5979 5.32542   1
   3 -12  -4 90.0598 5.84235  23
   3 -12  -4 98.0096 6.53928  19
   3  12  -4 87.8388 6.55689  16
  -3  12  -4 83.4635 6.19237  14
   3  12  -4 92.7794 6.29291  14
  -3 -12  -3 29.1413 3.60169   8
  -3  12  -3 24.6905 3.74196  14
  -3 -12  -3 27.2103 3.79541  13
  -3  12  -3 29.6074 3.46936   8
   3  12  -3 48.1410 3.87878   6
   3 -12  -3 45.2796 3.32116   1
   3  12  -3 46.0171 3.47062   1
   3 -12  -3 48.7354 4.41170  19
   3  12  -3 49.7263 4.48269  16
   3  12  -3 56.4549 4.12604  14
   3 -12  -3 50.5511 4.65241  17
   3  12  -2 55.7920 4.24441   6
   3 -12  -2 61.5837 3.71969   1
   3  12  -2 58.3717 3.60862   1
  -3 -12  -2 62.7662 4.29099   8
  -3 -12  -2 62.6877 4.60410  13
   3  12  -2 64.4306 3.80766  10
  -3  12  -2 63.4356 3.89873   8
   3  12  -2 60.9926 4.20185  14
   3  12  -1 637.634 25.7713   1
   3 -12  -1 612.192 25.7246   1
   3  12  -1 638.922 26.1986   6
   3  12  -1 605.669 25.9965  10
  -3  12  -1 759.437 25.9213   8
  -3 -12  -1 750.434 26.1953   8
  -3 -12  -1 745.597 26.6526  12
  -3 -12  -1 740.923 26.4251  11
   3  12  -1 626.119 26.0702  14
   3 -12   0 1625.90 61.1471   4
  -3 -12   0 1626.03 61.6734  12
   3  12   0 1639.41 61.4197  10
  -3 -12   0 1640.05 61.7056  11
   3 -12   1 753.266 27.4597   4
   3  12   1 738.834 27.7158  10
  -3 -12   2 63.2798 4.87727  11
   3  12   2 70.6336 4.23330   9
   3  12   2 77.6985 4.42938  10
  -3 -12   2 61.6720 4.21693   7
   3 -12   3 26.3431 3.23740   4
  -3 -12   3 46.2742 4.44670  11
   3  12   3 27.1217 3.35355   9
  -3  12   3 52.7972 3.90442   9
  -3 -12   3 49.3512 3.96167   7
   3 -12   3 26.7595 3.58076  15
   3  12   3 21.3817 3.52044  15
  -3 -12   4 88.4128 6.44784  11
   3  12   4 76.2986 5.71569   9
  -3  12   4 90.0586 6.02533   9
  -3 -12   4 95.9376 6.24750   7
   3 -12   4 85.4549 5.53757   4
   3  12   4 88.9245 5.20771   4
   3  12   4 91.4058 6.91248  21
   3 -12   4 88.7999 6.03216  15
   3  12   4 80.8029 5.98517  15
   3 -12   5 263.929 11.7083   4
  -3  12   5 237.668 12.4123   7
   3  12   5 242.220 10.9611   4
  -3 -12   5 234.389 12.3075  11
  -3  12   5 234.342 12.0275   9
  -3 -12   5 213.852 12.1242   7
   3  12   5 251.518 12.1514   9
   3 -12   5 263.756 12.2292  15
   3  12   5 257.757 12.4606  15
  -3  12   6 13.9069 4.08521   7
  -3  12   6 19.0303 3.92396   9
   3  12   6 16.4457 4.05872  15
   3  12   7 4.65349 2.81950  15
   3 -13  -7 55.6383 4.13517   3
   3  13  -7 47.9445 4.02274   3
  -3 -13  -7 47.8762 4.23368   3
  -3  13  -7 49.7482 4.27129   3
  -3  13  -7 49.4934 4.53041  16
  -3  13  -7 40.6161 4.49825  14
   3  13  -7 54.1690 4.40538  16
   3 -13  -6 112.563 6.91418   3
  -3 -13  -6 101.519 7.00251   3
  -3  13  -6 101.504 7.02684   3
   3  13  -6 108.508 6.79251   3
   3 -13  -6 108.752 7.25139  19
   3  13  -6 113.205 7.38005  16
  -3  13  -6 115.917 7.67354  16
  -3  13  -6 94.3989 7.43311  14
   3  13  -6 116.761 7.26420  14
  -3 -13  -5 107.009 7.90100  13
   3 -13  -5 174.212 8.53681   3
   3  13  -5 176.235 8.59843   3
   3 -13  -5 153.974 8.02815   1
  -3  13  -5 99.6716 7.92806   5
   3  13  -5 167.566 8.23884   1
   3 -13  -5 168.504 8.31385  23
   3 -13  -5 168.351 9.32492  19
   3  13  -5 176.681 9.28149  16
  -3  13  -5 104.189 8.46385  14
   3  13  -5 173.715 9.08168  14
  -3  13  -4 6.93328 3.38572  14
   3  13  -4 6.91809 2.50225   1
   3 -13  -4 4.99627 2.44714   1
   3 -13  -4 7.09017 2.76629   3
   3  13  -4 6.69026 2.86571   3
  -3  13  -4 6.32288 3.07012   5
   3 -13  -4 8.52435 3.86518  19
   3 -13  -4 4.42463 2.99248  23
   3  13  -4 8.05727 3.27211  14
   3  13  -4 2.44243 3.63797  16
  -3 -13  -3 266.695 11.9480  13
  -3  13  -3 254.135 11.3860   8
  -3 -13  -3 256.629 11.6701   8
   3  13  -3 255.833 11.0684   1
   3 -13  -3 259.494 11.1336   1
   3 -13  -3 252.016 12.0948  19
   3  13  -3 258.463 12.0871  16
  -3  13  -3 276.113 12.0556  14
   3 -13  -3 249.314 12.0114  17
   3  13  -3 257.412 11.8127  14
   3 -13  -2 17.8765 2.17309   1
   3  13  -2 16.9985 2.83900   6
   3  13  -2 15.8613 2.14830   1
  -3 -13  -2 13.9039 3.12773  13
   3  13  -2 15.5200 2.50785  10
  -3  13  -2 15.2198 2.37189   8
  -3 -13  -2 13.0665 2.73467   8
   3  13  -2 15.1718 2.88232  14
   3 -13  -1 144.079 6.61390   1
   3  13  -1 139.888 7.27216   6
   3  13  -1 147.493 6.68141   1
   3  13  -1 145.788 7.07405  10
  -3  13  -1 152.679 6.65236   8
  -3 -13  -1 154.096 6.93287   8
  -3 -13  -1 147.145 7.34679  11
   3  13  -1 157.169 7.19712  14
   3 -13   0 412.743 16.4476   4
   3  13   0 414.745 16.7228  10
  -3 -13   0 402.646 17.0076  12
  -3 -13   0 420.706 17.1306  11
   3 -13   1 144.232 6.84968   4
   3  13   1 139.082 6.97536  10
  -3 -13   1 144.125 7.50516  11
  -3 -13   2 20.6035 3.36014  11
   3  13   2 17.9256 2.63002   9
   3  13   2 15.1547 2.67627  10
   3 -13   3 256.090 11.7559   4
  -3 -13   3 274.861 12.6084  11
   3  13   3 262.401 11.9130   9
  -3  13   3 265.694 11.9891   9
  -3 -13   3 266.780 12.0188   7
   3 -13   3 272.460 12.1119  15
   3  13   3 276.757 12.4781  15
   3  13   4 6.77040 2.95467   9
  -3 -13   4 8.81118 3.51529  11
  -3  13   4 5.40615 3.07732   9
   3 -13   4 11.8820 2.88553   4
   3  13   4 10.5779 2.50516   4
  -3 -13   4 7.30209 3.17854   7
   3  13   4 4.48740 3.91609  21
   3 -13   4 6.37239 3.27610  15
   3  13   4 9.99205 3.69384  15
  -3 -13   5 168.667 8.77730  11
   3  13   5 113.527 7.50011   9
  -3  13   5 148.067 8.19321   9
  -3 -13   5 165.844 8.61477   7
   3 -13   5 114.472 7.10105   4
   3  13   5 110.309 6.42022   4
  -3  13   5 161.209 8.82502   7
   3  13   5 89.2963 8.35513  21
   3 -13   5 115.053 7.67443  15
   3  13   5 119.168 7.89368  15
  -3  13   6 105.797 7.05032   9
  -3  13   6 105.660 7.44904   7
   3  13   6 103.010 6.90477   9
   3  13   6 105.213 7.02742  15
   3  13   7 46.6215 4.00725  15
   3 -14  -7 11.4609 2.64587   3
   3  14  -7 12.4993 2.71728   3
  -3 -14  -7 12.5019 2.84855   3
  -3  14  -7 6.85607 2.69902   3
   3 -14  -7 11.1963 2.96259  19
   3  14  -7 8.78388 3.05746  16
  -3  14  -7 15.5734 3.42315  16
  -3  14  -7 12.5209 3.28466  14
  -3  14  -6 23.6189 4.58154  14
   3  14  -6 14.1107 4.18834  16
   3  14  -6 19.1379 4.00511  14
  -3  14  -6 23.9906 4.63614  16
  -3 -14  -5 203.221 9.67491  13
  -3  14  -5 195.521 9.73350   5
   3 -14  -5 177.942 9.15840   3
   3  14  -5 170.348 9.20032   3
   3 -14  -5 153.874 8.72465   1
   3  14  -5 163.005 8.80215   1
   3 -14  -5 177.357 10.0657  19
   3 -14  -5 166.154 8.95706  23
   3  14  -5 180.697 9.94011  16
  -3  14  -5 199.351 10.3599  14
   3  14  -5 178.900 9.72856  14
  -3  14  -4 33.6386 4.46440  14
  -3  14  -4 37.5530 4.47658   5
   3  14  -4 39.0688 3.86586   3
   3 -14  -4 42.0947 3.84045   3
   3 -14  -4 42.5407 3.54955   1
   3  14  -4 41.9800 3.75211   1
   3 -14  -4 37.3732 4.84183  19
   3 -14  -4 42.1382 4.18633  23
   3  14  -4 40.8448 4.84170  16
   3  14  -4 42.5805 4.45096  14
  -3 -14  -3 292.671 12.5425  13
  -3  14  -3 294.736 11.9141   8
  -3 -14  -3 292.111 12.1431   8
   3 -14  -3 247.628 11.3283   1
   3  14  -3 241.622 11.3160   1
   3 -14  -3 256.430 12.4911  19
   3  14  -3 279.541 12.4140  16
  -3  14  -3 293.156 12.4665  14
   3  14  -3 258.218 12.0911  14
   3 -14  -3 240.281 12.2577  17
   3  14  -2 84.4848 5.06974   6
   3 -14  -2 76.7731 4.23480   1
   3  14  -2 79.9930 4.24921   1
  -3  14  -2 68.7892 4.26220   8
  -3 -14  -2 70.8019 5.18021  13
  -3 -14  -2 65.8250 4.57441   8
   3  14  -2 83.7389 4.61951  10
   3  14  -2 81.2290 4.96626  14
   3 -14  -1 164.476 7.65435   1
   3  14  -1 175.090 7.64893   1
   3  14  -1 160.697 8.30278   6
   3  14  -1 179.301 8.19321  10
  -3  14  -1 193.655 7.73114   8
  -3 -14  -1 188.962 8.05082   8
  -3 -14  -1 181.482 8.47189  11
   3 -14   0 2.55469 2.13319   4
  -3 -14   0 5.40737 2.73503  11
   3  14   0 2.80214 2.49077  10
  -3 -14   0 2.49540 2.90105  12
   3 -14   1 189.336 8.39851   4
   3  14   1 197.485 8.59017  10
  -3 -14   1 159.492 8.69331  11
  -3 -14   2 74.5243 5.27359  11
   3  14   2 68.1844 4.45914  10
   3  14   2 71.2320 4.39161   9
  -3 -14   3 247.038 13.0905  11
   3  14   3 299.892 12.9156   9
   3 -14   3 302.709 12.7675   4
   3  14   3 295.502 13.5575  21
   3 -14   3 297.683 13.0382  15
   3  14   3 293.156 13.3099  15
   3  14   4 38.1677 4.06452   9
  -3 -14   4 40.5644 4.99837  11
  -3  14   4 44.6372 4.50944   9
  -3 -14   4 39.2551 4.40904   7
   3 -14   4 38.5167 3.85552   4
   3  14   4 37.1176 3.56167   4
   3  14   4 32.5352 5.29947  21
   3  14   4 33.8230 4.57973  15
   3 -14   4 39.9178 4.37185  15
  -3 -14   5 175.531 10.4575  11
   3  14   5 193.568 10.3234   9
  -3  14   5 176.735 10.2035   9
  -3  14   5 180.610 10.4586   7
   3 -14   5 217.666 9.95129   4
   3  14   5 188.860 9.08152   4
   3  14   5 186.919 11.4540  21
   3 -14   5 216.859 10.6089  15
   3  14   5 209.216 10.6872  15
  -3  14   6 21.7298 4.30755   7
  -3  14   6 10.9915 3.59689   9
   3  14   6 21.2703 4.02490   9
   3  14   6 26.8337 4.27323  15
   3  14   7 12.4091 2.95465  15
   3  15  -7 9.94570 2.47117   3
  -3  15  -7 8.05508 2.60106   3
   3 -15  -7 12.7837 2.88883  19
   3  15  -7 18.5217 3.26932  16
  -3  15  -7 7.09626 3.03097  14
  -3  15  -7 9.55494 3.22915  16
   3  15  -6 5.02821 3.58918  14
  -3  15  -6 5.57247 3.90045  14
  -3 -15  -5 66.4066 5.78545  13
  -3  15  -5 63.9864 5.76658   5
   3  15  -5 82.2181 5.63454   3
   3  15  -5 84.7502 5.47839   1
   3 -15  -5 81.2212 5.70481  23
   3 -15  -5 89.8934 6.88833  19
   3  15  -5 87.8543 6.69573  16
  -3  15  -5 70.2581 6.44475  14
   3  15  -5 87.6641 6.34386  14
   3  15  -4 144.058 7.39692   3
  -3  15  -4 101.560 7.60573   5
   3 -15  -4 135.913 7.03091   1
   3  15  -4 133.161 7.02404   1
   3 -15  -4 166.218 8.77769  19
   3 -15  -4 134.045 7.66901  23
   3  15  -4 141.483 8.23537  16
  -3 -15  -3 467.617 19.5041   8
  -3 -15  -3 486.590 19.9319  13
   3  15  -3 480.855 19.1033   3
   3  15  -3 489.693 19.8287   6
   3  15  -3 451.986 18.9378   1
  -3  15  -3 492.060 19.9757   5
   3 -15  -3 468.900 19.6582  23
   3 -15  -3 463.258 20.1399  19
   3  15  -3 473.983 19.8714  16
   3 -15  -3 435.144 19.8476  17
   3  15  -3 474.866 19.6920  14
  -3  15  -3 494.842 19.9787  14
  -3 -15  -2 548.702 22.8647   8
   3  15  -2 648.916 22.9944  10
  -3 -15  -2 525.571 23.2752  13
  -3  15  -2 533.251 22.5365   8
   3  15  -2 612.645 22.5774   1
   3 -15  -2 594.164 23.5238  19
  -3  15  -2 507.579 23.0114  14
   3 -15  -2 617.963 23.4417  17
   3  15  -2 631.870 23.3249  14
   3  15  -1 46.5746 3.23216   1
   3  15  -1 41.5068 3.91994   6
   3 -15  -1 41.3844 3.16709   1
  -3 -15  -1 76.4242 3.90651   8
   3  15  -1 46.0423 3.85055  10
  -3 -15  -1 75.5677 4.49265  11
   3 -15   0 461.012 18.6635   4
   3  15   0 476.642 18.9425  10
  -3 -15   0 469.438 19.2435  12
  -3 -15   0 469.646 19.3023  11
  -3  15   1 41.8510 3.16341   5
  -3 -15   1 56.4533 4.33893  11
   3 -15   2 528.509 22.3814   4
  -3 -15   2 616.838 23.2329  11
   3  15   2 531.762 22.3899  10
   3  15   2 534.710 22.2289   9
  -3  15   2 604.629 22.0869  10
   3 -15   3 485.951 20.0582   4
   3  15   3 505.613 20.8282  21
   3 -15   3 476.308 20.2819  15
   3  15   3 487.271 20.6413  15
  -3 -15   4 139.859 7.89581  11
   3  15   4 104.833 6.73251   9
  -3  15   4 148.556 7.63713   9
   3  15   4 105.935 6.12524   4
   3 -15   4 102.951 6.60229   4
   3  15   4 95.3625 7.61652  21
   3 -15   4 99.9302 6.74693  15
   3  15   4 103.773 7.17540  15
   3  15   5 66.1105 5.75478   9
  -3  15   5 88.3353 6.35388   9
  -3 -15   5 87.4105 6.49060  11
  -3  15   5 85.9269 6.44463   7
   3 -15   5 63.9602 5.14809   4
   3  15   5 64.7889 4.57958   4
   3  15   5 66.9243 6.82399  21
   3  15   5 65.5317 6.11623  15
  -3  15   6 4.46739 3.78992   7
  -3  15   6 6.20860 3.42912   9
   3  15   6 3.53978 3.27166   9
   3  15   7 8.89357 2.79607  15
  -3  16  -7 24.1087 2.78060   3
   3 -16  -7 20.6437 3.22881  19
   3  16  -7 24.6713 3.46473  16
  -3  16  -7 19.6567 3.42875  14
  -3  16  -7 29.4336 3.63450  16
   3  16  -6 13.9288 3.38223   3
  -3  16  -6 10.4785 3.37395   3
   3  16  -6 18.3402 4.06298  14
  -3  16  -6 14.5298 4.19140  14
  -3 -16  -5 111.501 6.98050  13
   3  16  -5 97.8912 6.39947   3
   3  16  -5 90.4092 5.94449   1
  -3  16  -5 110.337 7.14707   5
   3 -16  -5 97.6670 6.40413  23
   3 -16  -5 103.301 7.66801  19
   3  16  -5 103.703 7.29482  16
   3  16  -5 101.550 7.00488  14
  -3  16  -5 107.850 7.45345  14
  -3 -16  -4 69.1590 5.63096  13
   3  16  -4 78.0807 5.05021   3
  -3  16  -4 65.5274 5.72789   5
   3  16  -4 68.8076 4.72086   1
   3 -16  -4 77.1570 6.50252  19
   3 -16  -4 68.9977 5.46932  23
   3  16  -4 75.0555 5.99029  16
  -3 -16  -3 20.8783 3.66597  13
  -3  16  -3 20.0757 3.76729  14
   3  16  -3 20.5474 2.56231   1
   3  16  -3 19.8597 2.85421   3
   3  16  -3 23.8442 3.53547   6
  -3  16  -3 22.2446 3.70991   5
   3 -16  -3 25.4613 3.67241  23
   3 -16  -3 24.0276 3.86195  19
   3  16  -3 18.3160 3.52860  16
   3  16  -3 20.2010 3.28982  14
   3 -16  -3 20.5850 3.86421  17
  -3  16  -2 23.3964 3.36543  14
  -3 -16  -2 22.0600 3.60526  13
   3  16  -2 22.0262 2.94414  10
  -3  16  -2 23.6098 2.44335   8
  -3 -16  -2 26.8479 2.92665   8
   3  16  -2 24.4249 2.49466   1
   3 -16  -2 24.6321 3.65349  19
   3  16  -2 22.2266 3.36261  16
   3  16  -2 21.4612 3.09005  14
   3 -16  -2 23.4191 3.46545  17
   3  16  -1 56.9521 3.35533   1
   3  16  -1 53.6723 4.16071   6
  -3  16  -1 54.7655 3.20450   8
  -3 -16  -1 54.3397 3.68286   8
   3  16  -1 59.1687 4.15070  10
  -3 -16  -1 57.0691 4.41903  11
   3  16   0 150.681 7.54188  10
  -3  16   0 149.607 6.38862   8
  -3 -16   0 168.415 7.96052  12
  -3 -16   0 153.204 7.94783  11
  -3  16   1 49.8824 3.31824   5
   3  16   1 56.0229 4.06953  10
  -3 -16   1 59.3575 4.43679  12
  -3 -16   1 49.7218 4.45661  11
   3 -16   2 27.3736 3.13542   4
  -3 -16   2 19.5373 3.66594  11
   3  16   2 25.2694 2.91069   9
   3  16   2 21.5640 3.06300  10
  -3  16   2 21.0805 2.42328  10
   3 -16   3 20.5708 3.11456   4
   3  16   3 22.2682 4.24300  21
   3 -16   3 18.3389 2.84996  18
   3  16   3 18.0640 3.77686  15
   3  16   4 61.6384 5.32710   9
  -3  16   4 77.8150 5.89573   9
  -3 -16   4 78.9097 6.08572  11
   3 -16   4 74.9294 5.35272   4
   3  16   4 76.1193 4.84165   4
   3  16   4 70.6280 6.76866  21
   3  16   4 69.6383 6.02809  15
   3  16   5 106.556 7.06596   9
  -3  16   5 98.3645 6.99958   9
  -3 -16   5 104.330 7.31533  11
  -3  16   5 101.353 7.29652   7
   3  16   5 106.566 8.16737  21
   3  16   5 116.643 7.53906  15
  -3  16   6 18.5500 4.29094   7
  -3  16   6 13.3266 3.66886   9
   3  16   6 8.81181 3.49126   9
   3  16   7 23.0514 3.15479  15
  -3  17  -7 18.8220 2.31782   3
   3  17  -7 10.0651 2.29039   2
   3 -17  -7 15.0353 3.06725  19
   3  17  -7 13.6496 2.95722  16
  -3  17  -7 20.3349 3.38534  16
   3  17  -6 89.7080 5.60902   3
  -3  17  -6 88.9746 5.79982   3
   3 -17  -6 68.0592 6.32031  19
  -3  17  -6 96.3101 6.78893  14
   3  17  -6 79.2911 6.12919  14
  -3 -17  -5 58.5985 5.31692  13
   3  17  -5 63.0104 4.85556   3
  -3  17  -5 52.2464 4.95079   3
   3  17  -5 55.8614 4.41186   1
  -3  17  -5 47.0287 5.21032   5
   3 -17  -5 59.5231 5.87622  19
   3  17  -5 60.5532 5.81599  16
  -3  17  -5 46.1573 5.42358  14
   3  17  -5 60.4882 5.61988  14
  -3 -17  -4 11.5496 3.33141  13
  -3  17  -4 11.7861 3.97390   5
   3  17  -4 11.9773 2.57458   1
   3  17  -4 11.5838 3.34358   6
   3  17  -4 15.0177 3.02666   3
   3 -17  -4 13.8240 3.39930  23
   3 -17  -4 14.2996 4.20585  19
   3  17  -4 9.60497 3.95785  16
  -3 -17  -3 369.906 17.0105  13
   3  17  -3 420.478 17.1741   6
   3  17  -3 393.347 16.0478   1
  -3  17  -3 382.660 17.1461   5
   3 -17  -3 399.078 16.9421  23
   3 -17  -3 419.063 17.4080  19
   3  17  -3 397.894 17.0952  16
   3 -17  -3 386.324 17.2752  17
   3  17  -3 391.633 16.8936  14
  -3  17  -3 367.613 16.9422  14
  -3 -17  -2 71.9812 4.97659  13
   3  17  -2 65.0525 4.35402  10
   3  17  -2 59.5839 3.74548   1
  -3  17  -2 68.9958 4.90945   5
   3 -17  -2 56.6778 4.91165  18
  -3 -17  -2 70.3647 5.35196  20
   3 -17  -2 63.0907 4.90856  19
   3  17  -2 60.6401 4.75702  16
   3 -17  -2 58.8691 4.71087  17
   3  17  -2 58.8268 4.54400  14
  -3  17  -2 77.5428 4.84527  14
   3  17  -1 1184.72 49.4021   6
   3  17  -1 1337.07 48.5893   1
   3  17  -1 1339.25 49.4190  10
  -3 -17  -1 1281.16 49.5404  11
  -3  17  -1 1277.44 48.9830  14
  -3  17   0 573.357 22.3443   5
  -3 -17   0 572.857 22.8201  12
  -3 -17   0 553.324 22.9124  11
   3  17   0 568.478 22.5984  10
  -3  17   0 554.254 21.7256  14
  -3  17   1 1297.07 50.0706   5
   3  17   1 1319.93 50.6933  10
  -3 -17   1 1382.62 50.9037  12
  -3 -17   1 1330.52 51.0914  11
   3 -17   2 77.0570 4.65574   4
   3  17   2 61.9014 4.52442  10
   3  17   2 68.4423 4.37325   9
  -3  17   2 54.2070 3.89404  10
  -3 -17   2 57.6407 4.89266  11
   3 -17   3 365.141 15.4755   4
   3 -17   3 346.142 14.9535  18
   3  17   3 356.685 16.2095  21
   3  17   3 363.545 16.0379  15
  -3 -17   4 12.2297 4.20087  11
   3  17   4 10.5343 3.53633   9
  -3  17   4 19.6641 3.96416   9
   3 -17   4 16.8174 3.46420   4
   3  17   4 8.89588 2.57436   4
   3  17   4 18.6946 4.92482  21
   3  17   4 12.8324 3.98857  15
   3  17   5 48.2279 4.94252   9
  -3  17   5 62.4479 5.66396   9
  -3 -17   5 67.4435 5.87008  11
  -3  17   5 63.7299 5.91113   7
   3  17   5 42.7067 6.11868  21
   3  17   5 50.5829 5.55803  15
  -3  17   6 86.0651 6.32782   9
  -3  17   6 87.4399 6.78686   7
   3  17   6 80.2663 6.11212   9
   3  17   7 17.6893 2.83105  15
   3 -18  -7 7.29235 2.61729  19
   3  18  -7 9.91549 2.91911  16
  -3  18  -7 5.83077 2.86771  16
   3 -18  -6 28.3911 4.61445  19
   3  18  -6 31.2041 4.59061  16
   3  18  -6 29.8737 4.24266  14
  -3  18  -6 31.9587 4.44135  14
  -3  18  -6 28.3431 4.81933  16
  -3 -18  -5 108.129 7.04054  13
   3  18  -5 95.3324 6.14097   3
  -3  18  -5 103.766 7.08730   5
   3 -18  -5 95.0975 7.49345  19
   3  18  -5 104.190 7.37359  16
  -3  18  -5 110.251 7.49555  14
   3  18  -5 107.929 7.13540  14
  -3  18  -4 31.5112 4.86180  14
  -3 -18  -4 44.1201 4.72070  13
  -3  18  -4 41.1418 4.95595   5
   3  18  -4 42.5027 4.40796   6
   3  18  -4 34.4174 3.53054   1
   3 -18  -4 39.3066 5.13962  19
   3 -18  -4 37.4158 4.38709  23
   3  18  -4 36.6802 4.87190  16
   3  18  -4 41.7131 4.53217  14
  -3 -18  -3 150.546 9.00350  13
   3  18  -3 202.973 9.44724   6
  -3  18  -3 155.519 9.16980   5
   3 -18  -3 199.995 9.32205  23
  -3 -18  -3 121.655 9.11860  20
   3 -18  -3 196.831 9.73396  19
   3  18  -3 201.539 9.45837  16
  -3  18  -3 161.068 9.01472  14
   3  18  -3 199.294 9.17804  14
   3 -18  -3 184.143 9.54063  17
  -3 -18  -2 69.0911 5.23348  13
   3  18  -2 82.2041 5.00146  10
   3  18  -2 77.3947 5.42274   6
  -3  18  -2 74.4384 5.43173   5
   3 -18  -2 89.3136 5.63910  19
  -3 -18  -2 71.3301 5.53126  20
   3 -18  -2 72.1860 5.48045  18
   3  18  -2 81.9923 5.29389  16
   3 -18  -2 79.1276 5.42286  17
  -3  18  -2 71.9950 5.07921  14
   3  18  -2 85.9861 5.16853  14
  -3 -18  -1 9.62660 2.86804  11
  -3  18  -1 6.50541 2.30502  14
   3  18  -1 4.29296 2.71593  10
   3 -18  -1 4.54854 3.17575  18
   3 -18  -1 3.30377 2.69415  17
   3  18   0 36.0578 3.77971  10
  -3 -18   0 36.7840 3.94011  12
  -3 -18   0 39.7301 4.06248  11
  -3  18   0 38.8259 3.51392   5
  -3 -18   1 1.07800 2.75144  11
   3  18   1 4.18037 2.56712  10
  -3 -18   1 7.10217 2.87164  12
   3 -18   1 3.88474 2.48241   4
  -3  18   1 5.00506 1.95895   5
   3  18   2 65.0627 4.59790   9
  -3  18   2 72.9617 4.45244  10
  -3 -18   2 82.5880 5.71769  11
   3 -18   2 74.9183 4.98860   4
   3 -18   2 71.7811 4.85212  18
   3  18   3 158.353 8.34704   9
   3 -18   3 148.174 8.26825   4
   3  18   3 150.382 9.02846  21
   3  18   3 152.970 8.83672  15
   3  18   4 43.9719 4.42815   9
  -3 -18   4 41.0617 5.12149  11
  -3  18   4 39.9133 4.87914   9
   3  18   4 47.2512 3.96297   4
   3 -18   4 42.6815 4.43861   4
   3  18   4 49.4002 5.88073  21
   3  18   4 42.9701 5.00811  15
   3  18   5 105.112 6.94608   9
  -3  18   5 94.5322 7.02004   9
  -3 -18   5 91.4136 6.98839  11
  -3  18   5 104.884 7.51978   7
   3  18   5 98.1923 8.05442  21
   3  18   5 113.124 7.42647  15
  -3  18   6 26.4021 4.48855   7
   3  18   6 27.4885 4.14529  15
   3  18   7 8.02549 2.44292  15
   3 -19  -7 1.01926 2.56246  19
  -3  19  -7 3.75014 2.69119  16
   3  19  -7 3.60106 2.62902  16
   3 -19  -6 14.9735 3.95793  19
  -3  19  -6 10.9398 3.78820  14
   3  19  -6 10.7957 3.61607  14
   3  19  -6 15.2801 3.80143  16
  -3  19  -6 11.6651 4.24527  16
  -3 -19  -5 46.7444 4.75078  13
  -3  19  -5 49.1367 4.98383   5
   3 -19  -5 31.4123 5.20769  19
   3  19  -5 36.6698 5.05369  16
   3  19  -5 29.1594 4.58598  14
  -3  19  -5 42.7457 5.59087  16
  -3  19  -5 40.1480 5.12150  14
  -3 -19  -4 42.5683 4.83761  13
   3  19  -4 55.3731 4.96841   6
  -3  19  -4 45.3728 5.36276   5
   3 -19  -4 57.4857 5.05041  23
   3 -19  -4 53.3991 5.79720  19
   3  19  -4 56.0935 5.45887  16
  -3  19  -4 51.7382 5.29199  14
   3  19  -4 64.7574 5.29446  14
  -3  19  -3 146.652 8.26153   5
   3  19  -3 130.763 7.74713   6
  -3 -19  -3 145.999 8.58703  20
   3 -19  -3 125.821 7.91732  19
   3 -19  -3 129.783 7.59542  23
   3  19  -3 129.053 7.64560  16
   3 -19  -3 126.090 7.84662  17
   3  19  -3 133.709 7.49385  14
  -3  19  -3 147.276 7.97899  14
   3  19  -2 76.8246 4.70924  10
  -3 -19  -2 53.9729 4.92361  13
  -3  19  -2 53.9431 4.85039   5
   3  19  -2 67.4639 5.06396   6
   3 -19  -2 65.5504 5.23526  18
  -3 -19  -2 50.6445 4.85691  20
   3 -19  -2 74.3251 5.25641  19
   3  19  -2 72.6566 4.86535  16
  -3  19  -2 43.9230 4.38891  14
   3 -19  -2 76.1002 5.25649  17
   3  19  -2 74.2453 4.75808  14
   3  19  -1 113.112 6.45228  10
  -3 -19  -1 118.383 6.76372  11
   3 -19  -1 119.606 6.67095  19
   3 -19  -1 106.595 6.78922  18
   3 -19  -1 119.116 6.48882  17
  -3  19  -1 120.369 6.06398  14
  -3  19   0 1.09263 2.44755   5
  -3 -19   0 2.62704 2.99741  11
  -3 -19   0 3.77767 2.81571  12
   3  19   0 5.50754 2.82379  10
   3 -19   0 1.93002 2.99686  18
   3 -19   0 1.27126 2.39485  17
  -3 -19   1 123.271 7.18120  11
  -3 -19   1 119.012 6.80046  12
   3 -19   1 118.844 6.64412  18
  -3  19   1 118.311 5.96898   5
   3  19   2 47.1187 4.00109   9
  -3 -19   2 67.7736 4.69527  12
  -3  19   2 67.8121 4.18172  10
   3  19   2 50.0006 4.47450  21
   3 -19   2 52.0391 4.37767  18
   3 -19   2 55.9000 4.49855   4
   3  19   3 149.076 8.04907   9
   3  19   3 148.181 7.69030  10
  -3 -19   3 133.451 8.32013  11
   3 -19   3 149.750 8.03118   4
   3  19   3 153.639 8.64301  21
   3  19   4 50.5695 4.76169   9
  -3  19   4 55.5934 5.31941   9
  -3 -19   4 58.7584 5.44429  11
   3  19   4 46.1091 4.17267   4
   3  19   4 46.4287 5.64280  21
   3  19   4 43.1545 5.31325  15
  -3  19   5 25.7360 4.86553   7
   3  19   5 51.2358 4.75401   9
  -3  19   5 36.3403 4.80454   9
   3  19   5 44.6665 5.13777  15
  -3  19   6 11.8705 3.98684   7
   3  19   6 7.02843 3.51108  15
   3  19   7 3.38783 2.24844  15
   3 -20  -7 1.57632 2.41751  19
   3  20  -7 4.53839 2.56293  16
  -3  20  -7 4.59727 2.65799  16
   3 -20  -6 43.9675 4.87367  19
   3  20  -6 46.8684 4.88061  16
  -3  20  -6 46.1859 5.22496  16
   3  20  -6 54.5808 4.85575  14
  -3  20  -6 35.2232 4.81422  14
  -3 -20  -5 24.3308 4.19093  13
  -3  20  -5 23.2179 4.22919   5
   3 -20  -5 23.2561 4.81064  19
   3  20  -5 22.0195 4.18602  14
   3  20  -5 26.8618 4.64423  16
  -3  20  -5 22.8207 4.42330  14
  -3  20  -5 18.6433 4.58510  16
  -3 -20  -4 6.46309 3.32656  13
  -3  20  -4 6.92915 4.03957  14
   3  20  -4 11.2377 3.59866   6
  -3  20  -4 4.11704 3.67290   5
   3 -20  -4 7.35395 4.24100  19
   3 -20  -4 7.12111 3.44513  23
   3  20  -4 7.00320 4.10114  16
   3  20  -4 2.50255 3.30835  14
   3  20  -3 187.248 10.2493   6
  -3  20  -3 236.771 10.9376   5
   3 -20  -3 208.147 10.6255  19
  -3 -20  -3 197.374 10.9042  20
   3 -20  -3 200.238 10.2693  23
   3  20  -3 202.546 10.0583  14
   3  20  -3 197.764 10.2407  16
   3 -20  -3 183.637 10.4967  17
  -3  20  -3 220.468 10.4717  14
  -3 -20  -2 36.7338 4.13920  13
  -3  20  -2 35.3048 4.16501   5
   3  20  -2 27.6640 3.94337   6
   3 -20  -2 23.9782 3.87172  19
  -3 -20  -2 20.8075 3.89507  20
   3  20  -2 26.6831 3.64245  16
   3  20  -2 28.2851 3.41599  14
   3 -20  -2 24.2764 3.85926  18
  -3  20  -2 34.2288 3.70696  14
   3 -20  -2 28.1385 3.87382  17
  -3 -20  -1 206.488 10.5665  11
   3  20  -1 253.847 10.8258   6
   3 -20  -1 236.870 10.6578  19
  -3 -20  -1 205.418 10.4933  20
   3 -20  -1 235.631 10.9428  18
  -3  20  -1 211.088 9.84215  14
   3 -20  -1 234.054 10.5409  17
  -3 -20   0 89.9516 5.68958  12
  -3 -20   0 86.1405 5.67530  11
  -3  20   0 78.4768 5.11153   5
   3 -20   0 84.2830 5.67005  18
   3 -20   0 82.4000 5.33299  17
  -3 -20   1 247.096 11.1809  12
  -3 -20   1 249.435 11.4325  11
   3 -20   1 216.198 10.9428  18
  -3  20   1 235.390 10.2476   5
   3  20   2 30.1345 3.77390  10
  -3  20   2 27.7707 3.20774  10
  -3 -20   2 30.8524 3.69210  12
   3 -20   2 31.0060 3.74651  18
   3  20   2 31.6893 3.91331  21
   3  20   3 224.581 10.8750   9
   3  20   3 230.688 10.6674  10
  -3 -20   3 212.837 11.3391  11
   3  20   3 222.697 11.4834  21
  -3 -20   4 10.0816 3.86523  11
   3  20   4 6.62652 3.14368   9
  -3  20   4 2.85501 3.69794   9
   3  20   4 8.77016 2.77070   4
   3  20   4 5.94278 4.48738  21
   3  20   4 7.96853 3.91526  15
  -3  20   5 20.5230 4.46400   7
  -3  20   5 27.2233 4.41291   9
   3  20   5 23.5852 4.03339   9
   3  20   5 21.0106 4.42387  15
   3  20   6 43.4944 4.74698  15
   3  20   7 3.43970 2.12618  15
   3 -21  -7 1.48664 2.19414  19
   3  21  -7 4.02621 2.42000  16
  -3  21  -7 2.59559 2.53138  16
   3 -21  -6 4.97807 3.64406  19
   3  21  -6 1.23638 3.10733  14
   3  21  -6 0.39849 3.36581  16
  -3  21  -6 2.57220 3.66210  16
  -3  21  -6 3.91035 3.35559  14
   3 -21  -5 5.64902 4.29291  19
  -3  21  -5 9.07749 4.03986  14
   3  21  -5 5.54139 3.79769  16
   3  21  -5 10.0969 3.71016  14
  -3  21  -5 12.2365 4.66565  16
  -3 -21  -4 15.6454 3.80158  13
   3  21  -4 15.1035 3.70751   6
  -3  21  -4 15.6403 4.35978   5
   3 -21  -4 17.2511 3.81829  23
   3 -21  -4 13.5700 4.53705  19
   3  21  -4 16.6096 4.13677  16
   3  21  -4 15.8502 3.80001  14
  -3  21  -4 14.6247 4.23862  14
  -3 -21  -3 21.2775 3.97300  13
  -3  21  -3 17.7370 3.77899  14
   3  21  -3 15.2532 3.67587   6
  -3  21  -3 22.8581 4.12797   5
   3 -21  -3 11.8904 3.61273  23
   3 -21  -3 25.9032 4.57749  19
  -3 -21  -3 11.9881 4.38116  20
   3  21  -3 12.4633 3.56063  16
   3  21  -3 21.9927 3.61918  14
   3 -21  -3 13.8687 4.09069  17
  -3 -21  -2 65.3804 5.05447  13
   3  21  -2 55.4779 4.91396   6
  -3  21  -2 70.8227 5.41290   5
  -3 -21  -2 60.3823 5.41500  20
   3 -21  -2 50.6741 5.01058  19
   3 -21  -2 59.6770 5.07667  18
   3  21  -2 58.3506 4.70810  16
  -3  21  -2 64.2588 4.58530  14
   3 -21  -2 56.2499 5.01777  17
   3  21  -2 57.0827 4.60007  14
  -3 -21  -1 43.4665 4.23598  11
   3  21  -1 44.6826 4.26298   6
  -3  21  -1 41.9500 4.20772   5
   3 -21  -1 40.1714 4.20086  19
  -3 -21  -1 45.7720 4.45665  20
   3 -21  -1 42.2245 4.60614  18
   3 -21  -1 39.1096 3.80764  20
   3 -21  -1 43.9182 4.19052  17
  -3  21  -1 46.2265 3.59039  14
  -3 -21   0 37.8989 4.24781  11
  -3 -21   0 43.8868 3.89454  20
   3 -21   0 45.5259 3.78117  20
   3 -21   0 40.8593 4.31245  18
   3 -21   0 48.2136 4.33077  17
  -3 -21   1 40.3406 4.26961  12
  -3 -21   1 44.1813 3.73838  20
   3 -21   1 47.3296 4.53178  18
  -3  21   1 43.1050 3.33618   5
   3  21   2 73.7450 4.97384  10
  -3 -21   2 49.8493 4.81366  12
   3  21   2 69.1442 5.23062  21
   3 -21   2 65.1269 4.92839  18
   3  21   3 16.1318 3.33857  10
   3  21   3 23.8440 3.68844   9
  -3 -21   3 17.5852 4.33141  11
   3  21   3 27.0287 4.34386  21
  -3 -21   4 10.6458 4.08508  11
   3  21   4 22.0492 3.84923   9
  -3  21   4 14.6564 4.18222   9
   3  21   4 20.2777 3.23530   4
   3  21   4 11.8266 4.37236  21
   3  21   4 14.3807 4.28799  15
  -3  21   5 8.58399 4.28754   7
   3  21   5 9.07999 3.46510   9
  -3  21   5 8.66498 3.84357   9
   3  21   5 8.41746 3.92837  15
   3  21   6 2.00487 3.20386  15
   3  21   7 0.87610 1.87095  15
  -3 -22  -7 1.60660 2.28037  19
   3 -22  -7 3.08698 2.24889  19
   3  22  -7 0.98896 2.18361  16
  -3  22  -7 1.38031 2.33125  16
   3 -22  -6 31.4759 4.50082  19
   3  22  -6 28.2357 4.04816  16
  -3  22  -6 27.1758 4.44807  16
  -3  22  -6 36.3962 4.40875  14
   3 -22  -5 1.33608 3.91176  19
   3  22  -5 0.95040 3.68495  16
   3  22  -5 5.95160 3.50060  14
  -3  22  -5 2.31492 3.96550  16
  -3  22  -5 5.10984 3.78088  14
  -3 -22  -4 13.7747 3.77290  13
   3  22  -4 19.7505 3.97744   6
  -3  22  -4 9.54617 4.08999   5
   3 -22  -4 18.4905 4.54978  19
   3 -22  -4 19.4810 3.84036  23
  -3  22  -4 14.3936 4.30833  14
   3  22  -4 19.7132 4.22239  16
   3  22  -4 26.6310 4.08275  14
  -3 -22  -3 13.8645 3.72599  13
  -3  22  -3 16.3614 4.14515   5
   3  22  -3 18.1612 3.72305   6
  -3 -22  -3 13.4190 4.26825  20
   3 -22  -3 19.2758 4.07560  23
   3 -22  -3 18.4766 4.22317  19
   3  22  -3 18.3209 3.75424  16
   3 -22  -3 23.2056 4.23405  17
   3  22  -2 97.0645 5.98759  10
  -3 -22  -2 79.8025 5.95797  13
  -3  22  -2 78.2927 6.20887   5
   3  22  -2 84.0371 5.95122   6
   3 -22  -2 97.9574 6.25287  19
  -3 -22  -2 69.2564 6.12867  20
   3  22  -2 90.6303 5.76601  16
   3  22  -2 99.9245 5.79753  14
  -3  22  -2 68.1970 5.24984  14
   3 -22  -2 113.049 6.45794  17
  -3 -22  -1 20.0291 3.71101  13
   3  22  -1 18.4085 3.59534  10
   3  22  -1 14.2591 3.25853   6
  -3  22  -1 10.8262 3.34828   5
   3 -22  -1 16.4905 3.19009  20
  -3 -22  -1 19.0691 3.47356  20
   3 -22  -1 11.8510 3.17579  19
   3  22  -1 15.0783 2.92809  16
   3 -22  -1 14.5051 3.61274  18
   3 -22  -1 14.2722 3.50273  17
   3  22   0 401.409 18.0571  10
   3 -22   0 439.301 17.6778  20
   3 -22   0 394.688 18.1346  18
  -3 -22   0 432.795 17.8103  20
   3 -22   0 448.567 18.0361  17
   3  22   1 19.4346 3.48340  10
  -3 -22   1 14.8293 3.42835  12
   3  22   1 12.8478 3.11811  21
  -3 -22   1 15.3910 2.94869  20
   3 -22   1 14.9029 3.56533  18
   3  22   2 69.7087 5.50813  10
  -3 -22   2 89.4266 5.62365  12
  -3 -22   2 94.5494 6.39853  11
   3 -22   2 71.5836 5.58394  18
   3  22   2 79.6095 5.66086  21
  -3 -22   3 18.6671 4.28375  11
   3  22   3 17.3889 3.62751   9
   3  22   3 14.1152 3.16351  10
   3  22   3 14.1728 3.95725  21
  -3 -22   4 20.4850 4.25422  11
  -3  22   4 19.0825 4.07096   9
   3  22   4 13.1743 3.63770   9
   3  22   4 9.39574 2.82352   4
   3  22   4 11.4412 4.58988  21
   3  22   4 12.2263 3.98729  15
  -3  22   5 0.27523 3.71660   7
   3  22   5 2.12762 3.20867   9
  -3  22   5 1.08292 3.67451   9
   3  22   5 1.51861 3.69566  15
   3  22   6 23.5974 3.72430  15
   3  22   7 3.35527 1.83427  15
  -3 -23  -7 3.60449 2.24453  19
   3 -23  -7 3.42147 2.07417  19
  -3  23  -7 2.32798 2.25201  16
   3  23  -7-1.20754 1.96896  16
   3 -23  -6 29.1345 4.24093  19
   3  23  -6 27.1611 3.99886  16
  -3  23  -6 33.3655 4.40124  16
  -3  23  -6 31.1253 4.15446  14
   3 -23  -5 12.3822 4.49826  19
   3  23  -5 9.07654 3.89155  16
   3  23  -5 5.15393 3.54590  14
  -3  23  -5 2.72432 3.63914  14
  -3  23  -5 4.29783 4.04560  16
  -3 -23  -4 6.10679 3.45262  13
  -3  23  -4 1.88435 3.95682   5
   3 -23  -4-1.07877 4.09911  19
   3 -23  -4 3.50228 3.49153  23
   3  23  -4-0.70217 3.76062  16
   3  23  -4 1.16309 3.35974  14
  -3  23  -4 2.71421 3.78070  14
  -3 -23  -3 6.17857 3.37093  13
   3  23  -3 9.08208 3.53926   6
  -3  23  -3 5.63933 3.71677   5
   3 -23  -3 4.57675 3.49591  23
  -3 -23  -3 10.5798 4.70525  20
   3 -23  -3 10.1391 4.20151  19
   3  23  -3 4.33390 3.55483  16
   3 -23  -3 2.42012 3.75126  17
  -3  23  -2 22.1260 3.35448  14
   3  23  -2 25.3991 3.58940  10
   3  23  -2 21.9898 3.79014   6
  -3  23  -2 20.2011 3.87425   5
  -3 -23  -2 23.4190 4.43524  20
   3 -23  -2 22.5547 3.93075  19
   3  23  -2 24.8124 3.59198  14
   3  23  -2 26.9262 3.64847  16
   3 -23  -2 27.5471 4.19244  17
   3  23  -1 58.5646 4.90522  10
  -3 -23  -1 46.6123 4.76122  13
   3  23  -1 42.7272 4.40416   6
  -3  23  -1 52.0742 4.74612   5
  -3 -23  -1 49.1884 4.83874  20
   3 -23  -1 53.5741 5.08276  18
   3 -23  -1 49.3170 4.52695  19
   3 -23  -1 58.6616 4.45478  20
   3 -23  -1 58.3498 4.77798  17
   3  23  -1 57.2905 4.02853  16
   3  23   0 179.532 8.92547  10
  -3  23   0 171.950 8.58685   5
   3 -23   0 149.142 8.91172  18
   3  23   0 172.431 8.53733  21
  -3 -23   0 160.572 8.48446  20
   3 -23   0 169.984 8.32514  20
   3 -23   0 162.747 8.60697  17
   3  23   1 43.3939 4.41697  10
  -3  23   1 61.9279 4.66538  10
  -3 -23   1 45.3614 4.43363  12
  -3 -23   1 54.2738 5.18497  11
   3  23   1 40.6268 4.27306  21
   3 -23   1 38.7246 4.61230  18
  -3 -23   1 54.9428 4.26825  20
   3 -23   1 50.9919 4.50031  17
  -3 -23   2 20.7795 4.05579  11
   3  23   2 20.9987 3.70657  10
  -3 -23   2 25.4231 3.62639  12
  -3  23   2 25.6216 3.36037  10
   3  23   2 27.5494 4.02152  21
   3 -23   2 20.6128 3.48111  18
  -3 -23   3 1.51527 3.83981  11
   3  23   3 11.3148 3.50781   9
   3  23   3 9.54593 3.28500  10
   3  23   3 5.63548 3.88094  21
  -3 -23   4 1.28726 3.52119  11
   3  23   4 4.99248 3.44881   9
  -3  23   4-1.11067 3.78806   9
   3  23   4-0.17635 2.43643   4
   3  23   4 5.82000 4.43634  21
   3  23   4 5.11275 4.01464  15
  -3  23   5 8.16047 3.90470   7
   3  23   5 5.34013 3.26041   9
  -3  23   5 9.69123 3.99388   9
   3  23   5 12.5328 4.00925  15
   3  23   6 36.1862 4.12038  15
   3  23   7-0.22141 1.50035  15
  -3 -24  -7 11.3736 2.14741  19
   3 -24  -7 7.40398 2.07792  19
   3  24  -7 7.72410 2.01809  16
  -3  24  -7 10.3206 2.21207  16
   3 -24  -6 8.14530 3.59543  19
   3  24  -6 7.69156 3.23365  16
  -3  24  -6 4.50319 3.52142  16
  -3  24  -6 5.76418 3.04461  14
  -3  24  -5 17.0138 4.13647  14
   3  24  -5 10.8091 3.79414  14
  -3 -24  -4 136.912 8.51716  13
  -3  24  -4 140.944 9.00331   5
   3 -24  -4 156.325 9.38294  19
   3 -24  -4 159.732 8.68821  23
   3  24  -4 148.375 8.75540  16
  -3  24  -4 147.448 8.71852  14
   3  24  -4 154.145 8.71909  14
  -3 -24  -3 54.7506 5.24705  13
   3  24  -3 57.2332 5.38999   6
  -3  24  -3 48.1945 5.41949   5
   3 -24  -3 58.0455 5.48308  23
  -3 -24  -3 46.3039 5.89656  20
   3 -24  -3 57.0811 5.76564  19
   3  24  -3 63.2456 5.27873  16
   3  24  -3 66.5632 5.27106  14
   3 -24  -3 61.2280 5.83772  17
   3  24  -2 234.484 11.3775  10
   3  24  -2 238.433 11.7282   6
  -3  24  -2 245.754 12.0425   5
   3 -24  -2 235.193 11.6053  19
  -3 -24  -2 239.219 12.0223  20
   3 -24  -2 216.208 11.4515  17
   3  24  -2 228.311 11.0658  16
  -3  24  -2 256.517 11.2148  14
  -3 -24  -1 30.4256 4.11199  11
  -3 -24  -1 29.7829 3.91902  13
   3  24  -1 25.8237 3.75774  10
   3  24  -1 24.5607 3.85538   6
  -3  24  -1 28.1877 4.02781   5
   3 -24  -1 19.8031 3.43572  20
   3 -24  -1 24.4533 3.67709  19
  -3 -24  -1 34.3642 4.19163  20
   3  24  -1 21.3256 3.06545  16
   3 -24  -1 22.7362 4.00918  18
   3 -24  -1 27.0651 3.99090  17
  -3 -24   0 573.544 23.3390  11
   3  24   0 554.927 23.0662  10
  -3  24   0 549.623 22.7166   5
   3 -24   0 555.356 23.2465  18
   3  24   0 562.100 22.8451  21
   3 -24   0 556.116 22.5809  20
  -3 -24   0 542.041 22.6824  20
   3 -24   0 546.437 22.8562  17
  -3 -24   1 25.2117 4.19135  11
  -3 -24   1 23.1996 3.64152  12
   3  24   1 35.6612 4.05997  10
  -3  24   1 21.2972 3.67933  10
  -3 -24   1 26.0171 3.46844  20
   3  24   1 31.3319 3.90650  21
   3 -24   1 38.7502 4.45749  18
   3 -24   1 35.9353 4.16138  17
  -3  24   2 226.910 11.0387  10
   3  24   2 239.925 11.5896  10
  -3 -24   2 229.186 11.8764  11
   3  24   2 260.351 11.8037  21
  -3 -24   2 231.156 10.9086  20
   3 -24   2 246.054 11.5745  18
   3  24   3 53.0627 4.97563   9
   3  24   3 51.6833 4.77476  10
  -3 -24   3 61.8513 5.70713  11
   3  24   3 48.6047 5.48039  21
   3  24   4 142.311 8.51164   9
  -3  24   4 157.845 9.21809   9
  -3 -24   4 166.611 9.08821  11
   3  24   4 132.987 7.55383   4
   3  24   4 129.731 8.84249  21
   3  24   4 151.480 9.08201  15
  -3  24   5 20.4944 4.46279   7
   3  24   5 18.7361 3.75590   9
  -3  24   5 23.6364 4.49015   9
   3  24   6 8.51325 3.10889  15
  -3 -25  -7 5.14490 1.80154  19
   3  25  -7 7.19303 1.82000  16
  -3  25  -7 9.57665 1.96048  16
   3 -25  -6 39.5023 4.39386  19
  -3  25  -6 29.3881 3.81182  14
   3  25  -6 39.8605 4.06618  16
  -3  25  -6 30.2883 4.06854  16
   3  25  -5 25.8906 4.20748  14
  -3  25  -5 27.8829 4.46538  14
  -3 -25  -4 73.7405 5.80613  13
  -3  25  -4 74.0407 6.36041   5
   3 -25  -4 65.9514 6.26054  19
   3 -25  -4 62.4332 5.60123  23
   3  25  -4 72.7159 6.03331  16
  -3  25  -4 75.2781 6.59598  16
  -3  25  -4 72.1377 6.06720  14
   3  25  -4 65.9513 5.68515  14
  -3  25  -3 51.1259 5.30849  10
  -3 -25  -3 63.4836 5.38725  13
   3  25  -3 53.3356 5.38007   6
  -3  25  -3 51.1364 5.73261   5
  -3 -25  -3 44.1149 5.97013  20
   3 -25  -3 56.0073 5.80772  19
   3 -25  -3 58.0627 5.41908  23
   3  25  -3 59.1428 5.14858  16
  -3  25  -3 59.4346 5.26059  14
   3 -25  -3 51.1096 5.68891  17
   3  25  -3 61.7046 5.15525  14
  -3 -25  -2 25.9194 4.12514  13
   3  25  -2 26.8369 3.83445  10
   3  25  -2 34.6398 4.35547   6
  -3  25  -2 21.0300 4.20238   5
   3 -25  -2 28.7193 4.16990  19
  -3 -25  -2 22.6058 4.82343  20
   3  25  -2 31.7557 3.92411  16
   3 -25  -2 30.5435 4.44286  17
   3  25  -1 116.737 7.09109  10
  -3 -25  -1 129.595 7.56142  11
   3  25  -1 113.214 7.25910   6
  -3  25  -1 126.480 7.46605   5
  -3 -25  -1 112.769 7.29161  20
   3 -25  -1 106.441 7.55548  18
   3 -25  -1 126.896 7.03302  20
   3 -25  -1 119.471 7.07235  19
   3 -25  -1 111.566 7.13327  17
  -3 -25   0 8.87096 3.35739  11
   3  25   0 10.8680 3.34040  10
  -3  25   0 12.7550 3.58500  10
  -3  25   0 12.4098 2.98996   5
   3 -25   0 12.1820 3.12540  20
  -3 -25   0 10.6651 3.38289  20
   3  25   0 13.0890 3.34048  21
   3 -25   0 14.2767 3.77655  18
   3 -25   0 11.8158 3.47783  17
   3  25   1 121.084 7.37502  10
  -3  25   1 113.989 7.04718  10
  -3 -25   1 118.004 7.12202  12
  -3 -25   1 125.951 7.58828  11
   3  25   1 120.224 7.13464  21
   3 -25   1 121.252 7.46109  18
  -3 -25   1 110.723 6.73045  20
   3 -25   1 130.945 7.31862  17
  -3 -25   2 29.7657 4.46629  11
   3  25   2 20.6129 3.86036  10
  -3  25   2 29.7300 3.74050  10
  -3 -25   2 30.1518 3.66062  20
   3  25   2 27.6410 4.21857  21
   3 -25   2 22.8074 3.83940  18
   3  25   3 47.9347 4.97269   9
   3  25   3 54.5375 5.00943  10
  -3 -25   3 56.2373 5.55710  11
   3  25   3 68.1631 5.93735  21
   3  25   4 73.3133 5.83987   9
  -3  25   4 67.9433 6.22059   9
  -3 -25   4 59.5484 5.69790  11
   3  25   4 64.2041 4.80304   4
   3  25   4 62.6713 6.14147  21
   3  25   4 75.8757 6.39684  15
  -3  25   5 28.4866 4.56591   7
   3  25   5 14.8203 3.55386   9
  -3  25   5 24.4066 4.54986   9
   3  25   6 28.6853 3.62414  15
   3  26  -7 6.74765 1.59997  16
  -3  26  -7 9.67765 1.73612  16
   3 -26  -6 13.2552 3.53921  19
   3  26  -6 17.5456 3.30514  16
  -3  26  -6 19.5266 3.55244  16
   3 -26  -5 6.13758 4.10119  19
   3  26  -5 5.71707 3.69469  16
  -3  26  -5 2.99955 3.94424  16
  -3  26  -5 3.50518 3.37338  14
  -3 -26  -4 43.7944 4.92967  13
   3 -26  -4 52.6804 5.66577  19
   3 -26  -4 59.2517 5.23313  23
   3  26  -4 63.9932 5.42389  14
  -3  26  -4 46.1883 5.68761  16
  -3  26  -4 43.0782 5.06150  14
   3  26  -4 65.6752 5.43645  16
  -3 -26  -3 263.959 12.0105  13
  -3  26  -3 244.778 11.8106  10
   3  26  -3 201.322 11.4697   6
  -3  26  -3 235.532 12.1790   5
   3 -26  -3 226.173 11.6438  23
  -3 -26  -3 216.253 12.3717  20
   3 -26  -3 215.211 11.8932  19
   3  26  -3 220.117 11.3332  16
  -3  26  -3 259.879 11.6059  14
   3  26  -3 242.814 11.5306  14
   3 -26  -3 219.123 11.9440  17
  -3 -26  -2 13.2375 3.79472  13
   3  26  -2 18.3762 3.68093  10
  -3  26  -2 18.2890 4.01990  10
   3  26  -2 8.21142 3.63935   6
  -3  26  -2 12.4450 3.98937   5
  -3 -26  -2 12.7853 4.19247  20
   3 -26  -2 16.7548 4.14095  19
   3 -26  -2 11.2445 3.73634  20
   3  26  -2 16.8780 3.37668  16
   3 -26  -2 14.5322 4.04086  17
  -3  26  -1 289.999 14.0224  10
   3  26  -1 321.975 13.8909  10
  -3  26  -1 281.003 13.8165   5
  -3 -26  -1 273.987 13.7558  20
   3 -26  -1 286.077 13.6206  19
   3 -26  -1 317.663 13.6955  20
   3 -26  -1 315.585 13.9067  17
  -3  26   0 217.289 10.9142  10
   3  26   0 229.089 11.0143  10
  -3 -26   0 212.833 11.0667  11
  -3  26   0 215.138 10.5671   5
  -3 -26   0 213.256 10.6916  20
   3 -26   0 214.416 11.2343  18
   3  26   0 225.988 10.6617  21
   3 -26   0 217.493 10.5657  20
   3 -26   0 215.283 10.7584  17
   3  26   1 296.623 14.2339  10
  -3  26   1 313.100 14.1106  10
  -3 -26   1 313.620 14.6454  11
   3 -26   1 291.522 14.2428  18
   3  26   1 321.840 14.1495  21
  -3 -26   1 317.924 13.8640  20
   3 -26   1 303.217 13.9734  17
  -3 -26   2 11.4370 3.82877  11
   3  26   2 14.4310 3.46569  10
  -3  26   2 13.9735 3.09490  10
  -3 -26   2 9.46884 3.14315  20
   3  26   2 14.0988 3.87910  21
   3 -26   2 11.9208 3.46692  18
   3  26   3 227.073 11.6121  10
  -3 -26   3 238.800 12.3050  11
   3  26   3 263.372 12.5759  21
   3  26   4 47.0764 4.83035   9
  -3  26   4 57.6644 5.74809   9
  -3 -26   4 65.7776 5.50708  11
   3  26   4 44.3318 4.11439   4
   3  26   4 40.7355 5.38246  21
   3  26   4 44.3491 5.36643  15
  -3  26   5 0.25033 3.48370   7
   3  26   5 5.32718 3.68796  15
   3  26   6 20.9049 3.22434  15
   3 -27  -6 68.6740 5.24007  19
  -3  27  -6 70.3055 5.02741  16
   3  27  -6 70.8384 4.82536  16
   3 -27  -5 20.1101 4.56085  19
   3  27  -5 20.1974 3.94050  16
  -3  27  -5 24.5898 3.97085  14
  -3  27  -5 22.4923 4.33504  16
  -3 -27  -4 249.217 11.8555  13
   3 -27  -4 221.179 12.2187  19
   3 -27  -4 219.453 11.4511  23
   3  27  -4 221.366 11.6502  16
  -3  27  -4 249.870 12.3213  16
  -3  27  -4 260.591 11.9838  14
  -3 -27  -3 31.3005 4.55416  13
  -3  27  -3 34.8764 4.68026  10
  -3  27  -3 37.5902 5.18777   5
   3  27  -3 28.8770 4.52630   6
   3 -27  -3 30.1167 4.64855  23
   3 -27  -3 27.1942 4.59790  19
  -3 -27  -3 32.9265 5.28982  20
   3  27  -3 21.4133 4.03792  16
  -3  27  -3 26.2058 4.00933  14
   3 -27  -3 28.2795 4.70099  17
  -3  27  -2 321.405 14.8441  10
  -3 -27  -2 317.247 14.6565  13
   3  27  -2 309.346 14.2862  10
   3  27  -2 300.547 14.6408   6
  -3  27  -2 318.700 14.9922   5
   3 -27  -2 307.378 14.5623  19
   3 -27  -2 315.700 14.4927  20
  -3 -27  -2 305.390 14.9871  20
   3 -27  -2 295.718 14.4760  17
   3  27  -2 315.479 13.9693  16
   3  27  -1 214.573 10.6829  10
  -3 -27  -1 212.363 10.8593  13
  -3  27  -1 216.458 11.0201  10
  -3  27  -1 196.175 10.6174   5
  -3 -27  -1 195.328 10.6963  20
   3 -27  -1 214.829 10.5524  19
   3 -27  -1 214.948 10.5416  20
   3 -27  -1 220.665 10.7821  17
   3  27   0 296.340 14.0627  10
  -3  27   0 295.566 14.1254  10
  -3 -27   0 309.224 14.3268  11
   3  27   0 318.298 13.8957  21
   3 -27   0 284.833 14.1923  18
   3 -27   0 301.338 13.7698  20
  -3 -27   0 303.264 13.9582  20
   3 -27   0 316.154 14.0630  17
   3  27   1 202.701 10.6784  10
  -3  27   1 222.901 10.7410  10
  -3 -27   1 221.570 11.1999  11
   3  27   1 222.967 10.7447  21
   3 -27   1 194.627 10.7449  18
  -3 -27   1 210.468 10.3875  20
   3 -27   1 204.919 10.4731  17
   3  27   2 321.012 14.4202  10
  -3  27   2 303.590 14.0152  10
  -3 -27   2 299.465 14.6040  11
   3  27   2 322.640 14.4604  21
   3 -27   2 286.157 14.1027  18
  -3 -27   2 313.229 13.9213  20
   3 -27   2 316.140 14.1822  17
  -3 -27   3 30.6413 4.64641  11
   3  27   3 26.4600 3.83492  10
  -3 -27   3 27.3414 3.79144  20
   3  27   3 34.1642 5.03190  21
  -3  27   4 234.300 12.2901   9
  -3 -27   4 207.029 11.5231  11
   3  27   4 244.170 11.0117   4
   3  27   4 232.087 12.0035  21
   3  27   4 244.033 12.3535  15
   3  27   5 21.0764 4.08749  15
   3  27   6 75.5332 4.88973  15
   3 -28  -6 1.82272 2.81044  19
   3  28  -6 1.29789 2.55420  16
  -3  28  -6 1.96967 2.79193  16
   3 -28  -5 64.9451 5.87246  19
  -3  28  -5 77.5378 5.45538  14
  -3  28  -5 72.8021 5.86085  16
   3  28  -5 66.2877 5.52381  16
  -3 -28  -4 41.0573 4.50489  13
   3 -28  -4 35.6151 4.51172  23
   3 -28  -4 36.2359 5.12273  19
  -3  28  -4 52.2438 5.37299  16
  -3  28  -4 46.3658 4.77113  14
   3  28  -4 29.7487 4.59982  16
  -3 -28  -3 105.154 6.95776  13
  -3  28  -3 102.849 7.01115  10
   3 -28  -3 80.9724 6.42889  23
  -3 -28  -3 96.3291 7.68621  20
   3 -28  -3 78.1805 6.91535  19
  -3  28  -3 107.831 7.14069  16
   3 -28  -3 88.2723 7.04308  17
  -3  28  -3 112.993 6.61078  14
   3  28  -3 82.0861 6.34831  16
   3  28  -2 41.1629 4.62966  10
  -3 -28  -2 48.9958 5.03059  13
  -3  28  -2 48.0717 5.21096  10
   3  28  -2 38.5962 4.86081   6
  -3  28  -2 36.2089 5.00036   5
   3 -28  -2 45.1405 5.02647  19
   3 -28  -2 45.5421 4.94940  20
  -3 -28  -2 44.4114 5.59017  20
   3 -28  -2 51.0056 5.34105  17
   3  28  -2 42.7217 4.28779  16
  -3 -28  -1 88.2969 6.06308  13
  -3  28  -1 84.8581 6.36349  10
   3  28  -1 70.8973 5.75602  10
  -3  28  -1 70.9600 5.86558   5
   3 -28  -1 69.5966 5.80383  20
  -3 -28  -1 70.7876 6.16602  20
   3 -28  -1 83.8750 6.19077  17
  -3  28   0 98.5804 7.06720  10
  -3 -28   0 96.8355 6.56636  13
   3  28   0 107.529 6.97519  10
  -3 -28   0 106.370 7.26473  11
   3  28   0 113.416 6.83324  21
   3 -28   0 112.646 6.82603  20
  -3 -28   0 101.901 6.80997  20
   3 -28   0 99.5149 6.81415  17
   3  28   1 82.1589 6.14710  10
  -3  28   1 86.6190 6.15960  10
  -3 -28   1 77.9884 6.25525  11
   3  28   1 82.9792 5.94166  21
   3 -28   1 76.4473 6.34805  18
  -3 -28   1 71.2726 5.75011  20
   3 -28   1 79.5470 5.87724  17
   3  28   2 46.7105 4.91694  10
  -3  28   2 52.8492 4.76526  10
  -3 -28   2 51.5988 5.43485  11
   3  28   2 46.1757 5.05404  21
  -3 -28   2 53.0990 4.63138  20
   3 -28   2 37.8666 4.73515  18
   3 -28   2 42.2361 4.68283  17
   3  28   3 103.321 6.52008  10
  -3 -28   3 91.2102 6.85591  11
  -3 -28   3 83.9244 5.95967  20
   3  28   3 101.775 7.06487  21
  -3  28   4 37.3797 5.13416   9
  -3 -28   4 41.2144 4.70393  11
   3  28   4 40.1094 5.12143  15
   3  28   5 77.3747 5.90667  15
   3  28   6 3.02354 2.46581  15
   3 -28   6 2.81037 1.88642  17
   3 -29  -6 1.53410 2.68949  19
   3  29  -6 3.49519 2.36331  16
  -3  29  -6 4.55573 2.64692  16
   3 -29  -5 275.908 12.7727  19
  -3  29  -5 240.265 11.8102  14
  -3  29  -5 245.681 12.2489  16
   3  29  -5 288.775 12.2936  16
  -3 -29  -4 76.4952 5.89746  13
   3 -29  -4 95.6087 6.12726  23
  -3  29  -4 69.3754 5.59422  14
  -3 -29  -3 873.522 34.1628  13
  -3  29  -3 885.344 34.3033  10
  -3 -29  -3 818.524 34.7693  20
   3 -29  -3 820.318 34.2706  19
   3 -29  -3 860.729 34.0820  23
  -3  29  -3 845.170 34.0519  16
   3 -29  -3 821.197 34.3202  17
   3  29  -3 810.524 33.5728  16
   3  29  -2 119.730 7.31868  10
  -3 -29  -2 114.807 7.32803  13
  -3  29  -2 119.528 7.76362  10
  -3 -29  -2 104.167 7.88830  20
   3 -29  -2 131.624 7.73143  20
   3 -29  -2 112.647 7.47101  19
  -3  29  -2 102.926 7.02027  16
   3 -29  -2 114.818 7.73557  17
   3  29  -2 112.911 6.73040  16
  -3 -29  -1 1070.65 39.8197  13
  -3  29  -1 1073.08 40.2410  10
   3  29  -1 918.666 39.5153  10
  -3 -29  -1 1049.77 40.0790  20
   3 -29  -1 947.955 39.4202  20
   3 -29  -1 954.169 39.6039  17
  -3 -29   0 1.98446 3.17822  11
  -3 -29   0 4.28044 3.18438  13
   3  29   0 6.81935 3.57811  10
  -3  29   0 4.54353 3.74715  10
   3  29   0 4.93423 3.29569  21
   3 -29   0 3.93659 3.34527  20
  -3 -29   0 6.10742 3.50229  20
   3 -29   0 8.31122 3.61508  17
  -3  29   1 907.516 40.0331  10
   3  29   1 1037.45 40.5369  10
  -3 -29   1 941.280 40.2989  11
   3  29   1 1096.56 40.3418  21
   3 -29   1 1112.70 40.2790  20
  -3 -29   1 938.011 39.8306  20
   3 -29   1 1083.19 40.2595  17
   3  29   2 123.349 7.44282  10
  -3  29   2 107.093 6.94366  10
  -3 -29   2 113.484 7.58633  11
  -3 -29   2 110.552 6.89320  20
   3  29   2 117.889 7.48081  21
   3 -29   2 114.801 7.14387  17
   3  29   3 826.000 33.8495  10
  -3 -29   3 829.566 34.3923  11
  -3 -29   3 854.743 33.6544  20
   3  29   3 840.690 34.3553  21
   3 -29   3 871.764 33.8857  17
  -3  29   4 90.6488 6.98252   9
   3  29   5 250.292 12.0091  15
   3  29   6 2.46149 2.24744  15
   3 -29   6 4.44475 1.82588  17
   3 -30  -6 8.96254 2.72746  19
  -3 -30  -6 11.9639 2.66572  19
   3  30  -6 9.08337 2.28956  16
  -3  30  -6 10.8250 2.58962  16
   3 -30  -5 17.5667 3.99863  19
   3  30  -5 16.0421 3.37183  16
  -3  30  -5 18.2025 3.71768  16
  -3 -30  -4 31.7443 4.07570  13
   3  30  -4 18.1345 3.82767  16
  -3  30  -4 30.1821 3.78556  14
  -3  30  -4 29.2972 4.58412  16
  -3 -30  -3 74.1520 6.06209  13
  -3  30  -3 90.8794 6.58299  10
  -3 -30  -3 70.6596 6.85321  20
   3 -30  -3 100.550 6.91804  19
   3 -30  -3 82.3160 6.29214  23
  -3  30  -3 71.6077 6.16009  16
   3 -30  -3 89.6280 6.90227  17
   3  30  -3 93.6963 6.09954  16
  -3 -30  -2-1.62244 3.20136  13
   3  30  -2 6.27589 3.28721  10
  -3  30  -2 2.03023 3.69745  10
  -3 -30  -2-1.38013 4.03037  20
   3 -30  -2 0.93816 3.58613  19
   3 -30  -2-0.23683 3.61385  20
   3 -30  -2 3.91272 3.85684  17
  -3 -30  -1 96.8336 6.60556  13
  -3  30  -1 96.6529 7.17924  10
   3  30  -1 90.8756 6.63002  10
   3  30  -1 92.4222 6.32782  21
  -3 -30  -1 95.2245 7.06128  20
   3 -30  -1 95.4292 6.67030  20
   3 -30  -1 89.3949 6.72468  17
  -3 -30   0 181.926 9.83892  13
  -3  30   0 189.758 10.3285  10
  -3 -30   0 185.023 10.2593  11
   3  30   0 190.241 10.2295  10
   3  30   0 199.353 9.90931  21
  -3 -30   0 181.569 10.0359  20
   3 -30   0 192.914 9.95037  20
   3 -30   0 190.897 9.99422  17
   3  30   1 94.1887 6.78686  10
  -3  30   1 78.1005 6.46685  10
  -3 -30   1 84.4185 6.54165  11
   3  30   1 97.2848 6.51031  21
  -3 -30   1 79.2726 6.12190  20
   3 -30   1 97.4716 6.44590  20
   3 -30   1 99.9272 6.57245  17
  -3 -30   2 0.25216 3.37886  11
   3  30   2 1.17235 3.27805  10
  -3  30   2 3.34740 3.30596  10
   3  30   2 0.23014 3.42622  21
  -3 -30   2 3.42006 3.20868  20
   3 -30   2 0.61381 3.05258  17
   3  30   3 71.5265 5.66948  10
  -3 -30   3 81.8965 6.21230  11
  -3 -30   3 96.7959 5.97948  20
   3 -30   3 72.5014 5.72742  17
  -3  30   4 23.0917 4.42201   9
  -3 -30   4 19.5837 3.39455  20
   3 -30   4 33.1321 3.91817  17
   3  30   5 13.4609 3.58547  15
   3 -30   5 19.8684 3.02728  17
   3  30   6 9.87843 2.11491  15
   3 -31  -6 20.5616 2.79392  19
  -3 -31  -6 21.8100 2.68887  19
   3  31  -6 16.8909 2.19405  16
  -3  31  -6 20.7659 2.61735  16
   3 -31  -5 38.3571 4.47730  19
  -3  31  -5 48.7220 4.34317  16
   3  31  -5 34.0250 3.76970  16
  -3 -31  -4 383.918 16.4841  13
   3 -31  -4 381.930 16.9862  19
   3 -31  -4 362.311 16.1435  23
  -3  31  -4 370.197 16.5324  16
   3  31  -4 371.157 16.2449  16
  -3 -31  -3 21.3067 3.92545  13
  -3  31  -3 19.5852 4.19177  10
   3 -31  -3 36.7138 4.44580  23
  -3 -31  -3 23.3903 5.15650  20
   3 -31  -3 33.0207 4.86814  19
   3  31  -3 27.1680 3.85902  16
  -3  31  -3 20.2184 4.17913  16
   3  31  -2 440.078 19.4392  10
  -3 -31  -2 457.482 19.5751  13
  -3  31  -2 475.811 20.1078  10
   3 -31  -2 433.766 19.5873  20
   3 -31  -2 430.051 19.4953  19
  -3 -31  -2 441.066 20.2466  20
   3 -31  -2 463.086 19.8352  17
   3  31  -1 280.612 12.6567  10
  -3 -31  -1 207.940 11.7355  13
  -3  31  -1 211.989 12.3119  10
   3  31  -1 294.358 12.4036  21
   3 -31  -1 276.582 12.5653  20
  -3 -31  -1 211.506 12.3379  20
   3 -31  -1 286.467 12.6722  17
  -3 -31   0 16.2923 4.20082  11
   3  31   0 9.08300 3.76578  10
  -3  31   0 12.8553 4.08163  10
   3  31   0 11.4848 3.63392  21
   3 -31   0 16.3003 3.82684  20
  -3 -31   0 21.1420 4.22211  20
   3 -31   0 12.7027 3.74592  17
   3  31   1 213.414 11.8565  10
  -3  31   1 274.680 12.4582  10
  -3 -31   1 280.176 12.6195  11
   3  31   1 227.636 11.7399  21
  -3 -31   1 293.000 12.2276  20
   3 -31   1 214.353 11.6732  20
   3 -31   1 214.050 11.5202  17
   3  31   2 441.282 19.4373  10
  -3  31   2 441.324 19.1825  10
  -3 -31   2 455.379 19.7664  11
  -3 -31   2 440.339 19.1024  20
   3  31   2 474.742 19.6678  21
   3 -31   2 425.153 19.0697  17
  -3 -31   3 32.2232 4.31858  11
  -3 -31   3 32.6125 3.90943  20
   3  31   3 27.2020 4.83482  15
   3 -31   3 20.6386 3.83987  17
  -3 -31   4 358.045 15.6519  20
   3  31   4 376.139 16.8772  15
   3 -31   4 378.104 15.9872  17
   3 -31   5 49.6257 3.78132  17
   3  31   5 52.8008 4.64115  15
   3  31   6 25.6001 2.28859  15
   3 -32  -6 0.76672 1.88848  19
  -3 -32  -6 2.32607 1.82754  19
   3  32  -6 0.90031 1.41506  16
  -3  32  -6 1.59445 1.63247  16
   3 -32  -5 54.0637 4.60208  19
  -3  32  -5 44.0187 4.05995  16
   3  32  -5 40.2368 3.76456  16
  -3 -32  -4 62.5587 4.88145  13
   3 -32  -4 53.0314 5.41973  19
   3 -32  -4 52.9162 4.60360  23
  -3  32  -4 62.6646 5.16461  16
   3  32  -4 53.5655 4.64558  16
  -3 -32  -3 79.1527 5.64560  13
  -3  32  -3 72.3385 5.86847  10
   3 -32  -3 64.3256 5.63249  23
  -3 -32  -2-0.22288 3.13849  13
   3  32  -2 1.80692 3.23988  10
  -3  32  -2 6.40265 3.92374  10
  -3 -32  -2 0.55446 4.02139  20
   3 -32  -2 0.45306 3.38674  19
   3 -32  -2 1.19054 3.61157  20
   3 -32  -2 2.90137 3.66724  17
  -3 -32  -1 112.029 7.46438  13
  -3  32  -1 118.417 8.14736  10
   3  32  -1 141.962 8.14967  10
   3  32  -1 144.645 7.89882  21
   3 -32  -1 139.367 8.09250  20
  -3 -32  -1 108.139 8.05710  20
   3 -32  -1 145.348 8.34827  17
   3  32   0 7.20979 3.81605  10
  -3  32   0 6.91639 3.89226  10
   3 -32   0 8.31573 3.85831  20
   3  32   0 9.36638 3.41555  21
  -3 -32   0 2.84818 3.75068  20
   3 -32   0 3.96337 3.73203  17
   3  32   1 116.868 7.76765  10
  -3  32   1 119.353 7.79917  10
  -3 -32   1 133.308 8.04829  11
   3  32   1 116.543 7.45203  21
  -3 -32   1 130.621 7.66173  20
   3 -32   1 112.315 7.34983  20
   3 -32   1 114.630 7.28090  17
  -3 -32   2 2.68681 3.42407  11
   3  32   2 3.26547 3.46623  10
  -3  32   2 3.57662 3.05997  10
  -3 -32   2 2.47626 3.20036  20
   3 -32   2 1.28877 3.29206  20
   3 -32   2 3.40789 3.25088  17
  -3 -32   3 59.6933 5.26911  11
   3  32   3 64.2684 6.00568  15
  -3 -32   4 57.2500 4.41120  20
   3 -32   4 61.3814 4.67493  17
   3  32   4 60.9286 5.56572  15
   3 -32   5 40.4966 3.31387  17
   3  32   5 47.9231 4.17343  15
   3 -32   6 0.37127 1.42520  20
   3 -33  -5 140.789 8.01650  19
   3  33  -5 146.505 7.50224  16
   3 -33  -4 27.9318 4.24294  19
   3 -33  -4 33.1052 3.69702  23
  -3  33  -4 26.7599 3.90708  16
   3  33  -4 23.2213 3.49158  16
  -3 -33  -3 117.640 7.26158  13
  -3  33  -3 123.494 7.60272  10
   3 -33  -3 121.786 7.42932  23
  -3  33  -3 114.816 7.12354  16
   3  33  -3 127.916 6.91298  16
   3  33  -2 150.398 8.73854  10
  -3 -33  -2 165.001 8.88505  13
  -3  33  -2 181.196 9.73255  10
  -3 -33  -2 154.989 9.68205  20
   3 -33  -2 159.480 9.30202  17
  -3 -33  -1 224.666 12.0109  13
   3  33  -1 291.107 12.9449  10
  -3  33  -1 229.583 12.7974  10
   3  33  -1 269.945 12.5047  21
   3 -33  -1 290.149 12.9245  20
  -3 -33  -1 229.139 12.7330  20
   3 -33  -1 274.044 12.7873  17
   3  33   0 1076.57 42.3562  10
  -3  33   0 1036.64 42.3558  10
   3 -33   0 1082.64 42.1593  20
  -3 -33   0 1048.65 42.1757  20
   3  33   0 1087.52 41.8702  21
   3 -33   0 1031.13 41.8839  17
   3  33   1 222.394 12.3838  10
  -3  33   1 275.845 12.8626  10
  -3 -33   1 297.443 13.0698  11
   3  33   1 249.546 12.2821  21
   3 -33   1 242.601 12.3146  20
  -3 -33   1 271.292 12.5735  20
   3 -33   1 238.648 12.0447  17
   3  33   2 175.591 9.25813  10
  -3  33   2 147.975 8.69151  10
  -3 -33   2 160.217 9.18940  11
  -3 -33   2 165.233 8.87056  20
   3 -33   2 172.551 9.13502  20
   3 -33   2 165.662 8.80033  17
  -3  33   3 125.848 8.04758   9
  -3 -33   3 120.578 7.40484  11
  -3 -33   3 123.873 7.13255  20
   3 -33   3 125.084 7.17259  17
  -3 -33   4 23.1872 3.16878  20
   3  33   4 29.8107 4.27512  15
   3 -33   4 24.8140 3.34251  17
   3 -33   5 169.759 7.76397  17
   3  33   5 193.044 8.71919  15
   3 -34  -5 42.2833 3.98798  19
  -3 -34  -5 46.9991 3.79788  19
  -3  34  -5 45.6817 3.53409  16
   3  34  -5 44.8876 3.31561  16
   3 -34  -4 2.86022 2.67699  23
   3 -34  -4 4.01896 3.10988  19
   3  34  -4 1.36875 2.43982  16
  -3  34  -4 6.18863 2.98999  16
  -3 -34  -3 21.7354 3.62327  13
   3 -34  -3 21.7837 3.95075  19
  -3  34  -2 172.138 9.68612  10
   3  34  -2 164.800 9.11777  10
  -3 -34  -2 155.226 8.83153  13
   3  34  -2 188.687 9.18318  21
  -3 -34  -2 159.561 9.91040  20
  -3 -34  -1 15.2709 3.54957  13
   3  34  -1 24.9099 4.14806  10
  -3  34  -1 15.6880 4.49196  10
   3  34  -1 33.1778 4.16819  21
  -3 -34  -1 26.6256 4.89772  20
   3 -34  -1 25.8024 4.42612  20
   3 -34  -1 26.1929 4.15213  17
   3  34   0 96.4687 6.98190  10
  -3  34   0 100.348 7.13488  10
   3  34   0 100.871 6.69075  21
  -3 -34   0 97.7608 7.02866  20
   3 -34   0 93.8124 6.81585  20
   3 -34   0 98.6598 6.64104  17
   3  34   1 19.5852 4.18736  10
  -3  34   1 22.7397 4.29557  10
   3 -34   1 23.9825 4.19463  20
  -3 -34   1 25.2283 4.10912  20
   3 -34   1 19.9103 3.79041  17
   3  34   2 161.272 9.13664  10
  -3  34   2 169.678 9.01206  10
  -3 -34   2 175.265 9.36074  11
   3 -34   2 169.957 9.14704  20
  -3 -34   3 18.5520 3.62141  11
  -3  34   3 15.2343 3.94394   9
  -3 -34   3 25.0199 3.59344  20
   3 -34   3 19.0973 3.74054  20
   3  34   3 22.2580 4.42360  15
   3 -34   3 25.7163 3.58642  17
  -3 -34   4 3.52210 2.48522  20
   3  34   4 2.58185 3.16828  15
   3 -34   4 1.04591 2.44625  17
   3 -34   5 46.6564 3.56220  20
   3  34   5 48.1566 3.82472  15
   3  35  -5 3.13530 1.91461  21
   3 -35  -5 3.17969 2.53669  19
  -3 -35  -5 4.92613 2.12729  19
   3  35  -5 3.34228 1.68462  16
  -3  35  -5 3.10079 1.89610  16
   3 -35  -4 42.3835 4.40764  19
   3 -35  -4 42.1806 3.71299  23
  -3  35  -4 54.8017 4.01665  16
   3  35  -4 37.4948 3.42156  16
  -3 -35  -3 45.1786 4.24774  13
   3 -35  -3 57.3845 4.83201  23
   3 -35  -3 45.5393 4.75005  19
   3  35  -2 22.1355 3.66425  10
  -3 -35  -2 15.8183 3.38647  13
  -3  35  -2 18.1570 4.34260  10
   3  35  -2 21.6807 3.69887  21
   3  35  -1 63.7871 5.65350  10
  -3  35  -1 74.0614 6.22335  10
  -3  35  -1 67.1555 5.65736   6
   3  35  -1 69.0249 5.28937  21
  -3 -35  -1 65.2038 6.03662  20
   3 -35  -1 62.3531 5.73055  20
   3 -35  -1 58.8431 5.45021  17
   3  35   0 129.466 8.15770  10
  -3  35   0 133.903 8.34221  10
   3 -35   0 130.970 8.02234  20
  -3 -35   0 127.841 8.18533  20
   3  35   0 129.871 7.63169  21
   3 -35   0 132.280 7.84726  17
   3  35   1 70.1535 5.81182  10
  -3  35   1 60.8076 5.62585  10
   3 -35   1 80.7897 5.84767  20
  -3 -35   1 60.2265 5.49736  20
   3 -35   1 68.4903 5.36657  17
  -3 -35   2 17.4425 3.71660  11
   3  35   2 17.8488 3.76345  10
  -3  35   2 21.8960 3.74291  10
   3 -35   2 17.6774 3.56867  17
  -3 -35   3 52.0041 4.38484  20
   3 -35   3 45.7911 4.57164  20
   3 -35   3 47.7925 4.16019  17
   3  35   3 46.2726 5.07381  15
   3 -35   4 62.2299 4.38108  20
  -3 -35   4 37.6956 3.43501  20
   3 -35   4 47.0954 3.64052  17
   3  35   4 50.0009 4.55805  15
   3 -35   5 4.86498 2.07194  20
   3  35   5 2.45546 2.24732  15
   3 -36  -5 2.86841 2.13429  19
   3  36  -5 2.41946 1.57296  21
  -3 -36  -5 3.84232 1.73014  19
   3 -36  -4 22.4602 3.46811  19
  -3 -36  -4 20.9876 3.04663  19
   3  36  -4 16.7496 2.96056  21
   3 -36  -4 17.7431 2.74397  23
   3  36  -4 18.5811 2.42166  16
  -3  36  -4 19.7994 2.60590  16
  -3 -36  -3 10.2927 2.84606  13
   3  36  -3 13.5695 3.15991  21
   3 -36  -3 15.2625 3.45503  19
   3 -36  -3 15.7485 3.57861  23
  -3 -36  -2 8.82012 2.93523  13
  -3  36  -2 4.48504 3.58216  10
  -3 -36  -2 5.54748 3.94672  20
   3 -36  -2 12.9162 3.99178  20
   3 -36  -2 17.1012 4.05296  17
  -3  36  -1 4.30720 3.41395   6
  -3  36  -1 5.54389 3.76268  10
   3  36  -1 3.97412 3.29538  10
   3  36   0 57.9788 5.54449  10
  -3  36   0 71.0296 6.02046  10
   3  36   1 1.39800 3.27833  10
  -3  36   1 9.85106 3.61805  10
   3  36   2 7.50023 3.30999  10
  -3 -36   2 12.2952 3.55705  20
   3 -36   2 13.6750 3.55114  20
   3 -36   2 10.8179 3.10119  17
   3 -36   3 10.3858 3.23188  20
  -3 -36   3 12.6070 3.02039  20
   3  36   3 7.86729 3.62281  15
   3 -36   3 8.28698 2.74031  17
   3 -36   4 19.8852 3.09419  20
   3  36   4 22.1929 3.45954  15
   3 -36   4 20.9392 2.55013  17
   3 -36   5 5.58552 1.84210  20
   3  36   5 2.98316 1.87587  15
   3 -37  -5 10.2027 1.97810  19
   3 -37  -4 19.9481 3.05467  19
   3  37  -4 18.9393 2.67199  21
   3 -37  -4 17.6065 2.44834  23
  -3 -37  -4 19.4940 2.59463  19
   3  37  -3 40.1636 3.75254  21
   3 -37  -3 35.9015 3.93726  19
   3 -37  -3 37.7238 3.94128  23
   3  37  -2 53.0284 4.42573  21
  -3 -37  -2 53.9106 5.65127  20
   3 -37  -2 46.8262 4.92566  20
   3  37  -1 58.7371 5.16082  10
  -3  37  -1 61.7120 5.55590  10
   3  37  -1 50.2116 4.57672  21
  -3 -37  -1 56.8977 5.72898  20
   3 -37  -1 55.7788 5.32296  20
   3 -37  -1 57.2211 5.08448  17
   3  37   0 52.3073 5.15136  10
  -3  37   0 56.1256 5.31140  10
   3 -37   0 47.2351 5.03057  20
   3 -37   0 56.3604 4.98073  17
   3  37   1 50.4881 5.04672  10
  -3  37   1 58.8881 5.26734  10
   3 -37   1 51.9478 5.02008  20
  -3 -37   1 53.9870 5.07340  20
   3 -37   1 55.0478 4.73625  17
  -3 -37   2 54.5906 4.69409  20
   3 -37   2 50.2504 4.68232  20
   3 -37   2 44.5047 4.15949  17
  -3 -37   3 35.2035 3.64469  20
   3 -37   3 45.2993 4.13420  20
   3 -37   3 38.6239 3.47805  17
   3  37   3 42.2540 4.61436  15
   3 -37   4 25.7335 3.15408  20
   3  37   4 24.1359 3.29330  15
   3 -37   5 13.4166 1.89870  20
   3 -38  -4 11.5675 1.88498  23
   3 -38  -4 13.0393 2.50602  19
   3  38  -4 13.2280 2.11167  21
   3 -38  -3 27.0353 3.36687  19
   3 -38  -3 19.7774 3.27830  23
   3  38  -3 25.3214 3.06682  21
   3  38  -2 53.2626 4.22225  21
   3 -38  -2 48.9428 4.69110  20
   3 -38  -2 56.1500 4.84988  23
  -3 -38  -1 2.31296 3.85078  20
   3 -38  -1 7.69223 3.57105  20
   3 -38  -1 2.55817 3.25187  17
   3  38   0 84.1932 6.41169  10
  -3  38   0 103.955 6.89563  10
   3 -38   0 103.691 6.69617  20
  -3 -38   0 100.508 6.88010  20
   3 -38   0 94.6162 6.17931  17
   3 -38   1 5.70458 3.37229  20
  -3 -38   1 8.29675 3.51261  20
   3 -38   1 4.67803 2.97994  17
   3 -38   2 30.9717 4.00660  20
   3 -38   2 34.4453 3.61497  17
   3 -38   3 32.2289 3.62713  20
  -3 -38   3 24.4285 3.13589  20
   3  38   3 33.2036 3.97142  15
   3 -38   4 6.91335 2.29760  20
   3  38   4 4.23029 2.41732  15
   3 -39  -4 17.9753 2.19116  19
   3  39  -3 2.30864 2.07224  21
   3 -39  -3 3.82440 2.56201  23
   3 -39  -2 20.3155 3.59851  23
   3  39  -2 22.9370 3.02991  21
  -3 -39  -2 24.5861 4.38568  20
   3 -39  -2 19.6628 3.75591  20
  -3 -39  -1 5.67069 3.86654  20
   3 -39  -1 6.02799 3.44876  20
   3 -39  -1 6.57918 3.21647  17
   3 -39   0 33.8432 4.39423  20
  -3 -39   0 38.7112 4.64948  20
   3 -39   0 35.8263 3.91918  17
   3 -39   1 6.46342 3.24701  20
  -3 -39   1 7.04628 3.41813  20
   3 -39   1 5.64932 2.82814  17
   3 -39   2 22.2897 3.52886  20
  -3 -39   2 21.1286 3.42443  20
  -3 -39   3 5.71473 2.28040  20
   3 -39   3 7.71710 2.73212  20
   3  39   3 4.05446 2.91177  15
   3 -39   4 19.9301 2.50491  20
   3  39   4 13.6231 2.58380  15
   3  40  -3 2.71672 1.68181  21
   3 -40  -3 5.73720 2.46952  23
   3 -40  -2 68.3558 5.07540  20
   3 -40  -2 83.2387 5.32027  23
   3 -40  -1 4.13173 3.24029  20
  -3 -40  -1 3.04130 3.51128  20
   3 -40  -1 6.13855 2.83754  17
  -3 -40   0 11.3911 3.78969  20
   3 -40   0 8.93751 3.46539  20
   3 -40   0 14.0938 3.03028  17
   3 -40   1 6.90185 3.31038  20
  -3 -40   1 4.93391 3.30658  20
   3 -40   2 85.4153 5.37112  20
  -3 -40   2 83.9018 5.20594  20
   3  40   2 71.1076 5.66654  15
   3 -40   3 4.99901 2.37961  20
  -3 -40   3 5.30393 2.04382  20
   3  40   3 6.62363 2.95777  15
   3 -40   4 28.1860 2.36569  20
   3  40   4 28.4453 2.50134  15
   3 -41  -3 10.2985 2.27117  23
   3 -41  -2 8.02405 2.77525  23
  -3 -41  -1 9.81401 3.48792  20
   3 -41  -1 8.55133 3.13033  20
   3 -41   0-1.84322 2.91667  20
  -3 -41   0-0.18148 3.08488  20
   3 -41   1 6.50329 2.94028  20
  -3 -41   1 6.77997 3.06445  20
   3 -41   2 8.75275 2.79003  20
  -3 -41   2 10.5179 2.71185  20
   3  41   2 10.5036 3.18457  15
   3 -41   3 9.78277 2.44828  20
   3  41   3 6.81885 2.75487  15
   3 -42  -3 3.01206 1.68932  23
   3 -42  -2 5.32142 2.50338  23
   3 -42  -1 21.8707 3.41652  23
   3 -42  -1 19.4184 3.12151  20
  -3 -42  -1 24.7535 3.73825  20
  -3 -42   0 1.14241 2.99841  20
   3 -42   0 0.59768 2.92562  20
   3 -42   1 18.2638 3.18456  20
  -3 -42   1 15.2535 3.10039  20
  -3 -42   2 5.12171 2.29947  20
   3 -42   2 4.80291 2.42523  20
   3  42   2 6.74336 2.79049  15
   3 -42   3 1.29091 1.98452  20
   3  42   3 1.98905 2.11361  15
   3 -43  -2 3.15710 2.14002  23
   3 -43  -1 23.9726 2.96001  20
   3 -43  -1 27.0342 3.19203  23
  -3 -43  -1 15.0611 3.20169  20
  -3 -43   0 20.2509 3.29243  20
   3 -43   0 17.1141 3.00023  20
   3 -43   1 18.8703 2.88485  20
  -3 -43   1 21.7541 3.02089  20
  -3 -43   2 3.14586 1.86568  20
   3 -43   2 5.69830 2.25076  20
   3  43   2 5.56743 2.52481  15
   3  43   3 3.80161 1.70901  15
   3 -44  -2 5.04922 1.96873  23
   3 -44  -1 6.24292 2.07120  20
   3 -44  -1 8.54239 2.48578  23
   3 -44   0 20.0847 2.73667  23
  -3 -44   0 17.5461 2.97129  20
   3 -44   0 22.1534 2.71504  20
  -3 -44   1 8.09861 2.20464  20
   3 -44   1 9.38659 2.36786  20
   3  44   1 5.95386 2.47595  15
   3 -44   2 2.82508 1.39287  23
   3 -44   2 4.38995 1.88444  20
   3  44   2 1.29113 1.99314  15
   3 -45  -2 3.53971 1.38906  23
   3 -45  -1 0.45901 1.88515  23
  -3 -45   0 6.55415 2.09227  20
   3 -45   0 4.23442 1.83599  20
   3 -45   0 2.04574 2.04815  23
   3 -45   1 1.30906 1.69532  23
   3 -45   1 3.71135 1.71078  20
   3  45   1 2.02900 2.00682  15
   3  45   2 0.92106 1.66747  15
   3 -46  -1 13.9794 1.77792  23
   3 -46   0 2.09118 1.61853  23
   3  46   0 2.16893 1.59077  15
   3 -46   1 10.0053 1.54555  23
   3  46   1 6.60942 1.64828  15
   3 -47   0 4.78304 1.30424  23
  -4   0  -8 19.4102 2.43578   3
   4   0  -8 14.5497 2.45999   2
   4   0  -7 15.3638 3.73184   3
  -4   0  -7 12.7957 3.87271   3
   4   0  -6 241.070 11.6069   3
   4   0  -6 229.754 11.2049   1
   4   0  -5 85.2040 6.54166   3
   4   0  -5 86.0889 6.13212   1
  -4   0  -5 67.4038 6.09903  14
   4   0  -4 83.3846 5.57004   3
   4   0  -4 65.4307 5.07396   1
  -4   0  -4 58.1527 5.51983   8
   4   0  -4 69.3047 4.97175  16
   4   0  -3 569.643 20.9680   3
   4   0  -3 553.242 20.7117   1
  -4   0  -3 473.465 21.0298   8
  -4   0  -3 467.257 19.9135  13
   4   0  -2 249.920 10.4841   1
  -4   0  -2 234.069 10.8576   8
  -4   0  -2 235.394 10.0716  13
   4   0  -1 587.727 22.5386   1
   4   0  -1 556.987 21.7192   4
  -4   0  -1 561.353 22.2927  12
  -4   0  -1 594.029 21.8346  11
   4   0   0 230.535 9.79473   1
  -4   0   0 220.054 8.66578   7
   4   0   0 235.359 9.30937   4
  -4   0   0 245.010 9.58759  11
  -4   0   1 582.633 22.5485   7
   4   0   1 602.181 22.8562   4
  -4   0   2 261.891 10.4846   7
   4   0   2 229.220 10.3209   4
  -4   0   2 241.905 9.58423   9
  -4   0   3 548.821 20.8021   7
   4   0   3 484.283 20.2664   4
   4   0   3 496.480 20.7438  15
  -4   0   4 72.6088 5.34002   7
   4   0   4 57.2508 4.33279   4
   4   0   4 48.9837 5.70773  21
   4   0   4 57.0310 5.03435  15
   4   0   5 60.1773 4.62027   4
   4   0   5 57.9046 5.57231  15
  -4   0   6 238.205 11.1980   7
   4   0   6 171.150 10.2475  15
   4   0   7 15.3122 3.25900  15
  -4  -1  -8 6.78317 2.04667   3
  -4   1  -8 6.50555 2.10795   3
   4  -1  -8 8.39204 2.13965   2
   4   1  -8 9.39644 2.24359   2
  -4   1  -7 8.99800 3.67608   3
   4  -1  -7 15.4531 3.63895   3
   4   1  -7 7.37646 3.40076   3
  -4  -1  -7 7.30873 3.53263   3
   4   1  -6 120.933 7.62981   3
   4  -1  -6 124.444 7.63285   3
   4  -1  -6 102.320 6.95383   1
   4   1  -6 106.291 7.04089   1
  -4  -1  -6 92.8711 6.96446  14
  -4   1  -6 91.8017 7.02589  14
   4  -1  -5 50.3095 5.46496   3
   4   1  -5 48.3106 5.52791   3
   4   1  -5 54.6216 4.95706   1
   4  -1  -5 58.4821 5.07611   1
  -4  -1  -5 49.5148 5.09092  14
  -4   1  -5 46.7368 5.06773  14
   4   1  -5 44.2885 4.56002  16
  -4  -1  -4 196.538 10.1805  13
  -4   1  -4 216.832 11.5693   8
  -4  -1  -4 223.242 11.7649   8
   4   1  -4 244.576 11.3173   1
   4  -1  -4 283.519 11.7851   3
   4   1  -4 266.926 11.6950   3
   4  -1  -4 251.494 11.4013   1
   4  -1  -4 243.079 11.0972  19
   4  -1  -4 255.659 10.9726  16
   4   1  -4 239.091 11.0425  16
[truncated: 471,359 more chars]
